# Supplementary material for: 6-Methyl-2-oxo-N-(quinolin-6-yl)-2H-chromene-3-carboxamide: crystal structure and Hirshfeld surface analysis
Source: Acta Crystallogr E Crystallogr Commun. 2016 Jul 12;72(Pt 8):1121–5. doi: 10.1107/S2056989016011026 (PMC4971854; doi:10.1107/S2056989016011026)
Supplement: Supplementary file 1 [file e-72-01121-sup1.cif]

##############################################################################
#                                                                            #
# This CIF contains the data in a paper accepted for publication in          #
# Acta Crystallographica Section E. It conforms to the requirements of       #
# Notes for Authors for Acta Crystallographica Section E, and has been       #
# peer reviewed under the auspices of the IUCr Commission on Journals.       #
#                                                                            #
# Full details of the Crystallographic Information File format               #
# are given in the paper "The Crystallographic Information File (CIF):       #
# a New Standard Archive File for Crystallography" by S. R. Hall, F. H.      #
# Allen and I. D. Brown [Acta Cryst. (1991), A47, 655-685].                  #
#                                                                            #
# The current version of the core CIF dictionary is obtainable from          #
# ftp://ftp.iucr.org/pub/cif_core.dic.                                       #
#                                                                            #
# Software is freely available for graphical display of the structure(s)     #
# in this CIF. For information consult the CIF software page                 #
# http://www.iucr.org/resources/cif/software.                                #
#                                                                            #
# This file may be used for bona fide research purposes within the           #
# scientific community so long as proper attribution is given to the journal # 
# article from which it was obtained.                                        #
#                                                                            #
##############################################################################
data_1
_database_code_depnum_ccdc_archive 'CCDC 1491340'
_audit_creation_method     'SHELXL-2014/7'
_chemical_name_systematic     ?
_chemical_name_common     ?
_chemical_formula_moiety     'C20 H14 N2 O3'
_chemical_formula_sum     'C20 H14 N2 O3'
_chemical_formula_weight     330.33
_chemical_melting_point     ?
_shelx_space_group_comment
;
The symmetry employed for this shelxl refinement is uniquely defined
by the following loop, which should always be used as a source of
symmetry information in preference to the above space-group names.
They are only intended as comments.
;
_space_group_crystal_system     monoclinic
_space_group_name_H-M_alt     'P 21/n'
_space_group_name_Hall     '-P 2yn'
loop_
    _space_group_symop_operation_xyz
    'x, y, z'
    '-x+1/2, y+1/2, -z+1/2'
    '-x, -y, -z'
    'x-1/2, -y-1/2, z-1/2'
_cell_length_a     7.799(3)
_cell_length_b     7.014(3)
_cell_length_c     27.640(18)
_cell_angle_alpha     90
_cell_angle_beta     90.18(6)
_cell_angle_gamma     90
_cell_volume     1512.0(13)
_cell_formula_units_Z     4
_cell_measurement_reflns_used     3773
_cell_measurement_theta_min     2.62438749567
_cell_measurement_theta_max     33.8621991892
_cell_measurement_temperature     100(2)
_exptl_crystal_description     needle
_exptl_crystal_colour     colourless
_exptl_crystal_size_max     0.180
_exptl_crystal_size_mid     0.008
_exptl_crystal_size_min     0.004
_exptl_crystal_density_diffrn     1.451
_exptl_crystal_density_meas     ?
_exptl_crystal_density_method     ?
_exptl_crystal_F_000     688
_exptl_absorpt_coefficient_mu     0.093
_exptl_absorpt_correction_type     empirical
_exptl_absorpt_process_details
;
aimless ccp4 (Evans, 2006)
;
_shelx_estimated_absorpt_T_min     0.983
_shelx_estimated_absorpt_T_max     1.000
_exptl_absorpt_correction_T_min     ?
_exptl_absorpt_correction_T_max     ?
_diffrn_ambient_temperature     100(2)
_diffrn_radiation_type     synchrotron'
_diffrn_radiation_wavelength     0.68891
_diffrn_radiation_monochromator     'Si 111, double crystal monochromator'
_diffrn_measurement_device_type     'three-circle diffractometer'
_diffrn_measurement_method     'profile data from \w-scans'
_diffrn_detector_area_resol_mean     5.81
_diffrn_reflns_number     18408
_diffrn_reflns_av_R_equivalents     0.0597
_diffrn_reflns_theta_min     2.857
_diffrn_reflns_theta_max     29.477
_diffrn_reflns_theta_full     24.415
_diffrn_measured_fraction_theta_max     0.997
_diffrn_measured_fraction_theta_full     0.997
_diffrn_reflns_limit_h_min     -11
_diffrn_reflns_limit_h_max     11
_diffrn_reflns_limit_k_min     -10
_diffrn_reflns_limit_k_max     10
_diffrn_reflns_limit_l_min     -39
_diffrn_reflns_limit_l_max     39
_diffrn_standards_number     0
_diffrn_standards_interval_count     0
_diffrn_standards_interval_time     0
_diffrn_standards_decay_%     0
_refine_special_details     ?
_reflns_number_total     4587
_reflns_number_gt     3717
_reflns_threshold_expression     'I > 2\s(I)'
_refine_ls_structure_factor_coef     Fsqd
_refine_ls_matrix_type     full
_refine_ls_R_factor_all     0.0600
_refine_ls_R_factor_gt     0.0508
_refine_ls_wR_factor_gt     0.1489
_refine_ls_wR_factor_ref     0.1561
_refine_ls_goodness_of_fit_ref     1.131
_refine_ls_restrained_S_all     1.131
_refine_ls_number_reflns     4587
_refine_ls_number_parameters     231
_refine_ls_number_restraints     0
_refine_ls_hydrogen_treatment     mixed
_refine_ls_weighting_scheme     calc
_refine_ls_weighting_details
                      'w=1/[\s^2^(Fo^2^)+(0.0954P)^2^] where P=(Fo^2^+2Fc^2^)/3'
_atom_sites_solution_hydrogens     mixed
_atom_sites_solution_primary     ?
_atom_sites_solution_secondary     ?
_refine_ls_shift/su_max     0.001
_refine_ls_shift/su_mean     0.000
_refine_diff_density_max     0.536
_refine_diff_density_min     -0.248
_refine_ls_extinction_method     none
_refine_ls_extinction_coef     .
loop_
    _atom_type_symbol
    _atom_type_description
    _atom_type_scat_dispersion_real
    _atom_type_scat_dispersion_imag
    _atom_type_scat_source
    'C' 'C' 0.0030 0.0010
                         'International Tables Vol C Tables 4.2.6.8 and 6.1.1.4'
    'H' 'H' 0.0000 0.0000
                         'International Tables Vol C Tables 4.2.6.8 and 6.1.1.4'
    'N' 'N' 0.0060 0.0030
                         'International Tables Vol C Tables 4.2.6.8 and 6.1.1.4'
    'O' 'O' 0.0110 0.0060
                         'International Tables Vol C Tables 4.2.6.8 and 6.1.1.4'
_computing_data_collection     'GDA http://www.opengda.org/OpenGDA.html'
_computing_cell_refinement     'XIA2 0.4.0.370-g47f3bc3, (Winter, 2010'
_computing_data_reduction     'XIA2 0.4.0.370-g47f3bc3 (Winter, 2010'
_computing_structure_solution
;
SHELXT (Sheldrick, 2015a)
;
_computing_structure_refinement
;
ShelXle (H\"ubschle et al., 2011)
SHELXL-2014/7 (Sheldrick, 2015b)
;
_computing_molecular_graphics     ' Mercury (Macrae et al, 2006)'
_computing_publication_material
;
SHELXL-2014/17 (Sheldrick, 2015b)
PLATON (Spek, 2009)
;
loop_
    _atom_site_type_symbol
    _atom_site_label
    _atom_site_fract_x
    _atom_site_fract_y
    _atom_site_fract_z
    _atom_site_U_iso_or_equiv
    _atom_site_adp_type
    _atom_site_calc_flag
    _atom_site_occupancy
    _atom_site_disorder_assembly
    _atom_site_disorder_group
    O O1 0.61633(10) 0.57511(12) 0.33247(3) 0.02193(19) Uani d 1 . .
    O O2 0.42390(10) 0.67655(12) 0.38475(3) 0.0244(2) Uani d 1 . .
    O O31 0.79011(10) 0.65810(12) 0.49728(3) 0.0240(2) Uani d 1 . .
    N N32 0.50968(12) 0.71842(13) 0.47835(3) 0.0186(2) Uani d 1 . .
    N N311 0.21868(12) 0.98576(13) 0.65151(3) 0.0204(2) Uani d 1 . .
    C C2 0.57274(14) 0.62613(16) 0.37867(4) 0.0196(2) Uani d 1 . .
    C C3 0.70619(13) 0.61438(15) 0.41571(4) 0.0177(2) Uani d 1 . .
    C C4 0.86585(13) 0.55411(15) 0.40316(4) 0.0180(2) Uani d 1 . .
    H H4 0.9519 0.5451 0.4275 0.022 Uiso calc 1 . .
    C C5 1.07250(14) 0.44450(15) 0.33910(4) 0.0200(2) Uani d 1 . .
    H H5 1.1628 0.4362 0.3622 0.024 Uiso calc 1 . .
    C C4A 0.90818(14) 0.50369(15) 0.35425(4) 0.0182(2) Uani d 1 . .
    C C6 1.10480(15) 0.39806(16) 0.29103(4) 0.0222(2) Uani d 1 . .
    C C7 0.97020(15) 0.41362(17) 0.25763(4) 0.0238(2) Uani d 1 . .
    H H7 0.9904 0.3821 0.2247 0.029 Uiso calc 1 . .
    C C8 0.80789(15) 0.47398(17) 0.27134(4) 0.0230(2) Uani d 1 . .
    H H8 0.7184 0.4858 0.2482 0.028 Uiso calc 1 . .
    C C8A 0.77937(14) 0.51669(16) 0.31972(4) 0.0195(2) Uani d 1 . .
    C C31 0.67345(13) 0.66578(15) 0.46783(4) 0.0185(2) Uani d 1 . .
    C C34A 0.18814(13) 0.89163(15) 0.56639(4) 0.0176(2) Uani d 1 . .
    C C38A 0.28705(13) 0.91692(15) 0.60890(4) 0.0178(2) Uani d 1 . .
    C C61 1.27981(16) 0.3329(2) 0.27477(5) 0.0312(3) Uani d 1 . .
    H H61A 1.3103 0.2147 0.2916 0.047 Uiso calc 1 . .
    H H61B 1.3647 0.4316 0.2824 0.047 Uiso calc 1 . .
    H H61C 1.2781 0.3101 0.2398 0.047 Uiso calc 1 . .
    C C312 0.05500(14) 1.03063(16) 0.65149(4) 0.0219(2) Uani d 1 . .
    H H312 0.0075 1.0795 0.6806 0.026 Uiso calc 1 . .
    C C313 -0.05445(14) 1.01098(16) 0.61122(4) 0.0219(2) Uani d 1 . .
    H H313 -0.1717 1.0466 0.6133 0.026 Uiso calc 1 . .
    C C314 0.01123(13) 0.93934(16) 0.56876(4) 0.0199(2) Uani d 1 . .
    H H314 -0.0609 0.9220 0.5413 0.024 Uiso calc 1 . .
    C C315 0.26757(13) 0.82186(15) 0.52375(4) 0.0183(2) Uani d 1 . .
    H H315 0.2006 0.8037 0.4954 0.022 Uiso calc 1 . .
    C C316 0.44016(14) 0.78004(15) 0.52286(4) 0.0178(2) Uani d 1 . .
    C C317 0.53856(14) 0.80040(16) 0.56555(4) 0.0197(2) Uani d 1 . .
    H H317 0.6569 0.7683 0.5655 0.024 Uiso calc 1 . .
    C C318 0.46224(14) 0.86712(16) 0.60735(4) 0.0198(2) Uani d 1 . .
    H H318 0.5297 0.8798 0.6358 0.024 Uiso calc 1 . .
    H H32 0.440(2) 0.709(3) 0.4521(6) 0.042(5) Uiso d 1 . .
loop_
    _atom_site_aniso_label
    _atom_site_aniso_U_11
    _atom_site_aniso_U_22
    _atom_site_aniso_U_33
    _atom_site_aniso_U_12
    _atom_site_aniso_U_13
    _atom_site_aniso_U_23
    O1 0.0188(4) 0.0271(4) 0.0199(4) -0.0001(3) 0.0003(3) -0.0025(3)
    O2 0.0186(4) 0.0295(5) 0.0250(4) 0.0018(3) -0.0007(3) -0.0027(3)
    O31 0.0209(4) 0.0295(5) 0.0216(4) 0.0024(3) -0.0005(3) -0.0043(3)
    N32 0.0184(4) 0.0194(5) 0.0180(4) 0.0012(3) 0.0018(3) -0.0009(3)
    N311 0.0226(4) 0.0201(5) 0.0186(5) -0.0011(3) 0.0019(3) -0.0011(3)
    C2 0.0200(5) 0.0186(5) 0.0203(5) -0.0020(4) 0.0014(4) -0.0007(4)
    C3 0.0185(5) 0.0164(5) 0.0183(5) -0.0012(4) 0.0012(4) -0.0004(4)
    C4 0.0192(5) 0.0155(5) 0.0193(5) -0.0012(4) 0.0008(4) 0.0000(4)
    C5 0.0208(5) 0.0178(5) 0.0214(5) -0.0001(4) 0.0019(4) -0.0001(4)
    C4A 0.0199(5) 0.0154(5) 0.0194(5) -0.0022(4) 0.0021(4) -0.0006(4)
    C6 0.0242(5) 0.0197(5) 0.0227(5) -0.0012(4) 0.0046(4) -0.0018(4)
    C7 0.0273(5) 0.0240(6) 0.0202(5) -0.0030(4) 0.0042(4) -0.0024(4)
    C8 0.0248(5) 0.0258(6) 0.0185(5) -0.0030(4) -0.0011(4) -0.0013(4)
    C8A 0.0188(5) 0.0193(5) 0.0202(5) -0.0024(4) 0.0021(4) -0.0007(4)
    C31 0.0194(5) 0.0151(5) 0.0212(5) -0.0009(4) 0.0025(4) -0.0005(4)
    C34A 0.0178(5) 0.0144(5) 0.0205(5) -0.0002(3) 0.0016(4) 0.0011(4)
    C38A 0.0194(5) 0.0158(5) 0.0181(5) -0.0013(4) 0.0016(4) 0.0003(4)
    C61 0.0253(6) 0.0408(8) 0.0274(6) 0.0069(5) 0.0052(5) -0.0060(5)
    C312 0.0238(5) 0.0204(5) 0.0214(5) -0.0012(4) 0.0057(4) -0.0012(4)
    C313 0.0188(5) 0.0216(5) 0.0251(6) 0.0002(4) 0.0032(4) 0.0006(4)
    C314 0.0180(5) 0.0202(5) 0.0215(5) -0.0006(4) -0.0001(4) 0.0015(4)
    C315 0.0195(5) 0.0167(5) 0.0188(5) 0.0004(4) -0.0001(4) 0.0003(4)
    C316 0.0201(5) 0.0148(5) 0.0185(5) -0.0001(4) 0.0029(4) 0.0006(4)
    C317 0.0183(5) 0.0203(5) 0.0206(5) 0.0010(4) 0.0016(4) 0.0002(4)
    C318 0.0204(5) 0.0207(5) 0.0185(5) -0.0005(4) -0.0011(4) -0.0002(4)
_geom_special_details
;
 All esds (except the esd in the dihedral angle between two l.s. planes)
 are estimated using the full covariance matrix.  The cell esds are taken
 into account individually in the estimation of esds in distances, angles
 and torsion angles; correlations between esds in cell parameters are only
 used when they are defined by crystal symmetry.  An approximate (isotropic)
 treatment of cell esds is used for estimating esds involving l.s. planes.
;
loop_
    _geom_bond_atom_site_label_1
    _geom_bond_atom_site_label_2
    _geom_bond_site_symmetry_2
    _geom_bond_distance
    _geom_bond_publ_flag
    O1 C2 . 1.3701(16) ?
    O1 C8A . 1.3827(14) ?
    O2 C2 . 1.2255(14) ?
    O31 C31 . 1.2201(16) ?
    N32 C31 . 1.3618(14) ?
    N32 C316 . 1.4136(16) ?
    N32 H32 . 0.907(18) ?
    N311 C312 . 1.3147(15) ?
    N311 C38A . 1.3814(16) ?
    C2 C3 . 1.4600(18) ?
    C3 C4 . 1.3609(15) ?
    C3 C31 . 1.5075(18) ?
    C4 C4A . 1.4368(17) ?
    C4 H4 . 0.9500 ?
    C5 C6 . 1.3918(18) ?
    C5 C4A . 1.4119(16) ?
    C5 H5 . 0.9500 ?
    C4A C8A . 1.3866(18) ?
    C6 C7 . 1.4000(19) ?
    C6 C61 . 1.5092(17) ?
    C7 C8 . 1.3886(17) ?
    C7 H7 . 0.9500 ?
    C8 C8A . 1.3887(18) ?
    C8 H8 . 0.9500 ?
    C34A C38A . 1.4149(18) ?
    C34A C315 . 1.4200(17) ?
    C34A C314 . 1.4214(15) ?
    C38A C318 . 1.4111(16) ?
    C61 H61A . 0.9800 ?
    C61 H61B . 0.9800 ?
    C61 H61C . 0.9800 ?
    C312 C313 . 1.4075(19) ?
    C312 H312 . 0.9500 ?
    C313 C314 . 1.3769(17) ?
    C313 H313 . 0.9500 ?
    C314 H314 . 0.9500 ?
    C315 C316 . 1.3779(15) ?
    C315 H315 . 0.9500 ?
    C316 C317 . 1.4128(18) ?
    C317 C318 . 1.3830(17) ?
    C317 H317 . 0.9500 ?
    C318 H318 . 0.9500 ?
loop_
    _geom_angle_atom_site_label_1
    _geom_angle_atom_site_label_2
    _geom_angle_atom_site_label_3
    _geom_angle_site_symmetry_1
    _geom_angle_site_symmetry_3
    _geom_angle
    _geom_angle_publ_flag
    C2 O1 C8A . . 123.10(10) ?
    C31 N32 C316 . . 129.15(11) ?
    C31 N32 H32 . . 111.5(11) ?
    C316 N32 H32 . . 119.3(11) ?
    C312 N311 C38A . . 117.43(11) ?
    O2 C2 O1 . . 116.17(11) ?
    O2 C2 C3 . . 126.42(11) ?
    O1 C2 C3 . . 117.42(10) ?
    C4 C3 C2 . . 119.32(11) ?
    C4 C3 C31 . . 118.40(11) ?
    C2 C3 C31 . . 122.28(10) ?
    C3 C4 C4A . . 121.96(11) ?
    C3 C4 H4 . . 119.0 ?
    C4A C4 H4 . . 119.0 ?
    C6 C5 C4A . . 121.27(12) ?
    C6 C5 H5 . . 119.4 ?
    C4A C5 H5 . . 119.4 ?
    C8A C4A C5 . . 118.13(11) ?
    C8A C4A C4 . . 117.61(11) ?
    C5 C4A C4 . . 124.25(11) ?
    C5 C6 C7 . . 118.28(11) ?
    C5 C6 C61 . . 121.45(12) ?
    C7 C6 C61 . . 120.28(11) ?
    C8 C7 C6 . . 121.73(11) ?
    C8 C7 H7 . . 119.1 ?
    C6 C7 H7 . . 119.1 ?
    C7 C8 C8A . . 118.52(12) ?
    C7 C8 H8 . . 120.7 ?
    C8A C8 H8 . . 120.7 ?
    O1 C8A C4A . . 120.59(10) ?
    O1 C8A C8 . . 117.36(11) ?
    C4A C8A C8 . . 122.06(11) ?
    O31 C31 N32 . . 124.57(11) ?
    O31 C31 C3 . . 119.91(10) ?
    N32 C31 C3 . . 115.51(11) ?
    C38A C34A C315 . . 119.63(10) ?
    C38A C34A C314 . . 117.32(10) ?
    C315 C34A C314 . . 123.05(11) ?
    N311 C38A C318 . . 119.26(11) ?
    N311 C38A C34A . . 122.75(10) ?
    C318 C38A C34A . . 117.98(10) ?
    C6 C61 H61A . . 109.5 ?
    C6 C61 H61B . . 109.5 ?
    H61A C61 H61B . . 109.5 ?
    C6 C61 H61C . . 109.5 ?
    H61A C61 H61C . . 109.5 ?
    H61B C61 H61C . . 109.5 ?
    N311 C312 C313 . . 124.28(11) ?
    N311 C312 H312 . . 117.9 ?
    C313 C312 H312 . . 117.9 ?
    C314 C313 C312 . . 118.92(10) ?
    C314 C313 H313 . . 120.5 ?
    C312 C313 H313 . . 120.5 ?
    C313 C314 C34A . . 119.27(11) ?
    C313 C314 H314 . . 120.4 ?
    C34A C314 H314 . . 120.4 ?
    C316 C315 C34A . . 121.13(11) ?
    C316 C315 H315 . . 119.4 ?
    C34A C315 H315 . . 119.4 ?
    C315 C316 C317 . . 119.45(11) ?
    C315 C316 N32 . . 117.26(11) ?
    C317 C316 N32 . . 123.29(10) ?
    C318 C317 C316 . . 119.86(10) ?
    C318 C317 H317 . . 120.1 ?
    C316 C317 H317 . . 120.1 ?
    C317 C318 C38A . . 121.90(11) ?
    C317 C318 H318 . . 119.0 ?
    C38A C318 H318 . . 119.0 ?
loop_
    _geom_torsion_atom_site_label_1
    _geom_torsion_atom_site_label_2
    _geom_torsion_atom_site_label_3
    _geom_torsion_atom_site_label_4
    _geom_torsion_site_symmetry_1
    _geom_torsion_site_symmetry_2
    _geom_torsion_site_symmetry_3
    _geom_torsion_site_symmetry_4
    _geom_torsion
    _geom_torsion_publ_flag
    C8A O1 C2 O2 . . . . 179.41(9) ?
    C8A O1 C2 C3 . . . . -0.94(15) ?
    O2 C2 C3 C4 . . . . 179.54(11) ?
    O1 C2 C3 C4 . . . . -0.06(15) ?
    O2 C2 C3 C31 . . . . -0.09(18) ?
    O1 C2 C3 C31 . . . . -179.70(9) ?
    C2 C3 C4 C4A . . . . 0.81(16) ?
    C31 C3 C4 C4A . . . . -179.54(9) ?
    C6 C5 C4A C8A . . . . -0.76(16) ?
    C6 C5 C4A C4 . . . . -179.86(10) ?
    C3 C4 C4A C8A . . . . -0.58(16) ?
    C3 C4 C4A C5 . . . . 178.52(10) ?
    C4A C5 C6 C7 . . . . 0.76(17) ?
    C4A C5 C6 C61 . . . . -179.40(11) ?
    C5 C6 C7 C8 . . . . 0.15(18) ?
    C61 C6 C7 C8 . . . . -179.69(11) ?
    C6 C7 C8 C8A . . . . -1.03(18) ?
    C2 O1 C8A C4A . . . . 1.19(16) ?
    C2 O1 C8A C8 . . . . -178.25(10) ?
    C5 C4A C8A O1 . . . . -179.57(9) ?
    C4 C4A C8A O1 . . . . -0.41(15) ?
    C5 C4A C8A C8 . . . . -0.15(17) ?
    C4 C4A C8A C8 . . . . 179.00(10) ?
    C7 C8 C8A O1 . . . . -179.54(10) ?
    C7 C8 C8A C4A . . . . 1.03(18) ?
    C316 N32 C31 O31 . . . . 2.43(19) ?
    C316 N32 C31 C3 . . . . -177.72(10) ?
    C4 C3 C31 O31 . . . . 2.12(16) ?
    C2 C3 C31 O31 . . . . -178.23(10) ?
    C4 C3 C31 N32 . . . . -177.74(9) ?
    C2 C3 C31 N32 . . . . 1.91(15) ?
    C312 N311 C38A C318 . . . . 179.98(10) ?
    C312 N311 C38A C34A . . . . -0.77(16) ?
    C315 C34A C38A N311 . . . . 179.40(10) ?
    C314 C34A C38A N311 . . . . -0.32(16) ?
    C315 C34A C38A C318 . . . . -1.34(15) ?
    C314 C34A C38A C318 . . . . 178.94(10) ?
    C38A N311 C312 C313 . . . . 0.74(17) ?
    N311 C312 C313 C314 . . . . 0.39(18) ?
    C312 C313 C314 C34A . . . . -1.51(16) ?
    C38A C34A C314 C313 . . . . 1.45(15) ?
    C315 C34A C314 C313 . . . . -178.25(10) ?
    C38A C34A C315 C316 . . . . -0.68(16) ?
    C314 C34A C315 C316 . . . . 179.02(10) ?
    C34A C315 C316 C317 . . . . 2.29(16) ?
    C34A C315 C316 N32 . . . . -177.58(9) ?
    C31 N32 C316 C315 . . . . -178.87(10) ?
    C31 N32 C316 C317 . . . . 1.27(18) ?
    C315 C316 C317 C318 . . . . -1.86(16) ?
    N32 C316 C317 C318 . . . . 178.01(10) ?
    C316 C317 C318 C38A . . . . -0.20(17) ?
    N311 C38A C318 C317 . . . . -178.93(10) ?
    C34A C38A C318 C317 . . . . 1.78(16) ?
loop_
    _geom_hbond_atom_site_label_D
    _geom_hbond_atom_site_label_H
    _geom_hbond_atom_site_label_A
    _geom_hbond_site_symmetry_A
    _geom_hbond_distance_DH
    _geom_hbond_distance_HA
    _geom_hbond_distance_DA
    _geom_hbond_angle_DHA
    C314 H314 O31 1_455 0.95 2.50 3.278(2) 139.2
    C8 H8 N311 4_675 0.95 2.68 3.394(3) 132.6
    C317 H317 O31 . 0.95 2.29 2.903(2) 121.5
    N32 H32 O2 . 0.907(18) 1.879(18) 2.686(2) 147.3(15)
_shelx_hkl_file
;
 -13   0   2   -0.23    1.18
 -13   0   3    3.51    1.34
 -13   0   4   -0.83    1.24
 -13   0   5   11.78    1.91
 -13  -1   1    0.33    1.13
 -13   1   2    1.28    1.13
 -13  -1   2    1.82    1.19
 -13   1   3    4.08    1.30
 -13  -1   3    3.16    1.29
 -13   1   4    3.02    1.25
 -13  -1   4    1.83    1.24
 -13   1   5    5.92    1.51
 -13  -1   5    5.02    1.43
 -13   1   6   21.13    2.67
 -13  -2   1    9.50    1.63
 -13  -2   2   -0.62    1.16
 -13   2   3    0.82    1.28
 -13  -2   3    0.35    1.15
 -13   2   4    0.22    1.27
 -13  -2   4   -0.53    1.16
 -13   2   5    0.57    1.16
 -13   2   6    2.08    1.28
 -12   0   1    0.37    1.12
  12   0  -1   -0.42    0.86
 -12   0   2    1.22    1.19
  12   0  -2    1.79    0.96
 -12   0   3   -0.69    1.17
  12   0  -3    0.71    0.89
  12   0  -4    7.42    1.52
 -12   0   5   -0.75    1.20
  12   0  -5    1.00    1.10
 -12   0   6    5.92    1.44
  12   0  -6    3.22    1.27
 -12   0   7    0.27    1.22
  12   0  -7    0.11    0.91
 -12   0   8    0.43    1.22
  12   0  -8    0.04    0.91
  12   0  -9   -0.13    0.91
  12   0 -10   19.89    2.45
 -12   1   1    4.13    1.37
  12  -1  -1    4.53    1.14
  12   1  -1    4.17    1.05
 -12  -1   1    3.38    1.28
 -12   1   2    3.45    1.34
  12  -1  -2    2.27    1.01
  12   1  -2    3.19    1.21
 -12  -1   2    3.86    1.28
 -12   1   3    0.35    1.06
  12  -1  -3   -0.35    0.86
  12   1  -3   -0.29    1.07
  12  -1  -4   -0.06    0.83
  12   1  -4    0.54    1.07
 -12  -1   4    1.35    1.19
 -12   1   5   -0.10    1.08
  12  -1  -5   -0.17    1.09
  12   1  -5   -0.38    1.08
 -12  -1   5    1.14    1.14
 -12   1   6    2.18    1.18
  12  -1  -6    1.67    1.15
  12   1  -6    1.21    1.00
 -12  -1   6    0.79    1.17
 -12   1   7   27.06    3.04
  12  -1  -7   25.83    3.02
  12   1  -7   27.98    3.02
 -12  -1   7   24.58    2.96
 -12   1   8   -0.51    1.23
  12  -1  -8    0.22    0.91
  12   1  -8   -0.26    0.95
 -12  -1   8   -0.22    1.16
 -12   1   9   12.76    2.01
  12  -1  -9   12.15    1.80
  12  -1 -10   25.92    2.96
  12  -1 -11    1.09    0.97
 -12  -1  16    0.20    1.15
 -12   2   1   -0.22    1.11
  12  -2  -1    0.01    0.84
 -12  -2   1    1.00    1.15
 -12   2   2    1.05    1.24
  12  -2  -2    0.33    0.86
 -12  -2   2   -0.44    1.15
 -12   2   3    0.05    1.22
  12  -2  -3    0.66    0.89
 -12  -2   3    0.25    1.14
 -12   2   4   -0.16    1.24
  12  -2  -4   -0.95    0.90
 -12  -2   4   -0.61    1.14
 -12   2   5    3.61    1.43
  12  -2  -5    4.03    1.27
  12   2  -5    2.20    1.12
 -12  -2   5    1.62    1.19
 -12   2   6   -0.33    1.29
  12  -2  -6   -0.92    1.11
  12   2  -6   -0.19    0.98
 -12  -2   6    0.41    1.12
 -12   2   7    1.47    1.35
  12  -2  -7    0.60    1.11
 -12  -2   7    0.75    1.16
 -12   2   8    0.21    1.20
  12  -2  -8   -0.19    1.09
 -12   2   9   14.68    2.17
  12  -2  -9   14.40    1.96
  12  -2 -10   11.33    1.72
  12  -2 -11   -0.36    0.93
 -12  -2  15    5.35    1.46
 -12   3   1   13.74    1.96
  12  -3  -1   10.75    1.71
  12   3  -1   13.60    1.89
 -12  -3   1   11.73    1.79
 -12   3   2   -0.43    1.16
  12  -3  -2    0.26    0.86
  12   3  -2    1.27    1.07
 -12  -3   2   -0.27    1.11
 -12   3   3    0.76    1.19
  12  -3  -3    0.18    0.85
  12   3  -3    0.31    1.03
 -12  -3   3   -0.27    1.13
 -12   3   4   -0.50    1.20
  12  -3  -4   -0.21    0.86
 -12  -3   4   -0.02    1.11
  12  -3  -5   -0.51    0.88
 -12  -3   5    1.09    1.16
 -12   3   6   -0.75    1.23
  12  -3  -6    0.44    1.10
 -12  -3   6   -0.32    1.10
 -12   3   7   -0.67    1.21
  12  -3  -7   -0.97    1.14
 -12   3   8    0.38    1.23
  12  -3  -8    0.00    1.09
 -12   3   9   23.97    2.78
  12  -3  -9   19.44    2.51
  12  -3 -10   30.17    3.32
 -12  -3  12    7.35    1.62
 -12  -3  13   18.69    2.49
 -12  -3  14    9.15    1.77
 -12   4   1    5.85    1.46
  12  -4  -1    4.35    1.17
 -12  -4   1    4.16    1.31
 -12   4   2    2.58    1.29
  12  -4  -2    1.72    0.95
 -12  -4   2    1.58    1.17
 -12   4   3   -1.04    1.22
  12  -4  -3   -0.17    0.87
 -12  -4   3    1.53    1.14
 -12   4   4    1.14    1.24
 -12  -4   4    0.38    1.07
 -12  -4   5   -0.39    1.05
 -12   4   6   -0.08    1.30
 -12   4   7    2.11    1.38
 -12   4   8    3.08    1.49
 -12   4   9    1.60    1.41
 -12  -4   9    0.65    1.06
 -12  -4  10   -0.70    1.08
 -12  -4  11   12.26    1.95
 -12  -4  12    1.77    1.33
 -12  -5   2    1.67    1.12
 -12  -5   3   -0.22    1.06
 -12  -5   4    0.55    1.04
 -11   0   1   25.83    2.86
  11   0  -1   25.39    2.86
 -11   0   2    0.40    1.07
  11   0  -2    0.04    0.80
 -11   0   3    6.49    1.45
  11   0  -3    8.39    1.37
 -11   0   4   -0.24    1.10
  11   0  -4    0.85    0.86
 -11   0   5    2.66    1.22
  11   0  -5    3.66    1.23
  11   0  -6   -0.44    1.04
 -11   0   7    4.01    1.31
  11   0  -7    5.47    1.34
 -11   0   8   -0.31    1.15
  11   0  -8    0.17    1.03
 -11   0   9    0.91    1.19
  11   0  -9    1.45    0.95
 -11   0  10   -0.54    1.16
  11   0 -10    0.01    0.88
 -11   0  11    1.05    1.09
  11   0 -11    0.34    0.93
 -11   0  19    7.37    1.61
 -11   0  20    0.37    1.17
 -11   0  21   27.67    3.25
 -11   0  22   -0.41    1.21
 -11   0  23    5.75    1.54
 -11   1   1    1.66    1.18
  11  -1  -1    1.53    0.91
  11   1  -1    1.69    0.92
 -11  -1   1    0.71    1.12
 -11   1   2   35.56    3.63
  11  -1  -2   34.25    3.57
  11   1  -2   34.81    3.59
 -11  -1   2   30.53    3.49
 -11   1   3    9.22    1.63
  11  -1  -3    7.58    1.39
  11   1  -3    8.51    1.44
 -11  -1   3    8.82    1.53
 -11   1   4    4.10    1.33
  11  -1  -4    2.27    0.99
  11   1  -4    2.97    1.22
 -11  -1   4    3.81    1.24
 -11   1   5    0.80    1.19
  11  -1  -5    0.64    0.86
  11   1  -5    1.30    1.12
 -11  -1   5    1.12    1.14
 -11   1   6    8.01    1.50
  11  -1  -6    7.32    1.51
  11   1  -6    8.38    1.55
  11  -1  -7   -0.91    1.10
  11   1  -7   -0.12    0.88
 -11  -1   7   -0.33    1.12
 -11   1   8    0.96    1.11
  11  -1  -8    2.27    1.13
  11   1  -8    0.56    0.92
 -11  -1   8    0.79    1.15
 -11   1   9   -1.05    1.13
  11  -1  -9   -0.42    1.06
 -11  -1   9   -0.50    1.10
 -11   1  10    1.00    1.24
  11  -1 -10    0.36    0.93
 -11  -1  10    1.04    1.12
 -11   1  11    2.52    1.32
 -11  -1  17    3.92    1.34
 -11  -1  18    0.87    1.18
 -11  -1  19   13.00    2.04
 -11   1  22    2.16    1.30
 -11   2   1   27.15    2.92
  11  -2  -1   29.10    2.91
  11   2  -1   21.26    2.75
 -11  -2   1   25.07    2.81
 -11   2   2    6.42    1.39
  11  -2  -2    5.54    1.20
  11   2  -2    4.99    1.36
 -11  -2   2    5.28    1.33
 -11   2   3   -0.27    1.06
  11  -2  -3    0.55    0.84
  11   2  -3   -0.31    1.11
 -11  -2   3    0.88    1.11
 -11   2   4    1.81    1.15
  11  -2  -4    1.17    0.89
  11   2  -4    0.83    1.11
 -11  -2   4    1.91    1.16
 -11   2   5   -0.97    1.22
  11  -2  -5   -0.81    0.87
  11   2  -5   -0.19    0.97
 -11   2   6    0.89    1.23
  11  -2  -6    1.68    0.95
  11   2  -6    2.22    1.07
 -11  -2   6    2.06    1.10
  11  -2  -7    0.48    1.07
  11   2  -7    0.25    0.98
 -11  -2   7    0.50    1.03
 -11   2   8    0.54    1.25
  11  -2  -8   -0.40    1.06
 -11  -2   8    0.45    1.04
 -11   2   9    0.76    1.17
  11  -2  -9    0.49    1.07
 -11  -2   9    0.14    0.99
 -11   2  10    3.55    1.32
  11  -2 -10    2.56    1.05
 -11   2  11   -0.21    1.17
  11  -2 -11   -0.21    0.92
  11  -2 -12    0.55    0.96
 -11  -2  15    1.38    1.17
 -11  -2  16   -0.15    1.13
 -11  -2  17   -0.22    1.15
 -11  -2  18   32.34    3.63
 -11  -2  19    7.09    1.68
 -11   2  20   13.19    2.08
 -11  -2  20   15.54    2.28
 -11   2  21   -0.03    1.13
 -11  -2  21    1.32    1.35
 -11   2  22    3.50    1.38
 -11  -2  22    5.53    1.50
 -11   3   1   41.98    4.04
  11  -3  -1   36.66    3.84
  11   3  -1   34.27    3.90
 -11  -3   1   35.41    3.75
 -11   3   2   24.48    2.66
  11  -3  -2   19.08    2.36
  11   3  -2   18.52    2.41
 -11  -3   2   18.60    2.34
 -11   3   3   13.57    1.98
  11  -3  -3   11.30    1.76
  11   3  -3   13.63    1.91
 -11  -3   3   14.05    1.86
 -11   3   4    3.41    1.29
  11  -3  -4    3.16    1.01
  11   3  -4    1.28    1.07
 -11   3   5    6.06    1.46
  11  -3  -5    3.94    1.11
  11   3  -5    6.85    1.37
 -11  -3   5    3.84    1.20
 -11   3   6    2.94    1.30
  11  -3  -6    1.71    0.94
 -11  -3   6    1.93    1.07
  11  -3  -7    0.85    1.12
 -11  -3   7    1.34    1.05
 -11   3   8   15.22    2.13
  11  -3  -8   13.42    1.99
 -11  -3   8   13.81    1.88
 -11   3   9    4.93    1.42
  11  -3  -9    3.85    1.29
 -11  -3   9    5.02    1.23
 -11   3  10    4.47    1.41
  11  -3 -10    3.16    1.26
 -11   3  11    4.68    1.47
 -11   3  12    0.46    1.30
 -11  -3  13    3.28    1.33
 -11  -3  14    0.64    1.18
 -11  -3  15    3.77    1.36
 -11  -3  16   -0.58    1.32
 -11  -3  17   -0.01    1.32
 -11  -3  18    1.52    1.41
 -11  -3  19    0.23    1.35
 -11   3  20    2.32    1.28
 -11  -3  20    2.15    1.38
 -11  -3  21    0.98    1.33
  11   3 -23   21.69    2.94
  11   3 -24   16.50    2.53
  11  -4  -1    8.85    1.53
  11   4  -1   11.78    1.73
 -11  -4   1    9.17    1.57
 -11   4   2    3.03    1.31
  11  -4  -2    3.85    1.13
 -11  -4   2    6.37    1.31
 -11   4   3   17.69    2.44
  11  -4  -3   19.72    2.32
 -11   4   4   -0.06    1.17
  11  -4  -4    0.83    0.89
 -11  -4   4   -0.13    1.00
 -11   4   5    5.99    1.49
  11  -4  -5    4.71    1.17
 -11  -4   5    4.57    1.22
 -11   4   6   -0.28    1.22
  11  -4  -6   -0.05    0.84
 -11  -4   6    0.58    1.02
 -11   4   7    0.47    1.30
  11  -4  -7   -0.34    0.95
 -11  -4   7    1.05    1.03
 -11   4   8   14.72    2.12
  11  -4  -8   11.20    1.76
 -11  -4   8   11.37    1.71
 -11   4   9    1.96    1.41
  11  -4  -9    2.11    1.05
 -11   4  10   -0.16    1.34
  11  -4 -10   -0.21    1.01
 -11  -4  10    0.11    0.96
 -11   4  11   18.01    2.58
  11  -4 -11   16.47    2.21
 -11  -4  11   16.49    2.28
 -11   4  12    0.29    1.50
  11  -4 -12    0.71    1.05
 -11  -4  18   -0.14    1.34
 -11  -4  19    4.95    1.62
  11   4 -20    1.01    1.90
 -11  -4  20    0.42    1.35
  11   4 -21    6.44    2.13
  11   4 -22    8.61    2.21
  11  -5  -1    1.79    1.00
 -11  -5   1    1.34    1.09
 -11   5   2   19.23    2.58
  11  -5  -2   19.44    2.37
 -11   5   3    1.74    1.34
  11  -5  -3    0.45    0.97
 -11  -5   3    0.18    0.96
 -11   5   4   30.97    3.64
  11  -5  -4   32.86    3.47
 -11  -5   4   31.82    3.31
 -11   5   5   -1.33    1.37
  11  -5  -5    0.08    0.95
 -11  -5   5   -0.19    0.99
 -11   5   6   14.77    2.21
  11  -5  -6   10.06    1.69
 -11  -5   6   10.82    1.63
 -11   5   8    9.07    1.98
 -11   5   9    4.25    1.71
 -11   5  10   20.73    3.07
  11  -5 -10   27.28    2.91
 -11   5  11   -0.82    1.84
  11  -5 -11    1.33    1.10
  11  -5 -12    0.50    1.05
 -11  -5  13   18.17    2.44
 -11  -5  14   13.98    2.13
 -11  -5  15    4.44    1.44
 -11  -5  16    0.33    1.20
 -11  -5  17    0.58    1.23
 -11  -5  18   -0.69    1.39
  11  -6  -1   -0.03    0.93
 -11   6   2    3.16    1.55
  11  -6  -2    1.92    1.07
 -11  -6   2    1.14    1.05
 -11   6   3    6.93    1.73
  11  -6  -3    2.00    1.10
 -11  -6   3    3.15    1.11
 -11   6   4    2.72    1.57
  11  -6  -4    0.70    1.02
 -11  -6   4    1.22    1.04
 -11   6   5    4.09    1.66
  11  -6  -5    4.46    1.24
 -11  -6   5    2.85    1.12
 -11   6   6    5.11    1.94
  11  -6  -6    2.45    1.10
  11  -6  -7    0.75    1.02
 -11   6   8    6.90    2.07
  11  -6  -8    5.23    1.32
 -11   6   9    2.51    1.86
  11  -6  -9    1.31    1.10
 -11   6  10    0.12    1.77
 -11   6  11   12.93    2.49
 -10   0   1   -0.04    1.04
  10   0  -1    0.25    0.77
 -10   0   2    6.84    1.36
  10   0  -2    5.65    1.19
 -10   0   3   -0.39    1.05
  10   0  -3    0.23    0.78
 -10   0   4   15.24    1.92
  10   0  -4   12.94    1.82
 -10   0   5    0.09    1.02
  10   0  -5    0.31    0.79
 -10   0   6    3.90    1.20
  10   0  -6    2.99    0.99
 -10   0   7    0.05    1.03
  10   0  -7   -0.52    1.01
 -10   0   8   14.41    1.92
  10   0  -8   13.56    1.94
  10   0  -9   -0.07    1.00
 -10   0  10    3.92    1.02
  10   0 -10    3.03    1.04
 -10   0  11   -0.19    0.82
  10   0 -11   -0.09    0.85
 -10   0  12   30.19    3.24
  10   0 -12   31.21    3.37
 -10   0  13   -0.74    0.85
  10   0 -15    0.62    0.93
  10   0 -17    1.58    1.38
  10   0 -18    1.99    1.42
 -10   0  19    0.27    1.11
  10   0 -19   -0.16    1.44
 -10   0  20    5.91    1.47
  10   0 -20    4.63    1.64
 -10   0  21   -0.68    1.21
  10   0 -21    0.36    1.45
 -10   0  22   10.75    1.79
  10   0 -22    8.01    1.84
 -10   0  23   -0.31    1.19
  10   0 -23    0.01    1.44
 -10   0  24    2.24    1.32
  10   0 -24    4.29    1.60
 -10   0  25    0.27    1.20
  10   0 -25    0.73    1.45
 -10   0  26    0.79    1.29
  10   0 -26   -0.52    1.44
 -10   0  27   -0.74    1.32
  10   0 -27   -0.86    1.47
 -10   0  28    0.52    1.30
  10   0 -28    1.06    1.46
  10   0 -29   -0.35    1.44
  10   0 -30    2.71    1.53
  10   0 -31    0.63    1.41
 -10   1   1    1.90    1.13
  10  -1  -1    1.47    0.79
  10   1  -1    2.79    0.96
  10  -1  -2   19.88    2.29
  10   1  -2   18.61    2.27
 -10  -1   2   18.71    2.26
 -10   1   3   17.68    2.29
  10  -1  -3   22.19    2.32
  10   1  -3   18.26    2.25
 -10  -1   3   17.19    2.21
 -10   1   4    8.28    1.55
  10  -1  -4    7.91    1.38
 -10  -1   4    9.77    1.50
 -10   1   5    2.18    1.19
  10  -1  -5    2.18    0.93
 -10  -1   5    2.17    1.11
 -10   1   6    7.36    1.45
  10  -1  -6    5.18    1.17
 -10  -1   6    5.10    1.28
 -10   1   7   17.77    2.22
 -10  -1   7   16.12    2.05
 -10   1   8   20.31    2.34
  10   1  -8   17.51    2.27
  10   1  -9    7.40    1.37
 -10   1  10   16.66    2.13
  10   1 -10   16.80    2.12
 -10  -1  10   15.78    1.95
  10  -1 -11   12.99    1.78
 -10  -1  11   11.46    1.59
  10  -1 -12    1.90    0.98
  10   1 -12    2.04    1.00
 -10  -1  12    2.27    0.89
 -10   1  13    5.05    1.20
  10  -1 -13    5.27    1.20
  10   1 -13    4.59    1.19
  10   1 -14    4.82    1.21
  10   1 -16    4.79    1.67
  10   1 -17    0.15    1.46
  10   1 -18    2.16    1.55
 -10  -1  18    3.97    1.32
  10  -1 -19    2.01    1.50
  10   1 -19    1.18    1.45
 -10  -1  19    1.72    1.21
 -10   1  20    5.06    1.39
  10  -1 -20    5.25    1.62
  10   1 -20    5.37    1.62
 -10  -1  20    3.60    1.41
 -10   1  21    0.38    1.16
  10  -1 -21    0.92    1.46
  10   1 -21    1.26    1.44
 -10  -1  21    0.66    1.19
 -10   1  22    3.22    1.32
  10  -1 -22    3.34    1.58
  10   1 -22    2.39    1.51
 -10  -1  22    4.58    1.41
 -10   1  23    0.19    1.14
  10  -1 -23    0.23    1.44
  10   1 -23    0.37    1.42
 -10  -1  23   -1.44    1.26
 -10   1  24    0.33    1.19
  10  -1 -24   -1.19    1.48
  10   1 -24    0.24    1.41
 -10  -1  24   -0.56    1.26
 -10   1  25   -0.79    1.23
  10  -1 -25   -0.44    1.45
  10   1 -25   -0.16    1.41
 -10  -1  25    0.28    1.27
 -10   1  26    0.87    1.28
  10  -1 -26    1.48    1.49
  10   1 -26    1.68    1.46
 -10  -1  26    0.35    1.34
 -10   1  27    8.56    1.77
  10  -1 -27    8.29    1.81
  10   1 -27    9.04    1.82
 -10  -1  27    7.15    1.74
 -10   1  28    0.31    1.31
  10  -1 -28    1.83    1.51
  10   1 -28    1.25    1.43
 -10  -1  28    1.05    1.34
  10  -1 -29    1.10    1.48
  10   1 -29   -0.04    1.38
  10  -1 -30    0.24    1.45
  10   1 -30    0.49    1.38
  10  -1 -31    3.35    1.55
 -10   2   1   -0.22    0.98
  10  -2  -1    0.41    0.73
  10   2  -1    0.15    0.74
 -10  -2   1    0.30    1.03
 -10   2   2   13.85    1.87
  10  -2  -2   12.32    1.74
  10   2  -2   12.74    1.73
 -10  -2   2   12.72    1.78
 -10   2   3   46.76    4.46
  10  -2  -3   42.17    4.38
  10   2  -3   42.90    4.45
 -10  -2   3   41.76    4.30
 -10   2   4    1.74    1.09
  10  -2  -4    2.41    0.93
  10   2  -4    1.73    1.12
 -10  -2   4    0.67    0.99
 -10   2   5    0.36    1.05
  10  -2  -5    0.11    0.82
  10   2  -5    1.06    1.10
 -10  -2   5    0.53    0.95
 -10   2   6    1.25    1.20
  10  -2  -6    1.13    0.87
  10   2  -6    1.55    1.00
 -10  -2   6    1.49    1.00
 -10   2   7   -0.55    1.17
  10  -2  -7    0.35    0.83
  10   2  -7    0.82    0.96
 -10   2   8   14.43    2.01
  10  -2  -8   10.70    1.84
  10   2  -8   14.17    1.90
 -10  -2   8   13.28    1.75
 -10   2   9    3.09    1.33
  10  -2  -9    2.71    1.16
 -10  -2   9    1.59    1.02
 -10   2  10    2.53    1.21
  10  -2 -10    2.14    1.15
  10   2 -10    2.87    1.07
 -10   2  11   29.48    3.04
  10  -2 -11   24.49    2.88
  10   2 -11   23.78    2.89
 -10   2  12    9.11    1.69
  10  -2 -12    9.14    1.52
  10   2 -12   10.26    1.62
 -10  -2  12    8.46    1.35
 -10   2  13    1.15    1.20
  10  -2 -13    0.82    0.90
 -10   2  14    6.12    1.47
  10   2 -14    6.09    1.75
  10   2 -15   22.74    2.91
  10   2 -16    0.19    1.48
 -10  -2  16    0.57    1.11
  10   2 -17    0.24    1.44
 -10  -2  17    0.11    1.10
  10   2 -18    0.71    1.47
 -10  -2  18    1.61    1.21
  10   2 -19    1.11    1.47
 -10  -2  19    0.00    1.23
 -10   2  20    8.67    1.67
  10   2 -20   11.42    2.03
 -10  -2  20    7.67    1.76
 -10   2  21    8.96    1.60
  10   2 -21    6.96    1.82
 -10  -2  21    4.48    1.58
 -10   2  22    4.21    1.36
  10   2 -22    2.65    1.62
 -10  -2  22    2.94    1.35
 -10   2  23    5.16    1.46
  10   2 -23    6.16    1.76
 -10  -2  23    4.43    1.48
 -10   2  24    1.37    1.26
  10   2 -24    4.28    1.65
 -10  -2  24    1.88    1.34
 -10   2  25   -0.18    1.22
  10  -2 -25    0.00    1.46
 -10  -2  25    0.53    1.35
 -10   2  26    0.58    1.25
  10  -2 -26    0.72    1.47
 -10  -2  26   -0.11    1.33
 -10   2  27    4.48    1.54
  10  -2 -27    6.70    1.69
 -10  -2  27    5.17    1.61
  10  -2 -28   -0.45    1.46
  10  -2 -29    0.79    1.46
  10  -2 -30    1.57    1.47
 -10   3   1    3.81    1.32
  10  -3  -1    2.95    0.94
  10   3  -1    3.42    1.23
 -10  -3   1    3.55    1.17
 -10   3   2    0.54    1.19
  10  -3  -2    0.72    0.83
  10   3  -2   -0.63    1.10
 -10  -3   2   -0.88    1.02
  10  -3  -3   23.67    2.75
  10   3  -3   22.62    2.83
 -10  -3   3   27.04    2.71
 -10   3   4   15.58    2.13
  10  -3  -4   15.32    1.92
  10   3  -4   13.57    1.95
 -10  -3   4   13.18    1.81
 -10   3   5   -0.33    1.10
  10  -3  -5    0.86    0.86
  10   3  -5    0.00    0.94
 -10  -3   5    0.58    0.95
 -10   3   6   36.83    3.87
  10  -3  -6   36.62    3.76
 -10  -3   6   34.48    3.62
 -10   3   7    1.63    1.19
  10  -3  -7    0.43    0.84
 -10  -3   7    0.91    0.95
 -10   3   8    6.49    1.50
  10  -3  -8    5.22    1.21
 -10  -3   8    6.08    1.23
 -10   3   9    9.60    1.63
  10  -3  -9    5.12    1.42
 -10  -3   9    7.49    1.31
 -10   3  10    7.83    1.63
 -10  -3  10    8.76    1.37
 -10   3  11    6.62    1.53
 -10  -3  11    6.28    1.20
 -10   3  12   19.42    2.54
  10   3 -12   19.37    2.86
 -10   3  13    2.25    1.38
  10  -3 -13    2.61    1.07
  10   3 -13    4.55    1.91
 -10  -3  13    3.42    1.29
 -10   3  14    1.48    1.36
  10   3 -14    3.65    1.87
 -10  -3  14    2.19    1.26
  10   3 -15    2.39    1.64
 -10  -3  15    2.91    1.30
  10   3 -16    0.27    1.54
  10   3 -17    0.92    1.56
  10   3 -18   -1.06    1.56
  10   3 -19   -0.01    1.52
 -10   3  20   16.45    2.41
  10   3 -20   22.48    2.73
 -10   3  21    0.75    1.17
 -10   3  22    2.59    1.34
 -10  -3  22    5.95    1.60
 -10   3  23    0.72    1.20
 -10  -3  23    1.24    1.38
 -10   3  24    6.55    1.53
  10   3 -24    3.06    1.64
 -10  -3  24    4.22    1.56
 -10   3  25    6.49    1.57
  10   3 -25    6.14    1.75
 -10  -3  25    4.12    1.60
 -10   3  26   12.56    2.13
  10   3 -26   12.77    2.18
 -10  -3  26   13.25    2.20
  10   3 -27    2.35    1.55
  10   3 -28    9.76    1.93
 -10   4   1    4.32    1.38
  10  -4  -1    4.90    1.12
  10   4  -1    6.03    1.33
 -10  -4   1    7.33    1.31
 -10   4   2   31.82    3.51
  10  -4  -2   30.74    3.36
  10   4  -2   33.10    3.48
 -10  -4   2   30.76    3.26
  10  -4  -3   12.51    1.77
 -10  -4   3   12.66    1.71
 -10   4   4   -0.47    1.14
  10  -4  -4   -0.13    0.83
 -10  -4   4   -0.24    0.92
 -10   4   5    2.12    1.24
  10  -4  -5    1.22    0.93
 -10  -4   5    2.85    1.03
 -10   4   6    2.87    1.33
  10  -4  -6    4.35    1.15
 -10   4   7   -0.37    1.18
  10  -4  -7   -0.01    0.90
 -10  -4   7   -0.40    0.93
 -10  -4   7    0.51    1.65
 -10   4   8    6.63    1.60
  10  -4  -8    7.86    1.38
 -10  -4   8    5.19    1.20
 -10   4   9   19.29    2.43
  10  -4  -9   17.11    2.16
 -10  -4   9   15.15    1.97
  10  -4 -10    2.12    1.06
 -10  -4  10    2.28    0.97
 -10  -4  10    2.79    1.10
 -10   4  11   17.32    2.30
  10  -4 -11   12.85    1.94
 -10  -4  11   13.00    1.99
 -10   4  12   11.19    2.02
  10  -4 -12    9.42    1.58
 -10  -4  12    6.91    1.55
 -10   4  13    1.77    1.57
  10  -4 -13    2.50    1.12
 -10  -4  13    2.05    1.25
 -10   4  14    4.79    1.73
 -10  -4  14    3.34    1.40
 -10  -4  15   -1.43    1.33
  10   4 -16    0.22    1.78
 -10  -4  16    0.41    1.36
  10   4 -17    0.10    1.80
 -10  -4  17   -1.02    1.34
 -10  -4  18    0.28    1.31
 -10  -4  19   -0.68    1.34
 -10   4  20    7.29    1.62
 -10  -4  20    6.51    1.71
 -10   4  21    3.89    1.45
  10   4 -21    2.71    1.68
 -10  -4  21    5.45    1.66
 -10   4  22   -0.38    1.27
  10   4 -22    0.11    1.54
 -10  -4  22    0.95    1.41
 -10   4  23    6.87    1.60
  10   4 -23    8.68    1.93
 -10  -4  23    5.21    1.74
  10   4 -24    3.77    1.73
 -10  -4  24    6.70    1.77
 -10   4  25   32.94    3.78
  10   4 -25   36.10    3.90
 -10  -4  25   31.65    3.85
  10   4 -26    5.14    1.73
 -10   5   1   61.02    5.87
  10  -5  -1   55.26    5.67
 -10   5   2   36.51    3.91
  10  -5  -2   34.40    3.71
  10  -5  -3   32.47    3.48
 -10   5   4   10.61    1.88
  10  -5  -4   10.00    1.59
 -10  -5   4    9.48    1.47
 -10   5   5    0.36    1.29
  10  -5  -5    0.71    0.97
 -10  -5   5    0.32    0.91
 -10  -5   5    2.08    1.26
 -10   5   6    4.92    1.60
  10  -5  -6    8.13    1.40
 -10  -5   6    5.07    1.19
 -10  -5   6    4.35    1.47
 -10  -5   6    7.28    1.34
 -10   5   7   11.09    1.94
  10  -5  -7    5.66    1.38
 -10  -5   7    7.27    1.29
 -10  -5   7    6.53    1.64
 -10  -5   7    8.66    1.47
 -10   5   8    6.33    1.79
 -10  -5   8    6.03    1.19
 -10  -5   8    8.64    1.90
 -10  -5   8    6.26    1.34
 -10   5   9   11.10    2.03
 -10  -5   9    6.70    1.31
 -10  -5   9    9.87    2.07
 -10  -5   9   10.14    1.65
  10  -5 -10   14.02    1.95
 -10  -5  10   14.19    2.43
 -10  -5  10   12.70    1.98
 -10   5  11    1.07    1.80
  10  -5 -11    2.60    1.17
 -10  -5  11    2.96    1.22
 -10   5  12    0.13    1.76
  10  -5 -12    0.25    1.05
 -10  -5  12   -0.07    1.08
 -10   5  13    2.92    1.85
  10  -5 -13    1.24    1.10
 -10  -5  13    0.12    1.04
 -10   5  14    0.19    1.80
 -10  -5  14    1.04    1.13
 -10  -5  15    1.81    1.23
 -10  -5  16    2.04    1.27
 -10  -5  17    4.65    1.48
 -10  -5  18    2.92    1.43
 -10  -5  19   -1.32    1.47
 -10   5  20    0.69    1.26
 -10  -5  20   -0.47    1.47
 -10   5  21    7.27    1.78
  10   5 -21   12.45    2.34
 -10  -5  21   11.25    2.05
 -10   5  22    7.23    1.64
  10   5 -22    7.25    2.11
 -10  -5  22    4.99    1.72
  10   5 -23   32.10    3.90
 -10  -5  23   32.55    3.81
 -10   6   1    7.32    1.76
  10  -6  -1    4.84    1.27
 -10   6   2    7.49    1.84
  10  -6  -2    8.19    1.47
  10  -6  -3    0.33    0.95
 -10   6   4   13.06    2.12
  10  -6  -4   10.52    1.70
 -10  -6   4    8.71    1.86
 -10   6   5   29.54    3.34
  10  -6  -5   25.56    2.98
 -10  -6   5   24.73    3.18
 -10   6   6    1.02    1.77
  10  -6  -6   -0.02    0.97
 -10  -6   6    0.75    1.24
 -10   6   7    9.40    2.23
  10  -6  -7   12.51    1.73
 -10  -6   7    7.92    1.81
 -10   6   8    2.43    1.85
  10  -6  -8    1.83    1.09
 -10  -6   8    1.57    1.30
 -10   6   9   -2.00    1.84
  10  -6  -9   -0.33    1.00
 -10  -6   9   -0.51    1.26
  10  -6 -10    0.49    1.07
 -10  -6  10    0.14    1.26
 -10   6  11    6.43    2.11
  10  -6 -11    5.40    1.40
 -10  -6  11    6.15    1.89
 -10   6  12    0.14    1.84
  10  -6 -12    0.63    1.10
 -10  -6  12    0.28    1.58
 -10   6  13    1.59    1.91
 -10  -6  13    1.86    1.71
 -10   6  14    3.40    1.85
 -10   6  19   -1.03    1.33
 -10   6  20    0.62    1.33
 -10   7   1    1.31    1.71
  10  -7  -1    0.80    0.97
 -10   7   2   -0.62    1.71
  10  -7  -2    0.27    1.02
  10  -7  -3   11.66    1.79
 -10   7   4   20.42    2.87
  10  -7  -4   18.40    2.40
 -10  -7   4   20.00    2.83
 -10   7   5   14.22    3.00
  10  -7  -5   28.95    2.84
 -10  -7   5   24.73    3.14
 -10   7   6    9.40    2.21
  10  -7  -6    7.95    1.51
 -10  -7   6    6.97    1.77
 -10   7   7   10.89    2.36
  10  -7  -7   12.44    1.83
 -10  -7   7   10.22    2.03
 -10   7   8    0.87    1.79
  10  -7  -8   -0.24    1.09
 -10  -7   8    1.10    1.37
 -10   7   9    9.44    2.20
  10  -7  -9    7.38    1.50
 -10  -7   9    4.06    1.63
 -10   7  10    0.37    1.69
  10  -7 -10    0.90    1.15
 -10  -7  10    1.66    1.40
 -10   7  11    1.50    1.71
 -10  -7  11    0.65    1.36
 -10   7  12    0.50    1.69
 -10  -7  12    0.75    1.39
 -10   7  13    0.29    1.68
 -10  -7  13   -0.74    1.45
  -9   0   1    1.59    0.88
   9   0  -1    1.59    0.76
  -9   0   2   -0.28    0.83
   9   0  -2    0.00    0.73
   9   0  -3   12.01    1.65
  -9   0   4    0.09    0.80
   9   0  -4    0.62    0.79
  -9   0   5   12.16    1.64
   9   0  -5   13.15    1.58
   9   0  -5   13.82    1.75
  -9   0   6   -0.24    0.78
   9   0  -6   -0.11    0.70
   9   0  -6   -0.22    0.76
  -9   0   7    0.33    0.79
   9   0  -7    0.63    0.74
   9   0  -7    0.11    0.75
  -9   0   8   -0.21    0.76
   9   0  -8   -0.18    0.74
   9   0  -8    0.09    0.92
  -9   0   9    1.51    0.83
   9   0  -9    0.99    0.80
   9   0  -9    0.76    0.99
  -9   0  10    0.46    0.79
   9   0 -10   -0.50    0.82
   9   0 -10   -0.30    0.82
  -9   0  11   14.72    1.84
   9   0 -11   14.95    1.90
   9   0 -11   17.86    2.06
  -9   0  12    0.24    0.70
   9   0 -12   -0.41    0.84
   9   0 -12    0.20    0.83
  -9   0  13   89.67    8.10
   9   0 -13   82.15    8.14
  -9   0  14   -0.37    0.71
   9   0 -14   -0.81    0.92
  -9   0  15   98.29    9.26
   9   0 -15  101.04    9.40
  -9   0  19    0.67    1.10
   9   0 -19    0.33    1.36
  -9   0  20    0.63    1.11
   9   0 -20    0.35    1.36
  -9   0  21    1.22    1.18
   9   0 -21    0.55    1.39
  -9   0  22   -0.27    1.14
   9   0 -22   -0.89    1.39
  -9   0  23    9.51    1.91
   9   0 -23   16.24    2.10
  -9   0  24    0.50    1.18
   9   0 -24   -0.18    1.38
  -9   0  25    7.43    1.65
   9   0 -25    7.40    1.71
  -9   0  26   -0.20    1.27
   9   0 -26    0.49    1.40
  -9   0  27   30.33    3.53
   9   0 -27   30.06    3.38
  -9   0  28    0.07    1.27
   9   0 -28   -0.31    1.40
  -9   0  29   17.65    2.56
   9   0 -29   18.92    2.47
   9   0 -30    1.68    1.43
   9   0 -31   -0.48    1.41
   9   0 -32   -1.17    1.43
   9   0 -33   31.74    3.52
  -9   1   1    1.03    0.84
   9  -1  -1    0.18    0.68
  -9  -1   1    0.06    0.74
  -9   1   2    0.07    0.83
   9  -1  -2    0.78    0.73
  -9  -1   2    0.42    0.73
  -9   1   3    1.60    0.90
   9  -1  -3    1.69    0.86
   9   1  -3    2.10    0.89
   9   1  -4    1.28    0.84
  -9  -1   4    1.14    0.77
  -9   1   5    8.30    1.32
   9   1  -5    7.42    1.23
   9   1  -5    7.93    1.31
  -9  -1   5    6.41    1.14
  -9   1   6    0.48    0.81
   9   1  -6    0.72    0.79
   9   1  -6    0.45    0.99
  -9  -1   6    0.63    0.76
  -9   1   7   22.11    2.46
   9   1  -7   20.72    2.44
   9   1  -7   22.66    2.59
  -9  -1   7   22.45    2.39
  -9   1   8   21.79    2.16
   9  -1  -8   16.15    1.93
   9  -1  -8   18.59    2.15
   9   1  -8   15.74    2.06
   9   1  -8   15.47    2.15
  -9  -1   8   17.27    1.98
  -9   1   9    0.25    0.82
   9  -1  -9    0.41    0.76
   9  -1  -9   -0.41    0.98
   9   1  -9   -0.43    0.84
   9   1  -9   -0.59    0.83
  -9  -1   9    0.72    0.76
  -9   1  10   76.82    7.15
   9  -1 -10   73.91    7.05
   9  -1 -10   68.88    7.15
   9   1 -10   72.96    7.17
   9   1 -10   80.50    7.25
   9  -1 -11    1.12    0.82
   9  -1 -11    1.30    0.90
   9   1 -11    1.73    0.94
   9   1 -11    0.96    0.89
  -9  -1  11    1.40    0.78
  -9   1  12   43.81    4.46
   9  -1 -12   42.93    4.41
   9  -1 -12   44.92    4.54
  -9  -1  12   46.53    4.38
  -9   1  13    1.29    0.92
   9  -1 -13    2.64    0.98
   9  -1 -13    1.89    0.95
  -9  -1  13    3.64    0.87
  -9   1  14    9.50    1.60
   9  -1 -14   12.95    1.62
   9   1 -14   13.59    1.72
  -9  -1  14   11.05    1.50
  -9   1  15    5.00    1.13
   9  -1 -15    4.14    1.10
   9   1 -15    4.54    1.16
   9  -1 -16   23.28    2.57
   9   1 -16   22.07    2.58
   9  -1 -17    1.14    1.02
   9  -1 -18    1.86    1.07
   9   1 -18    2.66    1.39
  -9  -1  18    2.47    1.22
   9   1 -19   -0.01    1.37
  -9  -1  19    0.61    1.12
  -9   1  20    1.50    1.15
   9   1 -20    2.41    1.45
  -9  -1  20    1.89    1.20
  -9   1  21   20.55    2.78
   9   1 -21   25.17    2.87
  -9  -1  21   24.57    2.88
  -9   1  22   -0.07    1.11
   9  -1 -22    1.24    1.40
   9   1 -22    0.48    1.40
  -9  -1  22   -0.91    1.19
  -9   1  23    8.73    1.66
   9  -1 -23    7.15    1.69
   9   1 -23    8.35    1.75
  -9  -1  23    6.62    1.60
  -9   1  24    0.66    1.20
   9  -1 -24    0.64    1.37
   9   1 -24   -0.34    1.38
  -9  -1  24    0.86    1.24
  -9   1  25   19.92    2.52
   9  -1 -25   19.00    2.44
   9   1 -25   18.44    2.46
  -9  -1  25   16.12    2.47
  -9   1  26   -1.54    1.32
   9  -1 -26    0.43    1.38
   9   1 -26    0.46    1.39
  -9  -1  26    1.88    1.32
  -9   1  27    4.35    1.47
   9  -1 -27    2.29    1.47
   9   1 -27    4.19    1.53
  -9  -1  27    3.10    1.41
  -9   1  28   71.61    6.43
   9  -1 -28   58.85    6.12
   9   1 -28   62.54    6.21
  -9  -1  28   60.25    6.33
  -9   1  29    1.19    1.30
   9  -1 -29    1.02    1.43
   9   1 -29   -0.30    1.39
  -9  -1  29    1.48    1.37
  -9   1  30    6.18    1.61
   9  -1 -30    4.27    1.54
   9   1 -30    4.27    1.56
  -9  -1  30    3.22    1.64
  -9   1  31    0.40    1.33
   9  -1 -31    1.16    1.43
   9   1 -31   -0.17    1.38
  -9  -1  31   -0.25    1.43
  -9   1  32    0.22    1.42
   9  -1 -32    1.31    1.43
   9   1 -32    1.27    1.39
  -9  -1  32    0.61    1.46
   9  -1 -33    0.47    1.40
   9   1 -33   -0.02    1.37
   9  -2  -1    1.89    0.81
   9   2  -1    1.37    0.72
  -9  -2   1    1.70    0.86
   9  -2  -2    1.69    0.80
  -9  -2   2    0.75    1.12
  -9   2   3    0.58    0.81
   9  -2  -3    1.17    0.75
  -9  -2   3    1.40    0.75
   9  -2  -4    0.83    0.79
  -9  -2   4    0.40    0.72
  -9   2   5    2.64    0.97
   9  -2  -5    2.57    0.94
   9   2  -5    7.55    1.35
  -9  -2   5    2.98    0.87
  -9   2   6   -0.55    0.84
   9  -2  -6   -0.47    0.79
   9   2  -6    0.29    1.01
  -9  -2   6   -0.03    0.71
  -9   2   7   10.39    1.47
   9  -2  -7    7.40    1.35
   9   2  -7    8.98    1.45
   9   2  -7   10.62    1.51
  -9  -2   7    7.68    1.24
  -9   2   8    5.29    1.12
   9  -2  -8    2.77    0.97
   9   2  -8    4.71    1.13
   9   2  -8    4.48    1.14
  -9  -2   8    3.50    0.88
  -9   2   9    2.85    1.02
   9  -2  -9    4.00    1.18
   9   2  -9    3.09    1.06
   9   2  -9    2.61    1.03
  -9   2  10   27.68    2.88
   9  -2 -10   25.12    2.87
  -9  -2  10   24.22    2.62
  -9   2  11   10.31    1.49
   9  -2 -11    7.49    1.29
   9  -2 -11    7.56    1.50
   9   2 -11    8.60    1.47
  -9  -2  11    9.36    1.23
  -9   2  12   19.31    2.40
   9  -2 -12   21.06    2.30
   9  -2 -12   21.18    2.45
  -9  -2  12   20.73    2.23
  -9   2  13    0.54    0.90
   9  -2 -13    0.40    0.86
   9  -2 -13   -0.14    0.84
   9   2 -13   -0.01    0.91
  -9  -2  13    0.01    0.65
  -9   2  14   26.31    3.08
   9  -2 -14   27.95    2.97
   9  -2 -14   30.04    3.17
   9   2 -14   28.55    3.11
  -9  -2  14   28.36    2.88
  -9   2  15    8.81    1.50
   9  -2 -15    7.75    1.40
  -9   2  16   21.52    2.89
   9  -2 -16   26.30    2.86
   9   2 -16   30.95    3.20
  -9  -2  16   28.72    3.12
   9  -2 -17    7.60    1.43
   9   2 -17    7.16    1.75
  -9  -2  17    8.38    1.59
   9  -2 -18    4.12    1.28
   9   2 -18    6.15    1.66
  -9  -2  18    8.29    1.58
   9  -2 -19   10.25    1.83
   9   2 -19   13.26    2.04
  -9  -2  19   11.32    1.90
  -9   2  20    0.06    1.06
   9  -2 -20    0.06    1.26
   9   2 -20    0.02    1.36
  -9  -2  20    0.14    1.16
  -9   2  21    0.68    1.16
   9  -2 -21    0.78    1.31
   9   2 -21    0.50    1.39
  -9  -2  21    1.87    1.25
  -9   2  22    1.10    1.18
   9  -2 -22    1.93    1.33
   9   2 -22    2.47    1.43
  -9  -2  22    1.33    1.29
  -9   2  23    8.17    1.59
   9  -2 -23    5.81    1.57
   9   2 -23    6.47    1.66
  -9  -2  23    6.30    1.65
  -9   2  24   25.55    3.20
   9  -2 -24   29.70    3.15
   9   2 -24   29.61    3.24
  -9  -2  24   25.47    3.27
  -9   2  25   47.54    4.69
   9   2 -25   51.32    4.68
  -9  -2  25   34.40    4.55
  -9   2  26   11.37    1.96
   9   2 -26   10.34    1.93
  -9  -2  26   12.42    2.06
  -9   2  27    2.45    1.39
   9   2 -27    1.32    1.39
  -9  -2  27    1.36    1.35
  -9   2  28    5.11    1.55
   9   2 -28    4.98    1.57
  -9  -2  28    4.55    1.59
   9  -2 -29   -0.46    1.33
   9   2 -29    0.70    1.38
  -9  -2  29    0.71    1.49
   9  -2 -30    1.73    1.39
   9   2 -30    1.68    1.41
  -9  -2  30    4.50    1.66
  -9   2  31    6.42    1.67
   9  -2 -31    4.34    1.52
   9   2 -31    5.14    1.59
  -9  -2  31    7.06    1.86
   9  -2 -32    0.22    1.33
   9   2 -32    1.20    1.37
   9  -2 -33    6.19    1.57
  -9   3   1   17.20    2.22
   9  -3  -1   17.97    2.08
  -9  -3   1   17.56    2.02
  -9  -3   1   14.55    2.15
  -9   3   2    6.21    1.43
   9  -3  -2    5.43    1.11
  -9  -3   2    7.24    1.21
  -9  -3   2    4.73    1.33
  -9   3   3    5.80    1.39
   9  -3  -3    3.18    0.94
  -9  -3   3    3.64    1.26
  -9   3   4   11.77    1.88
   9  -3  -4   11.96    1.68
  -9  -3   4   12.44    1.61
   9  -3  -5    3.52    1.00
   9   3  -5    2.97    1.10
  -9  -3   5    2.29    0.85
  -9   3   6    2.75    1.18
   9  -3  -6    1.03    0.86
   9   3  -6    1.63    1.00
  -9  -3   6    2.30    0.82
  -9   3   7    0.34    1.11
   9  -3  -7    1.01    0.84
  -9  -3   7    0.56    0.73
  -9  -3   8    3.94    0.90
   9   3  -9    5.36    1.36
  -9  -3   9    8.91    1.18
   9   3 -10    0.96    0.99
  -9  -3  10    1.62    0.70
  -9   3  11   22.39    2.64
   9   3 -11   22.61    2.65
  -9  -3  11   21.76    2.34
   9  -3 -12   23.48    2.64
   9   3 -12   22.42    2.68
  -9  -3  12   22.25    2.38
  -9   3  13    2.43    1.13
   9  -3 -13    2.97    1.04
   9   3 -13    4.34    1.60
  -9  -3  13    2.39    0.78
  -9  -3  13    3.29    1.27
  -9   3  14   15.80    2.12
   9  -3 -14   13.39    1.86
   9  -3 -14   12.69    1.95
   9   3 -14   19.58    2.41
  -9  -3  14   19.03    2.26
  -9   3  15    8.54    1.56
   9  -3 -15    5.89    1.24
   9   3 -15    7.89    1.76
  -9  -3  15    4.02    1.41
  -9   3  16    0.89    1.16
   9  -3 -16   -0.07    0.98
   9   3 -16   -1.48    1.48
  -9  -3  16   -0.14    1.25
   9  -3 -17    2.44    1.12
   9   3 -17    4.55    1.59
  -9  -3  17    4.73    1.48
   9   3 -18   11.23    2.04
  -9  -3  18   12.84    2.07
   9  -3 -19    7.91    1.65
   9   3 -19    8.66    1.84
  -9  -3  19    9.84    1.86
   9  -3 -20    0.71    1.29
   9   3 -20    0.38    1.40
  -9  -3  20    0.23    1.26
  -9   3  21    5.64    1.45
   9  -3 -21    4.31    1.47
   9   3 -21    5.35    1.73
  -9  -3  21    6.61    1.60
  -9   3  22   10.27    1.77
   9  -3 -22    8.73    1.72
   9   3 -22   11.22    1.98
  -9  -3  22    6.81    1.77
  -9   3  23    6.61    1.64
   9  -3 -23    9.14    1.72
   9   3 -23   12.74    1.99
  -9  -3  23    7.60    1.79
  -9   3  24   26.43    3.28
   9  -3 -24   26.57    3.16
   9   3 -24   30.27    3.38
  -9  -3  24   32.02    3.49
  -9   3  25   24.78    2.99
   9  -3 -25   23.62    2.85
   9   3 -25   25.32    3.05
  -9  -3  25   24.47    3.11
  -9   3  26   24.55    2.97
   9  -3 -26   20.89    2.71
   9   3 -26   23.70    2.91
  -9  -3  26   22.98    2.97
  -9   3  27    0.89    1.42
   9  -3 -27    0.30    1.33
   9   3 -27    0.14    1.45
  -9  -3  27    0.65    1.36
  -9   3  28    2.53    1.54
   9  -3 -28    0.25    1.33
   9   3 -28    0.78    1.49
  -9  -3  28    0.86    1.36
  -9   3  29   -1.34    1.50
   9  -3 -29   -0.32    1.34
   9   3 -29    0.70    1.45
  -9  -3  29   -0.48    1.36
  -9   3  30    3.64    1.65
   9  -3 -30    3.64    1.44
   9   3 -30    3.25    1.55
  -9  -3  30    2.19    1.47
   9  -3 -31    0.07    1.32
   9  -3 -32    8.39    1.71
  -9   4   1    4.31    1.27
   9  -4  -1    3.19    0.96
   9   4  -1    4.51    0.98
  -9  -4   1    2.84    1.11
  -9   4   2    1.69    1.15
   9  -4  -2    1.75    0.85
   9   4  -2    2.23    0.84
  -9  -4   2    2.00    1.07
  -9   4   3   31.66    3.46
   9  -4  -3   31.32    3.33
  -9  -4   3   31.25    3.52
  -9   4   4    1.13    1.12
   9  -4  -4    1.32    0.89
  -9  -4   4    1.52    1.07
   9  -4  -5    1.30    0.90
  -9  -4   5    0.83    1.07
  -9   4   6    5.89    1.43
   9  -4  -6    5.32    1.20
  -9  -4   6    5.52    1.08
  -9   4   7    7.03    1.50
   9  -4  -7    5.65    1.25
  -9  -4   7    5.64    1.09
  -9   4   8    0.28    1.20
   9  -4  -8    0.10    0.90
  -9   4   9    7.47    1.69
   9  -4  -9    9.67    1.52
  -9   4  10    2.48    1.34
   9  -4 -10    0.12    0.91
  -9  -4  10    1.01    0.79
  -9  -4  10    0.28    0.89
  -9   4  11    1.30    1.33
   9  -4 -11    0.98    0.95
  -9  -4  11    0.77    0.69
  -9  -4  11    1.02    0.97
   9  -4 -12   -0.04    0.97
  -9  -4  12   -0.05    0.68
  -9  -4  12    0.11    0.96
  -9   4  13   11.61    2.10
   9  -4 -13    9.37    1.72
   9   4 -13   16.91    2.43
  -9  -4  13   12.32    1.89
  -9   4  14   21.23    2.79
   9  -4 -14   20.72    2.53
   9   4 -14   23.79    2.99
  -9  -4  14   18.32    2.57
  -9   4  15    0.47    1.73
   9   4 -15    0.46    1.71
  -9  -4  15    1.09    1.24
  -9   4  16   16.08    2.50
   9   4 -16   12.62    2.22
  -9  -4  16   11.87    2.07
   9   4 -17   11.63    2.27
  -9  -4  17   18.44    2.34
   9  -4 -18    0.78    1.29
   9   4 -18    0.60    1.51
  -9  -4  18   -0.56    1.33
   9  -4 -19   21.21    2.70
   9   4 -19   24.11    2.99
  -9  -4  19   25.40    3.00
  -9   4  20    1.34    1.25
   9  -4 -20    1.88    1.37
   9   4 -20    2.21    1.55
  -9  -4  20    1.83    1.39
  -9   4  21    7.14    1.57
   9  -4 -21    4.50    1.52
   9   4 -21    5.41    1.73
  -9  -4  21    6.06    1.67
  -9   4  22   42.32    4.84
   9  -4 -22   42.35    4.69
   9   4 -22   52.90    5.05
  -9  -4  22   54.67    5.12
  -9   4  23    3.26    1.42
   9  -4 -23    5.79    1.53
   9   4 -23    4.94    1.66
  -9  -4  23    3.88    1.62
  -9   4  24   -0.03    1.27
   9  -4 -24    0.55    1.36
   9   4 -24    0.98    1.49
  -9  -4  24    0.40    1.39
  -9   4  25   24.30    3.06
   9  -4 -25   23.68    2.89
   9   4 -25   28.53    3.16
  -9  -4  25   23.75    3.16
   9  -4 -26    1.75    1.39
   9   4 -26    3.12    1.54
  -9  -4  26    1.03    1.44
   9  -4 -27    2.43    1.43
  -9  -4  27    0.93    1.44
  -9   4  28    2.11    1.60
   9  -4 -28    2.55    1.45
  -9  -4  28    1.48    1.47
  -9   4  29    2.22    1.57
   9  -4 -29   -0.26    1.36
  -9  -4  29   -1.77    1.43
   9  -4 -30    5.93    1.58
   9  -4 -31    1.85    1.40
  -9   5   1    3.17    1.33
   9  -5  -1    3.29    1.10
  -9  -5   1    2.73    1.26
  -9   5   2    3.40    1.33
   9  -5  -2    0.29    0.95
  -9  -5   2    2.15    1.23
  -9   5   3    1.19    1.24
   9  -5  -3    0.82    0.92
  -9  -5   3    1.29    1.17
  -9   5   4   40.93    4.17
   9  -5  -4   37.80    3.95
  -9  -5   4   35.70    4.12
   9  -5  -5    3.43    1.10
  -9  -5   5    4.27    1.40
  -9   5   6   16.22    2.26
   9  -5  -6   12.97    1.93
  -9  -5   6   15.65    2.01
  -9   5   7   10.49    2.02
  -9  -5   7   10.88    1.65
  -9   5   8    0.60    1.42
  -9  -5   8    1.43    0.92
  -9   5   9    0.05    1.46
  -9  -5   9    0.42    0.96
  -9   5  10   -1.14    1.48
   9  -5 -10    0.25    0.96
  -9  -5  10    0.43    1.00
  -9   5  11    1.60    1.77
   9  -5 -11    1.52    1.04
  -9  -5  11    1.08    1.04
   9  -5 -12    0.16    1.02
  -9  -5  12    0.06    1.02
  -9   5  13    0.95    1.75
   9  -5 -13    0.91    1.06
  -9  -5  13    2.35    1.15
  -9   5  14    0.98    1.80
  -9  -5  14    2.04    1.16
  -9   5  15   40.90    4.54
  -9  -5  15   39.30    4.29
  -9   5  16    0.85    1.78
  -9  -5  16   -0.43    1.14
   9   5 -17    7.54    2.03
  -9  -5  17    4.95    1.50
   9   5 -18    0.13    1.74
  -9  -5  18    0.42    1.20
   9   5 -19    5.10    1.99
  -9  -5  19    7.61    1.76
  -9   5  20    2.00    1.36
   9   5 -20    2.72    1.84
  -9  -5  20    4.73    1.63
  -9   5  21    0.55    1.29
   9   5 -21    1.74    1.78
  -9  -5  21    1.19    1.48
  -9   5  22   22.32    2.74
   9   5 -22   24.11    3.01
  -9  -5  22   16.71    2.77
  -9   5  23    8.87    1.82
   9   5 -23    9.03    1.99
  -9   5  24    4.06    1.51
  -9   5  25    1.47    1.51
  -9   5  26   -0.04    1.46
  -9   5  27   -0.75    1.55
  -9   5  28    0.67    1.52
   9  -5 -29    2.47    1.38
  -9   6   1   33.51    3.64
   9  -6  -1   30.38    3.35
  -9  -6   1   29.08    3.61
  -9   6   2   30.83    3.63
   9  -6  -2   29.72    3.38
  -9  -6   2   34.84    3.70
  -9   6   3   26.49    3.11
   9  -6  -3   21.93    2.75
  -9  -6   3   26.05    3.07
  -9   6   4    0.01    1.41
   9  -6  -4   -0.36    0.95
  -9  -6   4    0.26    1.22
   9  -6  -5    0.61    1.00
  -9   6   6    3.43    1.85
   9  -6  -6    3.91    1.18
  -9   6   7   19.16    3.03
   9  -6  -7   24.68    2.70
  -9  -6   7   22.25    2.91
  -9   6   8    2.23    1.77
   9  -6  -8    0.47    0.98
  -9  -6   8   -0.94    1.60
  -9   6   9    2.61    1.81
   9  -6  -9    0.77    0.99
  -9  -6   9    0.54    1.62
  -9   6  10    0.77    1.80
   9  -6 -10    2.84    1.12
  -9  -6  10    2.89    1.74
  -9   6  11    0.63    1.78
   9  -6 -11    1.62    1.15
   9  -6 -12   10.11    1.71
  -9   6  13    0.09    1.77
  -9   6  14    3.23    1.77
  -9   6  15    0.73    1.70
  -9   6  16    4.79    1.86
  -9   6  20    3.30    1.48
  -9   6  21    1.65    1.36
  -9   6  22    1.45    1.36
  -9   6  23    2.92    1.48
  -9   6  24    2.02    1.57
  -9   6  25    4.87    1.76
  -9   6  26    2.15    1.62
  -9   7   1    0.30    1.65
   9  -7  -1    1.86    1.05
   9   7  -1    1.82    0.96
  -9  -7   1    1.01    1.63
  -9   7   2   67.13    6.38
   9  -7  -2   60.32    6.01
   9   7  -2   56.50    5.83
  -9  -7   2   68.50    6.42
  -9   7   3   23.94    3.00
   9  -7  -3   21.12    2.54
   9   7  -3   19.93    2.31
  -9  -7   3   19.53    2.90
  -9   7   4    7.77    2.00
   9  -7  -4    4.82    1.32
   9   7  -4    6.40    1.18
  -9   7   5    0.14    1.75
   9  -7  -5    1.24    1.04
   9   7  -5   -0.36    0.85
  -9   7   6    6.20    2.03
   9  -7  -6    5.61    1.38
  -9  -7   6    7.78    1.81
  -9   7   7    0.62    1.78
   9  -7  -7    0.32    1.00
  -9  -7   7    0.37    1.43
  -9   7   8    2.19    1.84
   9  -7  -8   -0.12    0.99
  -9  -7   8    0.55    1.45
  -9   7   9   16.96    2.60
   9  -7  -9   13.53    2.06
  -9  -7   9   14.89    2.43
  -9   7  10    0.69    1.66
   9  -7 -10    0.25    1.09
  -9  -7  10    0.08    1.54
  -9   7  11   19.02    2.49
   9  -7 -11    8.93    1.79
  -9  -7  11   11.80    2.27
  -9  -7  12    9.74    2.36
  -9   7  13    6.80    1.96
  -9  -7  13    5.28    2.16
  -9   7  14    2.89    1.62
  -9  -7  14    0.75    2.03
  -9   7  15   -0.85    1.58
  -9  -7  15    0.42    2.02
  -9   7  16    0.80    1.56
  -9   7  17    0.08    1.29
  -9   7  18    0.44    1.35
  -9   8   1   10.83    2.32
   9   8  -1   13.16    1.73
  -9  -8   1   14.45    2.78
  -9   8   2   21.67    2.87
   9   8  -2   18.32    2.20
  -9  -8   2   18.34    3.14
  -9   8   3   -0.41    1.70
   9   8  -3    0.02    0.95
  -9  -8   3    0.00    1.82
  -9   8   4    7.93    1.98
   9   8  -5    4.52    1.14
  -9   8   6   22.90    2.93
   9   8  -6   18.95    2.31
  -9  -8   6   22.11    3.10
  -9   8   7    8.21    1.96
   9   8  -7    5.46    1.21
  -9  -8   7    5.75    1.86
  -9   8   8   -1.01    1.62
   9   8  -8   -0.05    0.91
  -9  -8   8   -1.25    1.62
  -9   8   9   -0.65    1.63
  -9  -8   9    1.57    1.61
  -9   8  10   -0.27    1.49
  -9  -8  10    1.08    1.61
  -9   8  11    4.19    1.68
  -9  -8  11    4.12    1.72
  -9   8  12    1.09    1.54
  -9   8  13    1.67    1.54
  -9   8  14   -0.23    1.79
  -9   8  15    0.92    1.81
  -8   0   1    0.13    0.79
   8   0  -1   -0.73    0.63
  -8   0   2    5.93    1.07
   8   0  -2    5.88    0.84
   8   0  -2    4.44    0.96
  -8   0   3   -0.22    0.74
   8   0  -3    0.34    0.51
   8   0  -3    0.27    0.59
  -8   0   4    0.09    0.71
   8   0  -4   -0.12    0.55
   8   0  -4    0.43    0.61
   8   0  -5    0.16    0.62
   8   0  -5   -0.26    0.62
  -8   0   6   -0.42    0.68
   8   0  -6   -0.18    0.63
  -8   0   7    0.56    0.69
   8   0  -7   -0.28    0.65
  -8   0   8    4.03    0.90
   8   0  -8    3.37    0.91
   8   0  -8    4.79    1.11
  -8   0   9   -0.15    0.68
   8   0  -9   -0.23    0.77
   8   0  -9   -0.11    0.85
  -8   0  10   57.17    5.12
   8   0 -10   53.21    5.18
   8   0 -10   47.78    5.17
  -8   0  11   -0.56    0.69
   8   0 -11    0.15    0.79
   8   0 -11   -0.44    0.70
   8   0 -12   29.12    3.10
   8   0 -12   30.73    3.21
  -8   0  13    0.09    0.62
   8   0 -13   -0.44    0.87
  -8   0  14    0.43    0.64
   8   0 -14    0.19    0.87
  -8   0  15   -0.35    0.62
   8   0 -15    0.18    0.87
  -8   0  16   21.05    2.21
   8   0 -16   19.06    2.31
   8   0 -17   -0.73    0.96
   8   0 -18   33.60    3.49
  -8   0  19    0.10    1.01
   8   0 -19   -0.63    0.97
  -8   0  20    4.83    1.33
   8   0 -20    3.21    1.12
  -8   0  21   -0.67    1.11
   8   0 -21   -1.11    1.30
  -8   0  22   33.90    3.82
   8   0 -22   36.32    3.75
  -8   0  23   -0.93    1.16
   8   0 -23   -1.10    1.35
  -8   0  24   10.89    1.96
   8   0 -24   14.14    1.98
  -8   0  25   -0.60    1.20
  -8   0  26  253.32   23.06
   8   0 -28   34.22    3.69
   8   0 -29    0.10    1.35
   8   0 -30   11.08    1.89
  -8   0  31   -0.05    1.37
   8   0 -31    0.23    1.35
  -8   0  32    7.15    1.84
   8   0 -32    6.20    1.63
  -8   0  33    0.69    1.43
   8   0 -33    0.13    1.34
  -8   0  34   20.65    2.84
   8   0 -34   20.21    2.56
  -8   0  35   -0.54    1.41
   8   0 -35    0.16    1.35
   8   0 -36    1.48    1.40
  -8   1   1    0.36    0.79
   8   1  -1    0.65    0.63
  -8  -1   1    0.34    0.68
  -8   1   2   40.06    3.97
   8  -1  -2   36.83    3.74
   8   1  -2   43.05    3.99
  -8  -1   2   39.55    3.88
  -8   1   3    5.60    1.09
   8   1  -3    6.05    1.05
  -8  -1   3    5.53    0.99
  -8   1   4   24.63    2.52
   8  -1  -4   21.52    2.27
   8   1  -4   24.81    2.53
  -8  -1   4   21.69    2.38
  -8   1   5    0.02    0.79
   8  -1  -5    0.88    0.53
   8  -1  -5    1.14    0.67
   8   1  -5    0.70    0.76
   8   1  -5    0.24    0.65
   8  -1  -6   -0.26    0.59
   8  -1  -6    0.44    0.64
   8   1  -6    0.25    0.76
   8   1  -6    0.52    0.65
  -8  -1   6    0.32    0.64
  -8   1   7   18.98    2.08
   8  -1  -7   17.68    1.98
   8  -1  -7   16.98    2.09
   8   1  -7   19.71    2.11
   8   1  -7   18.20    2.19
  -8  -1   7   17.66    1.98
  -8   1   8    3.45    0.90
   8  -1  -8    4.12    0.89
   8  -1  -8    2.58    0.82
   8   1  -8    3.36    0.95
   8   1  -8    2.88    1.00
  -8  -1   8    1.95    0.76
  -8   1   9   -0.29    0.74
   8  -1  -9    0.63    0.89
   8   1  -9   -0.28    0.79
   8   1  -9    0.21    0.67
  -8  -1   9   -0.25    0.68
  -8   1  10   11.89    1.50
   8  -1 -10   11.89    1.48
   8  -1 -10   10.23    1.60
   8   1 -10    8.51    1.48
   8   1 -10   10.58    1.51
  -8  -1  10   12.58    1.43
  -8   1  11   28.33    2.84
   8  -1 -11   26.43    2.80
   8  -1 -11   27.51    2.95
   8   1 -11   26.27    2.86
   8   1 -11   24.52    2.87
  -8  -1  11   26.52    2.71
  -8   1  12   -0.33    0.75
   8  -1 -12   -0.43    0.86
   8   1 -12    0.11    0.83
  -8  -1  12    0.06    0.62
  -8   1  13   16.87    1.92
   8  -1 -13   15.79    1.93
   8  -1 -13   16.88    2.04
   8   1 -13   16.61    1.96
  -8  -1  13   14.19    1.74
  -8   1  14   12.28    1.70
   8  -1 -14   15.78    1.81
   8   1 -14   13.80    1.77
  -8  -1  14   12.56    1.55
  -8   1  15    6.89    1.25
   8  -1 -15    9.63    1.41
   8   1 -15    7.01    1.31
  -8  -1  15    8.25    1.12
  -8   1  16    7.17    1.24
   8  -1 -16    7.16    1.33
   8   1 -16    6.49    1.27
  -8  -1  16    7.19    1.06
  -8   1  17    3.17    1.01
   8  -1 -17    3.23    1.12
   8   1 -17    2.54    1.01
  -8  -1  17    6.48    1.33
   8  -1 -18    0.82    1.03
   8   1 -18    0.77    0.90
  -8  -1  18    2.36    1.14
   8  -1 -19   67.26    6.52
   8   1 -19   64.63    6.56
  -8  -1  19   72.38    6.73
  -8   1  20    4.20    1.32
   8  -1 -20    5.29    1.27
   8   1 -20    6.11    1.57
  -8  -1  20    7.46    1.48
  -8   1  21    5.28    1.37
   8  -1 -21    4.61    1.38
  -8  -1  21    4.61    1.38
  -8   1  22   54.06    5.75
   8  -1 -22   59.78    5.69
  -8  -1  22   58.34    5.81
  -8   1  23    2.19    1.21
   8  -1 -23    1.53    1.28
  -8  -1  23    4.27    1.37
  -8   1  24    5.44    1.45
   8  -1 -24    4.29    1.40
   8   1 -24    4.25    1.51
  -8  -1  24    5.22    1.48
  -8   1  25   65.21    6.70
   8  -1 -25   73.95    6.66
   8   1 -25   83.16    6.80
  -8  -1  25   52.70    6.59
  -8   1  26    2.25    1.33
   8  -1 -26    3.24    1.37
   8   1 -26    2.26    1.43
  -8  -1  26    3.21    1.38
  -8   1  27   12.95    2.21
   8  -1 -27   17.07    2.14
   8   1 -27   13.85    2.15
  -8  -1  27   15.70    2.30
  -8   1  28   44.91    4.82
   8  -1 -28   44.79    4.62
   8   1 -28   49.67    4.72
  -8  -1  28   42.46    4.83
  -8   1  29   22.11    2.90
   8  -1 -29   24.50    2.73
   8   1 -29   21.54    2.75
  -8  -1  29   22.13    2.99
  -8   1  30    7.23    1.76
   8   1 -30    6.83    1.68
  -8  -1  30   11.15    2.00
  -8   1  31    1.08    1.43
   8   1 -31    1.93    1.39
  -8  -1  31    0.36    1.42
  -8   1  32   -0.19    1.43
   8   1 -32    0.32    1.35
  -8  -1  32   -0.99    1.46
  -8   1  33    1.07    1.50
   8   1 -33    0.39    1.37
  -8  -1  33   -0.73    1.45
  -8   1  34   12.58    2.20
   8   1 -34   12.38    1.98
  -8  -1  34   10.68    2.09
  -8   1  35    0.97    1.44
   8  -1 -35   -0.23    1.28
   8   1 -35   -0.97    1.38
  -8  -1  35    1.06    1.39
   8  -1 -36    3.73    1.41
  -8   2   1    0.57    0.77
   8  -2  -1    0.48    0.61
   8   2  -1    1.73    0.72
  -8  -2   1    0.47    0.81
  -8   2   2   13.78    1.87
   8  -2  -2   17.18    1.92
   8   2  -2   15.58    1.87
  -8  -2   2   16.54    1.80
  -8   2   3   20.29    2.20
   8  -2  -3   17.22    1.88
   8  -2  -3   18.84    2.16
   8   2  -3   19.26    2.19
  -8  -2   3   21.36    2.09
  -8   2   4    8.81    1.32
   8  -2  -4    8.86    1.02
   8  -2  -4    7.21    1.21
   8   2  -4    8.28    1.29
  -8   2   5   75.39    7.49
   8  -2  -5   75.06    7.19
   8  -2  -5   84.33    7.51
   8   2  -5   71.78    7.62
   8   2  -5   86.74    7.57
  -8  -2   5   82.70    7.37
   8  -2  -6    5.08    0.85
   8  -2  -6    5.22    1.02
   8   2  -6    5.63    1.14
   8   2  -6    3.59    1.17
  -8  -2   6    6.08    0.98
  -8   2   7   -0.03    0.77
   8  -2  -7    0.23    0.70
   8  -2  -7   -0.46    0.67
   8   2  -7   -0.15    0.83
   8   2  -7   -0.40    0.71
  -8  -2   7    0.22    0.67
  -8   2   8    0.44    0.81
   8  -2  -8    0.43    0.78
   8  -2  -8    0.86    0.69
   8   2  -8   -0.30    0.84
   8   2  -8    0.32    0.73
  -8  -2   8    1.36    0.65
  -8   2   9    3.07    0.99
   8  -2  -9    3.04    0.94
   8  -2  -9    2.28    0.84
   8   2  -9    4.47    1.00
  -8  -2   9    4.93    0.82
  -8   2  10    0.79    0.86
   8  -2 -10    0.85    0.84
   8  -2 -10    1.09    0.92
   8   2 -10    0.94    0.88
  -8  -2  10    0.58    0.61
  -8   2  11   28.30    2.94
   8  -2 -11   25.89    2.79
   8   2 -11   27.30    2.94
  -8   2  12    8.69    1.39
   8  -2 -12    8.35    1.39
   8   2 -12    7.80    1.38
  -8  -2  12    9.17    1.15
   8  -2 -13   35.03    3.41
   8  -2 -13   32.64    3.48
   8   2 -13   31.48    3.43
  -8  -2  13   32.21    3.21
  -8   2  14    5.98    1.24
   8  -2 -14    7.02    1.25
   8  -2 -14    6.74    1.26
   8   2 -14    6.69    1.25
  -8  -2  14    6.26    0.97
  -8   2  15    9.18    1.45
   8  -2 -15    7.93    1.37
   8   2 -15    8.48    1.43
  -8  -2  15    8.68    1.16
  -8  -2  15    8.63    1.60
  -8   2  16   26.01    3.05
   8  -2 -16   28.10    3.00
   8   2 -16   30.82    3.11
  -8  -2  16   28.63    3.22
  -8   2  17   11.51    1.76
   8  -2 -17   13.29    1.69
  -8  -2  17   13.13    1.95
   8  -2 -18   -0.55    0.90
  -8  -2  18    0.53    1.12
   8  -2 -19   21.40    2.42
  -8  -2  19   21.86    2.69
  -8   2  20    8.92    1.57
   8  -2 -20    5.91    1.28
   8   2 -20    7.69    1.63
  -8  -2  20    8.65    1.63
  -8   2  21   11.17    1.75
   8  -2 -21    8.22    1.65
   8   2 -21    6.79    1.75
  -8  -2  21   12.30    1.85
  -8   2  22    7.19    1.55
   8  -2 -22    6.15    1.53
   8   2 -22    7.40    1.68
  -8  -2  22    8.93    1.70
  -8   2  23   11.24    1.85
   8  -2 -23   10.14    1.78
   8   2 -23   10.71    1.91
  -8  -2  23   12.20    1.98
  -8   2  24   14.07    2.28
   8  -2 -24   16.08    2.22
   8   2 -24   20.91    2.42
  -8  -2  24   17.97    2.43
  -8   2  25    3.32    1.31
   8  -2 -25    0.94    1.30
   8   2 -25    1.22    1.39
  -8   2  26   44.51    4.76
   8  -2 -26   42.80    4.55
   8   2 -26   49.06    4.74
  -8   2  27    1.59    1.33
   8  -2 -27    2.95    1.37
   8   2 -27    2.99    1.44
   8  -2 -28   10.58    1.91
   8   2 -28   15.91    2.11
   8  -2 -29   33.64    3.86
   8   2 -29   41.69    4.05
   8  -2 -30    7.29    1.56
   8   2 -30    7.06    1.66
  -8  -2  30    4.69    1.74
  -8   2  31    7.09    1.75
   8  -2 -31    5.55    1.55
   8   2 -31    6.19    1.64
  -8  -2  31    9.32    1.89
  -8   2  32    1.35    1.49
   8  -2 -32    0.12    1.29
   8   2 -32    0.45    1.37
  -8  -2  32    1.29    1.45
  -8   2  33    1.58    1.57
   8  -2 -33    3.33    1.39
   8   2 -33    2.99    1.47
  -8  -2  33    2.52    1.50
  -8   2  34    1.52    1.53
   8  -2 -34    1.39    1.33
   8   2 -34    1.92    1.42
  -8  -2  34    1.55    1.40
  -8   2  35    0.30    1.47
   8  -2 -35    3.32    1.40
   8   2 -35    5.63    1.52
  -8   3   1   17.71    2.20
   8  -3  -1   18.91    2.18
   8   3  -1   20.29    2.18
  -8   3   2   27.36    3.01
   8  -3  -2   26.26    2.94
   8   3  -2   30.97    3.07
  -8   3   3    9.54    1.46
   8  -3  -3    8.24    1.32
   8   3  -3   11.25    1.56
  -8   3   4   51.91    5.06
   8  -3  -4   51.17    5.00
   8   3  -4   49.24    5.02
  -8   3   5   61.72    6.13
   8  -3  -5   59.63    5.78
   8  -3  -5   67.13    6.09
   8   3  -5   65.51    6.12
  -8   3   6    0.88    0.88
   8  -3  -6    2.85    0.72
   8   3  -6    2.86    0.82
  -8  -3   6    2.36    0.80
   8  -3  -7   11.42    1.40
   8   3  -7   11.27    1.70
  -8  -3   7   12.97    1.48
  -8   3   8    3.70    1.06
   8  -3  -8    2.75    0.82
   8   3  -8    3.02    1.07
  -8  -3   8    4.16    0.87
  -8   3   9   -0.50    0.90
   8  -3  -9    0.13    0.72
   8   3  -9    0.16    0.87
  -8  -3   9    1.10    0.73
  -8   3  10   20.61    2.48
   8  -3 -10   19.91    2.26
   8  -3 -10   20.19    2.51
   8   3 -10   22.83    2.52
  -8  -3  10   22.74    2.28
  -8   3  11    1.41    0.98
   8  -3 -11   -0.31    0.77
   8  -3 -11    0.29    1.01
   8   3 -11   -0.10    0.90
  -8  -3  11    0.00    0.60
  -8   3  12   -0.11    0.93
   8  -3 -12    0.44    0.86
   8  -3 -12   -0.58    1.02
   8   3 -12    0.00    0.89
  -8  -3  12   -0.51    0.64
  -8   3  13   44.09    4.17
   8  -3 -13   36.24    3.88
   8  -3 -13   39.67    4.07
   8   3 -13   38.49    4.11
  -8  -3  13   39.86    3.83
  -8   3  14    3.85    1.21
   8  -3 -14    4.58    1.08
   8  -3 -14    3.45    1.10
   8   3 -14    4.96    1.18
  -8  -3  14    4.38    0.84
  -8  -3  14    5.03    1.28
  -8   3  15   16.45    2.19
  -8  -3  15   14.93    1.78
  -8  -3  15   20.11    2.30
  -8   3  16   98.10    9.61
  -8  -3  16  105.12    9.71
  -8   3  17   -0.59    1.56
   8   3 -17   -0.18    1.40
  -8  -3  17    0.68    1.25
  -8   3  18   11.82    2.09
   8  -3 -18    8.18    1.49
   8   3 -18   11.88    1.96
  -8  -3  18   12.98    1.96
   8  -3 -19    0.77    0.97
   8   3 -19    0.38    1.39
  -8  -3  19    0.66    1.22
  -8   3  20    0.65    1.14
   8  -3 -20    0.95    1.20
   8   3 -20    1.01    1.41
  -8  -3  20    0.24    1.20
  -8   3  21    1.63    1.18
   8  -3 -21    0.99    1.22
   8   3 -21    2.23    1.46
  -8  -3  21    2.25    1.35
  -8   3  22    2.41    1.26
   8  -3 -22    2.58    1.28
   8   3 -22    4.65    1.53
  -8  -3  22    3.09    1.42
  -8   3  23   15.52    2.25
   8  -3 -23   16.56    2.13
   8   3 -23   14.09    2.23
  -8  -3  23   17.20    2.40
  -8   3  24   -0.03    1.18
   8  -3 -24    0.74    1.24
   8   3 -24   -0.06    1.31
  -8  -3  24   -0.04    1.32
  -8   3  25   31.64    3.53
   8  -3 -25   29.36    3.30
   8   3 -25   31.05    3.45
  -8  -3  25   30.77    3.62
  -8   3  26   -0.19    1.36
   8  -3 -26   -0.26    1.28
   8   3 -26    1.00    1.35
  -8  -3  26   -0.68    1.32
  -8   3  27    2.75    1.53
   8  -3 -27    2.07    1.36
   8   3 -27    2.43    1.43
  -8  -3  27    2.86    1.46
  -8   3  28   18.08    2.70
   8  -3 -28   18.13    2.43
   8   3 -28   19.74    2.55
  -8  -3  28   23.18    2.80
  -8   3  29    3.28    1.62
   8  -3 -29    5.00    1.46
   8   3 -29    3.44    1.46
  -8  -3  29    3.38    1.55
  -8   3  30    1.45    1.52
   8  -3 -30    0.54    1.31
   8   3 -30    0.23    1.32
  -8  -3  30   -0.63    1.38
  -8   3  31    0.39    1.52
   8  -3 -31    0.64    1.31
   8   3 -31    0.00    1.31
  -8  -3  31    0.16    1.31
  -8   3  32   34.60    3.72
   8  -3 -32   27.62    3.23
   8   3 -32   26.86    3.29
  -8  -3  32   30.89    3.49
  -8   3  33    3.21    1.73
   8  -3 -33    1.03    1.36
   8   3 -33    2.79    1.40
  -8  -3  33    3.05    1.41
  -8   3  34   -1.11    1.62
   8  -3 -34    0.27    1.30
  -8   4   1  113.09   10.42
   8  -4  -1  103.95   10.23
   8   4  -1  115.70   10.30
  -8  -4   1  108.86   10.45
   8  -4  -2  122.19   10.85
   8   4  -2  119.13   10.88
  -8  -4   2  106.71   10.99
   8  -4  -3   45.66    4.33
   8   4  -3   41.01    4.26
  -8  -4   3   39.84    4.43
   8  -4  -4   30.01    3.22
  -8   4   5   47.49    5.22
   8  -4  -5   58.13    5.25
  -8   4   6   10.95    1.68
   8  -4  -6   11.19    1.61
   8  -4  -7    4.80    1.16
  -8   4   8    1.23    1.02
   8  -4  -8    1.89    0.82
   8  -4  -8    2.10    0.98
  -8   4   9   23.91    2.74
   8  -4  -9   21.85    2.39
   8  -4  -9   23.46    2.63
  -8   4  10    2.53    1.13
   8  -4 -10    3.47    0.93
   8  -4 -10    3.14    1.06
   8   4 -10    2.38    1.06
  -8  -4  10    2.36    0.85
  -8   4  11    1.42    1.15
   8  -4 -11    0.56    0.85
   8  -4 -11    0.65    0.93
   8   4 -11    1.70    1.01
  -8  -4  11    1.18    0.78
  -8   4  12    0.49    1.12
   8  -4 -12    1.01    0.88
   8  -4 -12    0.53    0.98
  -8   4  13    3.72    1.30
   8  -4 -13    2.50    0.99
   8  -4 -13    3.74    1.17
  -8  -4  13    2.87    0.85
  -8  -4  13    5.58    1.32
   8  -4 -14    3.64    1.07
   8  -4 -14    5.94    1.29
   8   4 -14    3.42    1.60
  -8  -4  14    4.03    0.95
  -8  -4  14    6.31    1.41
  -8   4  15    2.60    1.68
   8  -4 -15    1.30    0.96
   8   4 -15    1.21    1.45
  -8  -4  15    0.34    1.16
  -8   4  16   47.42    4.53
   8  -4 -16   35.35    3.95
   8   4 -16   44.13    4.41
  -8  -4  16   39.47    4.24
  -8   4  17    3.23    1.59
   8  -4 -17    5.56    1.20
   8   4 -17    7.29    1.71
  -8  -4  17    4.77    1.47
  -8   4  18    0.54    1.44
   8   4 -18    0.13    1.42
  -8  -4  18    0.97    1.31
   8   4 -19   25.34    3.14
  -8  -4  19   27.87    3.24
  -8   4  20   11.10    1.91
   8   4 -20   11.84    2.04
  -8  -4  20   12.17    2.06
  -8   4  21    1.80    1.25
   8   4 -21   -0.39    1.39
  -8  -4  21    1.08    1.39
  -8   4  22    0.29    1.24
   8  -4 -22    0.82    1.19
   8   4 -22   -0.21    1.35
  -8  -4  22    1.05    1.40
  -8   4  23    1.22    1.28
   8  -4 -23   -0.77    1.20
   8   4 -23   -0.80    1.37
  -8  -4  23   -1.05    1.40
  -8   4  24    2.08    1.32
   8  -4 -24    1.76    1.25
   8   4 -24    3.01    1.46
  -8  -4  24    2.71    1.49
  -8   4  25    1.31    1.45
   8  -4 -25    0.42    1.21
   8   4 -25   -0.19    1.46
  -8  -4  25   -0.44    1.38
   8  -4 -26   -0.14    1.22
   8   4 -26    0.17    1.42
  -8  -4  26   -0.68    1.44
   8  -4 -27    7.58    1.55
   8   4 -27    7.57    1.79
  -8  -4  27    5.97    1.74
  -8   4  28    2.46    1.59
   8  -4 -28    3.45    1.36
   8   4 -28    3.40    1.55
  -8  -4  28    3.56    1.56
  -8   4  29   -0.38    1.53
   8  -4 -29   -1.68    1.28
   8   4 -29    0.69    1.46
  -8  -4  29    0.37    1.36
  -8   4  30    2.91    1.68
   8  -4 -30    0.86    1.28
   8   4 -30   -0.22    1.43
  -8  -4  30    2.31    1.43
  -8   4  31    3.16    1.73
   8  -4 -31    3.51    1.38
   8   4 -31    3.27    1.52
  -8  -4  31    1.22    1.39
  -8   4  32   10.96    2.21
   8  -4 -32    8.35    1.73
   8   4 -32   11.67    1.96
  -8  -4  32   10.20    1.93
  -8   4  33   -0.39    1.64
   8  -4 -33    0.71    1.27
  -8   5   1   68.34    6.51
   8  -5  -1   63.63    6.30
   8   5  -1   66.10    6.21
  -8  -5   1   62.82    6.44
  -8   5   2   57.43    5.80
   8  -5  -2   59.89    5.70
   8   5  -2   59.59    5.56
  -8  -5   2   53.62    5.77
  -8   5   3    3.81    1.36
   8  -5  -3    2.94    1.07
   8   5  -3    3.90    0.98
  -8  -5   3    4.81    1.23
  -8   5   4    6.02    1.52
   8  -5  -4    5.68    1.23
  -8  -5   4    6.35    1.38
  -8   5   5    2.84    1.34
   8  -5  -5    1.45    0.96
  -8   5   6   38.93    3.88
   8  -5  -6   32.70    3.55
  -8  -5   6   31.74    3.53
  -8  -5   7   13.32    1.76
  -8   5   8   13.87    2.20
  -8  -5   8   13.25    1.77
  -8   5   9    1.31    1.47
  -8  -5   9    0.55    0.72
  -8   5  10   19.95    2.69
   8  -5 -10   18.09    2.19
  -8  -5  10   15.21    2.08
  -8   5  11    0.69    1.67
   8  -5 -11    0.11    0.91
   8  -5 -11    0.37    0.94
  -8   5  12   34.46    3.64
   8  -5 -12   27.72    3.00
   8  -5 -12   28.10    3.21
  -8   5  13   -0.18    1.64
   8  -5 -13    0.02    0.95
   8  -5 -13    0.28    1.01
   8  -5 -14   42.85    4.42
   8   5 -14   50.80    5.02
  -8   5  15    2.32    1.80
   8  -5 -15    1.83    1.09
   8   5 -15    4.42    1.83
  -8  -5  15    3.29    1.25
  -8   5  16   12.13    2.40
   8   5 -16   18.28    2.59
  -8  -5  16   16.81    2.28
  -8   5  17    1.35    1.64
   8  -5 -17    0.20    1.19
   8   5 -17   -0.51    1.70
  -8  -5  17    1.21    1.20
  -8   5  18    0.40    1.60
   8  -5 -18    0.87    1.22
   8   5 -18    0.60    1.67
  -8  -5  18   -1.22    1.26
  -8   5  19    0.52    1.22
   8  -5 -19    1.18    1.24
   8   5 -19   -0.07    1.45
  -8  -5  19   -0.80    1.31
  -8   5  20    1.66    1.34
   8  -5 -20    2.95    1.31
   8   5 -20    3.46    1.57
  -8  -5  20    2.82    1.52
  -8   5  21    3.06    1.42
   8  -5 -21    4.20    1.38
   8   5 -21    4.70    1.65
  -8  -5  21    4.73    1.62
  -8   5  22    2.63    1.36
   8  -5 -22    2.15    1.32
   8   5 -22    0.94    1.48
  -8  -5  22    2.60    1.49
  -8   5  23    2.24    1.37
   8  -5 -23    1.77    1.19
   8   5 -23    2.60    1.54
  -8  -5  23    1.93    1.49
  -8   5  24    4.69    1.52
   8  -5 -24    2.27    1.26
   8   5 -24    4.52    1.61
  -8  -5  24    3.60    1.60
  -8   5  25    1.30    1.50
   8  -5 -25   -0.43    1.17
   8   5 -25   -0.04    1.44
  -8  -5  25   -2.39    1.48
  -8   5  26    4.91    1.74
   8   5 -26    6.71    1.71
  -8  -5  26    5.59    1.68
  -8   5  27    4.67    1.77
   8   5 -27    6.72    1.69
  -8  -5  27    4.83    1.67
  -8   5  28    5.49    1.81
   8   5 -28    3.56    1.59
  -8  -5  28    5.18    1.61
  -8   5  29   11.41    2.25
   8   5 -29   12.42    2.06
  -8  -5  29   11.88    2.08
  -8  -5  30    3.26    1.48
  -8   5  31   10.30    2.16
  -8  -5  31    7.50    1.82
  -8   5  32    1.77    1.72
  -8   6   1   50.53    5.27
   8  -6  -1   47.74    5.07
   8   6  -1   53.17    5.03
  -8  -6   1   54.67    5.37
  -8   6   2   97.32    9.03
   8  -6  -2   87.11    8.73
   8   6  -2   92.37    8.65
  -8  -6   2   98.32    9.07
  -8   6   3   53.31    5.24
   8  -6  -3   46.09    4.93
  -8  -6   3   52.16    5.25
  -8   6   4    1.74    1.46
   8  -6  -4    3.58    1.10
   8   6  -4    2.10    0.94
  -8  -6   4    2.87    1.39
  -8   6   5    0.85    1.68
   8  -6  -5    2.14    1.01
   8   6  -5    1.56    0.97
  -8  -6   5    2.96    1.38
  -8   6   6    1.56    1.74
   8  -6  -6    5.56    1.25
   8   6  -6    5.42    1.15
  -8  -6   6    4.73    1.78
  -8   6   7   28.71    3.31
   8  -6  -7   25.76    2.83
   8   6  -7   21.13    2.60
  -8  -6   7   29.20    3.35
  -8   6   8   11.29    2.23
   8  -6  -8   11.14    1.71
   8   6  -8   10.20    1.54
  -8  -6   8   16.21    2.44
  -8   6   9    1.41    1.77
   8  -6  -9    1.42    1.03
  -8   6  10   -1.24    1.75
   8  -6 -10   -0.29    0.96
   8   6 -10   -0.57    0.87
  -8   6  11    3.80    1.87
   8  -6 -11    2.12    1.12
   8   6 -11    1.98    0.91
  -8   6  12    1.37    1.77
   8  -6 -12    0.36    1.04
  -8  -6  12   -0.68    1.02
  -8   6  13    0.69    1.63
  -8  -6  13   -0.81    1.04
  -8  -6  14   12.49    1.98
  -8   6  15   10.53    2.09
   8  -6 -15    6.53    1.54
  -8  -6  15    9.13    1.70
  -8   6  16    9.29    1.93
   8  -6 -16    6.25    1.54
  -8  -6  16    8.30    1.68
  -8   6  17    1.55    1.55
   8  -6 -17    1.90    1.29
  -8  -6  17    2.24    1.27
  -8   6  18   19.93    2.60
  -8   6  18   15.07    2.31
   8  -6 -18   16.03    2.15
  -8  -6  18   16.41    2.39
   8  -6 -19   17.80    2.19
  -8  -6  19   14.95    2.35
   8  -6 -20    0.19    1.24
   8   6 -20   -0.85    1.73
  -8  -6  20   -0.02    1.25
  -8   6  21   -0.20    1.30
   8  -6 -21    0.37    1.25
   8   6 -21    0.38    1.70
  -8  -6  21    0.23    1.36
  -8   6  22    3.29    1.48
   8  -6 -22    3.49    1.37
   8   6 -22    3.26    1.80
  -8  -6  22    1.98    1.49
  -8   6  23    6.95    1.80
   8  -6 -23    6.42    1.51
   8   6 -23    4.15    1.92
  -8  -6  23    8.22    1.80
  -8   6  24    6.71    1.90
   8  -6 -24    7.35    1.58
   8   6 -24    8.29    2.03
  -8  -6  24    8.49    1.85
  -8   6  25    6.94    1.87
   8  -6 -25    5.56    1.51
   8   6 -25    6.32    1.92
  -8  -6  25    5.95    1.65
  -8   6  26    9.52    2.06
   8  -6 -26    8.92    1.68
   8   6 -26    9.28    2.11
  -8  -6  26    8.17    1.87
  -8   6  27    0.62    1.62
   8  -6 -27    1.03    1.31
  -8  -6  27   -0.12    1.38
  -8   6  28   -0.92    1.65
   8  -6 -28    0.35    1.18
  -8  -6  28    0.71    1.41
  -8   6  29    9.71    2.18
   8  -6 -29    8.49    1.55
  -8  -6  29    6.39    1.78
  -8   7   1    7.15    1.93
   8  -7  -1    4.92    1.31
   8   7  -1    6.52    1.25
  -8  -7   1    7.57    2.11
  -8   7   2   46.97    4.82
   8  -7  -2   42.84    4.44
  -8  -7   2   41.32    4.82
  -8   7   3   54.51    5.12
   8  -7  -3   45.96    4.71
   8   7  -3   45.82    4.59
  -8  -7   3   42.37    4.96
  -8   7   4    0.61    1.71
   8  -7  -4    3.74    1.15
   8   7  -4    2.72    1.03
  -8  -7   4    2.34    1.62
  -8   7   5   13.04    2.32
   8  -7  -5   10.61    1.72
   8   7  -5   10.69    1.60
  -8  -7   5   13.24    2.23
  -8   7   6    1.12    1.76
   8  -7  -6    1.41    1.06
   8   7  -6    2.16    0.99
  -8  -7   6    5.66    1.72
  -8   7   7    1.79    1.78
   8  -7  -7    0.99    1.03
   8   7  -7    1.56    0.95
  -8   7   8    9.56    2.14
   8  -7  -8    7.57    1.46
  -8  -7   8    5.97    1.87
  -8   7   9    0.01    1.57
   8  -7  -9   -0.33    1.05
   8   7  -9    0.72    0.92
  -8  -7   9    0.14    1.55
  -8   7  10   10.07    2.03
   8  -7 -10    4.86    1.38
   8   7 -10    6.65    1.25
  -8  -7  10    7.41    2.24
  -8   7  11    5.27    1.83
   8  -7 -11    4.54    1.31
   8   7 -11    3.17    1.11
  -8   7  12    1.85    1.67
   8   7 -12    1.91    1.02
  -8   7  13    2.86    1.64
  -8   7  15   11.78    2.17
  -8   7  16    8.48    1.95
  -8   7  17    3.21    1.91
  -8   7  17    1.49    1.39
  -8   7  18    1.25    1.82
  -8   7  18   -0.83    1.35
   8  -7 -25   17.04    2.22
   8  -7 -26    5.28    1.46
  -8   8   1   -0.09    1.49
   8   8  -1    1.41    0.99
  -8  -8   1    1.23    2.20
  -8   8   2    7.00    1.87
   8   8  -2    7.54    1.35
  -8  -8   2    7.71    2.19
  -8   8   3    9.32    1.96
   8   8  -3    6.93    1.33
  -8  -8   3    6.11    2.11
  -8   8   4    1.78    1.63
   8   8  -4    3.00    1.08
  -8  -8   4    3.63    1.95
  -8   8   5    9.22    1.99
   8   8  -5    6.60    1.31
  -8  -8   5    5.70    1.87
  -8   8   6    3.44    1.70
   8   8  -6    2.23    1.06
  -8  -8   6    3.88    1.71
  -8   8   7   17.11    2.47
   8   8  -7   12.18    1.78
  -8  -8   7   14.08    2.38
  -8   8   8    6.71    1.87
   8   8  -8    4.19    1.19
  -8  -8   8    6.85    1.88
  -8   8   9    1.25    1.51
   8   8  -9    0.15    0.96
  -8  -8   9    2.17    1.60
  -8   8  10    6.96    1.79
   8   8 -10    4.77    1.21
  -8   8  11   14.00    2.32
  -8   8  12    5.99    1.78
  -8   8  13   -0.17    1.80
  -8  -8  13    1.28    1.60
  -8   8  14    3.03    1.88
  -8  -8  14    1.96    1.96
  -8   8  15    1.96    1.84
  -8  -8  15    2.93    2.01
  -8   8  16    0.51    1.78
  -8  -8  16   -0.89    1.99
  -8   8  17    1.97    1.83
  -8  -8  17    1.77    2.01
  -8   9   1    8.91    1.87
   8   9  -1   10.30    1.60
  -8  -9   1   10.26    2.55
  -8   9   2    2.62    1.39
   8   9  -2    2.20    1.16
  -8  -9   2    2.90    2.23
  -8   9   3    3.04    1.52
   8   9  -3    2.55    1.16
  -8  -9   3    3.30    2.23
  -8   9   4    4.61    1.58
   8   9  -4    2.07    1.15
  -8  -9   4    1.40    1.87
  -8   9   5   -0.63    1.44
  -8  -9   5    1.04    1.83
  -8   9   6    1.99    1.51
   8   9  -6    2.04    1.06
  -8  -9   6    2.49    1.87
   8   9  -7    2.24    1.06
  -8  -9   7    1.96    1.87
   8   9  -8   -0.96    1.02
   8   9  -9    0.30    0.99
  -7   0   1   10.58    1.42
   7   0  -1    9.73    1.13
   7   0  -1   10.94    1.36
  -7   0   2    0.51    0.67
   7   0  -2   -0.17    0.46
   7   0  -2   -0.07    0.52
  -7   0   3   40.63    4.38
   7   0  -3   47.23    4.37
   7   0  -3   50.16    4.53
  -7   0   4    0.74    0.67
   7   0  -4    0.07    0.48
   7   0  -4    0.36    0.57
  -7   0   5  880.95   74.02
   7   0  -5  784.52   73.92
   7   0  -5  881.94   74.15
  -7   0   6   -0.52    0.65
   7   0  -6    0.50    0.64
   7   0  -6   -0.34    0.59
   7   0  -7   68.47    6.61
   7   0  -7   71.41    6.65
  -7   0   8   -0.05    0.61
   7   0  -8   -0.07    0.72
   7   0  -8    0.64    0.62
  -7   0   9  104.59    9.76
   7   0  -9  106.00    9.85
   7   0  -9  113.86   10.03
  -7   0  10    0.02    0.60
   7   0 -10    0.15    0.74
   7   0 -10    0.03    0.78
  -7   0  11   24.57    2.62
   7   0 -11   28.89    2.76
   7   0 -11   24.55    2.76
  -7   0  12    0.16    0.60
   7   0 -12   -0.06    0.82
   7   0 -12   -0.19    0.63
  -7   0  13  104.63    9.54
  -7   0  14   -0.14    0.55
  -7   0  15    8.68    1.14
   7   0 -15    8.20    1.36
  -7   0  16   -0.23    0.55
   7   0 -16    0.27    0.93
  -7   0  17    0.63    0.57
   7   0 -17    0.40    0.94
  -7   0  18    0.02    0.56
  -7   0  18   -0.23    0.85
   7   0 -18   -0.21    0.95
   7   0 -19   31.18    3.30
  -7   0  20    0.28    1.04
   7   0 -20    0.51    0.98
  -7   0  21   52.33    5.04
   7   0 -21   46.48    4.88
  -7   0  22    0.25    1.08
   7   0 -22    0.68    1.00
  -7   0  23    0.78    1.14
   7   0 -23    2.37    1.25
   7   0 -24   -0.39    1.18
   7   0 -25    4.38    1.36
   7   0 -26   -0.57    1.21
   7   0 -27    8.68    1.62
  -7   0  28   -0.23    1.25
   7   0 -28   -0.61    1.21
  -7   0  29    5.54    1.56
   7   0 -29    3.93    1.38
  -7   0  30    0.17    1.35
   7   0 -30   -1.48    1.24
  -7   0  31    2.27    1.51
   7   0 -31    1.65    1.26
  -7   0  32   -0.04    1.41
   7   0 -32    0.53    1.26
  -7   0  33    5.73    1.70
   7   0 -33    4.93    1.45
  -7   0  34    1.00    1.43
   7   0 -34   -1.73    1.31
  -7   0  35   -0.91    1.39
   7   0 -35    0.37    1.26
  -7   0  36    0.90    1.31
   7   0 -36    0.05    1.26
  -7   0  37    4.69    1.53
   7   0 -37    3.33    1.41
  -7   0  38    0.00    1.27
   7   0 -38   -0.43    1.33
  -7   1   1    9.90    1.33
   7  -1  -1    8.45    0.98
   7   1  -1    9.39    1.25
  -7  -1   1    9.36    1.22
  -7   1   2   11.37    1.51
   7  -1  -2   12.93    1.54
   7   1  -2   12.36    1.45
   7   1  -2   11.88    1.51
  -7  -1   2   12.55    1.47
  -7   1   3  125.71   10.95
   7  -1  -3  118.46   10.98
   7   1  -3  114.83   10.99
   7   1  -3  113.51   10.93
  -7  -1   3  124.74   10.86
  -7   1   4   84.00    7.71
   7  -1  -4   80.11    7.48
   7  -1  -4   83.20    7.73
   7   1  -4   81.20    7.76
   7   1  -4   81.58    7.73
  -7  -1   4   84.58    7.60
  -7   1   5   43.57    4.06
   7  -1  -5   41.26    3.90
   7  -1  -5   40.03    4.04
   7   1  -5   38.96    4.01
   7   1  -5   39.09    4.02
  -7  -1   5   41.30    3.96
  -7   1   6  220.53   19.12
   7  -1  -6  208.07   18.96
   7  -1  -6  221.67   19.23
   7   1  -6  206.48   19.16
   7   1  -6  218.05   19.23
   7  -1  -7   37.69    3.57
   7  -1  -7   34.16    3.62
   7   1  -7   35.53    3.61
   7   1  -7   35.93    3.67
  -7  -1   7   36.52    3.54
  -7   1   8  119.28   10.44
   7  -1  -8  117.51   10.38
   7  -1  -8  112.79   10.54
   7   1  -8  113.70   10.52
   7   1  -8  115.56   10.57
  -7  -1   8  107.50   10.29
  -7   1   9   77.49    6.78
   7  -1  -9   73.26    6.73
   7  -1  -9   64.47    6.74
   7   1  -9   69.25    6.82
   7   1  -9   67.65    6.80
  -7  -1   9   75.72    6.65
  -7   1  10   77.54    6.95
   7  -1 -10   74.27    6.94
   7  -1 -10   70.00    7.02
   7   1 -10   75.35    7.08
  -7  -1  10   72.76    6.82
  -7   1  11   16.37    1.97
   7  -1 -11   18.82    2.09
   7  -1 -11   20.98    2.24
   7   1 -11   17.49    2.11
  -7  -1  11   18.56    1.93
  -7   1  12   21.92    2.29
   7  -1 -12   21.70    2.33
   7  -1 -12   23.05    2.43
   7   1 -12   19.35    2.30
  -7  -1  12   20.97    2.18
  -7   1  13   45.66    4.09
   7  -1 -13   41.39    4.10
   7  -1 -13   38.86    4.15
   7   1 -13   38.61    4.11
   7  -1 -14    1.02    0.88
   7   1 -14    0.02    0.83
  -7  -1  14   -0.22    0.52
  -7   1  15   24.53    2.53
   7  -1 -15   23.76    2.56
   7   1 -15   22.57    2.57
  -7  -1  15   23.26    2.36
  -7   1  16    6.85    1.11
   7   1 -16    6.11    1.15
  -7  -1  16    4.58    0.81
  -7   1  17   28.99    3.11
   7   1 -17   26.13    3.14
  -7  -1  17   33.23    3.00
  -7  -1  17   32.71    3.35
  -7   1  18    9.72    1.47
   7  -1 -18   11.88    1.57
   7   1 -18    9.68    1.51
  -7  -1  18   13.48    1.72
  -7   1  19   35.48    3.59
   7  -1 -19   31.45    3.38
   7   1 -19   30.76    3.36
  -7   1  20   37.54    3.87
   7  -1 -20   36.11    3.71
   7   1 -20   35.71    3.70
  -7  -1  20   33.12    3.80
  -7   1  21    5.99    1.34
   7  -1 -21    2.44    1.07
   7   1 -21    3.97    1.12
  -7  -1  21    3.15    1.26
  -7   1  22    0.71    1.07
   7  -1 -22    1.55    1.01
  -7  -1  22    3.14    1.25
  -7   1  23    7.14    1.61
   7  -1 -23   10.23    1.65
   7   1 -23    8.88    1.69
  -7  -1  23   11.71    1.83
  -7   1  24   11.70    1.79
   7  -1 -24    7.25    1.59
   7   1 -24    9.90    1.71
  -7  -1  24    8.86    1.77
  -7   1  25    7.55    1.63
   7  -1 -25    8.35    1.57
   7   1 -25    9.99    1.66
  -7  -1  25    5.94    1.60
  -7   1  26   -0.03    1.21
   7  -1 -26    1.45    1.25
   7   1 -26    1.22    1.28
  -7  -1  26    1.06    1.24
  -7   1  27   29.57    3.77
   7  -1 -27   33.90    3.67
   7   1 -27   33.96    3.70
  -7  -1  27   44.17    4.07
  -7   1  28   11.86    2.17
   7  -1 -28   16.58    2.10
   7   1 -28   16.53    2.16
  -7  -1  28   15.28    2.36
  -7   1  29    1.49    1.32
   7  -1 -29    0.25    1.20
   7   1 -29   -1.08    1.31
  -7  -1  29   -0.03    1.37
  -7   1  30    9.96    2.05
   7  -1 -30   11.48    1.84
   7   1 -30   13.43    1.94
  -7  -1  30   11.46    2.14
  -7   1  31    1.19    1.42
   7  -1 -31    2.17    1.30
   7   1 -31    1.04    1.34
  -7  -1  31    2.32    1.49
  -7   1  32   15.83    2.64
   7  -1 -32   19.21    2.38
   7   1 -32   20.86    2.47
  -7  -1  32   18.58    2.67
  -7   1  33   14.60    2.28
   7  -1 -33   12.45    1.93
   7   1 -33   12.08    1.99
  -7  -1  33   13.21    2.20
  -7   1  34    3.17    1.58
   7  -1 -34    4.06    1.40
   7   1 -34    3.82    1.46
  -7  -1  34    3.97    1.54
  -7   1  35   20.10    2.91
   7  -1 -35   23.03    2.71
   7   1 -35   24.64    2.80
  -7  -1  35   23.03    2.94
  -7   1  36    1.66    1.41
   7  -1 -36    1.80    1.30
  -7  -1  36    3.15    1.45
  -7   1  37    3.26    1.45
   7  -1 -37    2.87    1.36
  -7  -1  37    0.99    1.34
  -7   1  38    9.31    1.87
   7  -1 -38    9.21    1.71
  -7   2   1    6.54    1.10
   7  -2  -1    5.23    0.66
   7  -2  -1    6.19    1.00
   7   2  -1    6.81    1.04
  -7   2   2  408.56   35.18
   7  -2  -2  373.65   34.85
   7  -2  -2  433.53   35.26
   7   2  -2  414.18   35.22
  -7   2   3  274.89   24.52
   7  -2  -3  266.46   24.20
   7  -2  -3  286.37   24.56
   7   2  -3  278.64   24.55
  -7  -2   3  287.51   24.84
  -7   2   4    6.24    1.13
   7  -2  -4    6.91    1.11
   7   2  -4    7.77    1.20
   7   2  -4    7.55    1.15
  -7  -2   4    7.70    1.10
  -7   2   5  104.20    9.77
   7  -2  -5  104.64    9.46
   7  -2  -5  104.21    9.72
   7   2  -5   95.90    9.83
   7   2  -5  114.73    9.81
  -7  -2   5  107.19    9.65
  -7   2   6  138.90   12.02
   7  -2  -6  122.91   11.69
   7  -2  -6  132.98   11.99
   7   2  -6  130.37   12.11
   7   2  -6  136.15   12.01
  -7   2   7   17.88    2.04
   7  -2  -7   17.10    1.86
   7  -2  -7   14.85    1.96
   7   2  -7   18.27    2.06
  -7  -2   7   19.93    1.93
   7  -2  -8   14.51    1.70
   7  -2  -8   14.58    1.82
   7   2  -8   17.28    1.91
  -7  -2   8   15.61    1.68
  -7   2   9   48.09    4.79
   7  -2  -9   46.53    4.70
   7  -2  -9   46.21    4.76
   7   2  -9   47.34    4.83
  -7  -2   9   53.94    4.66
  -7   2  10   28.79    2.97
   7  -2 -10   26.73    2.86
   7  -2 -10   26.00    2.98
   7   2 -10   26.05    2.94
  -7  -2  10   32.16    2.84
  -7   2  11  109.43   11.05
   7  -2 -11  119.66   10.90
   7  -2 -11  126.18   11.12
   7   2 -11  117.59   11.10
  -7  -2  11  123.79   10.81
  -7   2  12    9.33    1.26
   7  -2 -12    6.85    1.13
   7  -2 -12    5.61    1.10
   7   2 -12    5.75    1.17
  -7  -2  12    6.05    0.92
  -7   2  13   10.35    1.44
   7  -2 -13    8.76    1.32
   7  -2 -13   10.94    1.43
   7   2 -13    8.88    1.39
  -7  -2  13    8.67    1.14
  -7   2  14    6.08    1.17
   7  -2 -14    4.80    1.08
   7  -2 -14    6.17    1.10
   7   2 -14    6.62    1.18
  -7  -2  14    5.32    0.85
   7  -2 -15   13.37    1.66
   7   2 -15   12.67    1.70
  -7  -2  15   13.81    1.46
  -7  -2  15   11.48    1.78
  -7   2  16    1.19    0.91
   7  -2 -16    0.67    0.88
   7   2 -16   -0.26    0.86
  -7  -2  16    0.61    0.56
  -7  -2  16    0.47    0.92
  -7   2  17    5.55    1.27
   7  -2 -17    6.77    1.18
   7   2 -17    6.09    1.21
  -7  -2  17    6.22    0.89
  -7  -2  17    5.42    1.28
  -7   2  18    0.88    0.98
   7  -2 -18    0.73    0.89
   7   2 -18    0.11    0.86
  -7  -2  18    0.47    0.95
  -7   2  19    7.90    1.66
   7   2 -19    6.12    1.24
  -7   2  20    7.86    1.46
   7   2 -20    5.50    1.22
  -7   2  21    2.62    1.19
   7   2 -21    3.06    1.33
  -7   2  22    3.49    1.26
   7   2 -22    4.25    1.40
  -7   2  23   10.85    1.89
   7  -2 -23   13.66    1.84
   7   2 -23   13.25    1.94
  -7   2  24   56.81    5.84
   7  -2 -24   58.03    5.71
   7   2 -24   60.85    5.82
  -7  -2  24   56.72    5.89
  -7   2  25    0.11    1.17
   7  -2 -25   -0.03    1.17
   7   2 -25    1.21    1.31
  -7  -2  25    1.07    1.27
  -7   2  26   22.20    2.64
   7  -2 -26   19.72    2.40
   7   2 -26   18.58    2.47
  -7  -2  26   17.28    2.58
   7  -2 -27   16.56    2.11
   7   2 -27   17.51    2.21
  -7  -2  27   11.60    2.29
   7  -2 -28   20.30    2.55
   7   2 -28   21.10    2.63
  -7  -2  28   24.77    2.96
   7  -2 -29   35.63    3.99
   7   2 -29   39.76    4.09
  -7  -2  29   42.72    4.38
  -7   2  30    1.02    1.34
   7  -2 -30    0.84    1.27
   7   2 -30   -0.48    1.29
  -7  -2  30    0.51    1.39
  -7   2  31    5.68    1.73
   7  -2 -31    5.17    1.46
   7   2 -31    4.76    1.50
  -7  -2  31    4.63    1.63
  -7   2  32    4.73    1.72
   7  -2 -32    6.07    1.50
  -7  -2  32    5.10    1.63
  -7   2  33   16.39    2.45
   7  -2 -33   16.06    2.13
  -7  -2  33   12.78    2.27
  -7   2  34    2.90    1.55
   7  -2 -34    2.63    1.35
  -7  -2  34    2.24    1.44
  -7   2  35   10.41    2.12
   7  -2 -35   10.40    1.83
  -7  -2  35   13.42    2.06
  -7   2  36   -0.24    1.46
   7  -2 -36    0.79    1.27
   7   2 -36    0.56    1.34
  -7  -2  36    0.33    1.31
  -7   2  37    2.97    1.59
   7  -2 -37    4.52    1.41
   7   2 -37    4.78    1.51
  -7  -2  37    3.42    1.51
  -7   3   1   23.50    2.57
   7  -3  -1   19.58    2.19
   7  -3  -1   26.22    2.53
   7   3  -1   28.28    2.54
  -7   3   2  169.50   14.30
   7  -3  -2  143.30   13.79
   7  -3  -2  167.12   14.20
   7   3  -2  171.88   14.23
  -7   3   3   37.24    3.84
   7  -3  -3   37.99    3.58
   7  -3  -3   38.96    3.81
   7   3  -3   35.86    3.80
  -7   3   4   49.46    4.68
   7  -3  -4   46.78    4.35
   7   3  -4   43.37    4.56
  -7   3   5    3.77    0.98
   7  -3  -5    4.11    0.74
   7   3  -5    3.33    0.83
  -7   3   6  148.95   14.10
   7   3  -6  159.94   14.23
  -7   3   7   64.92    5.86
   7  -3  -7   57.85    5.55
   7   3  -7   55.22    5.81
   7  -3  -8  114.93   10.42
   7  -3  -8  113.42   10.66
   7   3  -8  119.20   10.94
  -7   3   9    6.37    1.30
   7  -3  -9    8.06    1.17
   7  -3  -9    8.58    1.27
   7   3  -9    8.25    1.34
  -7   3  10    1.71    0.94
   7  -3 -10    1.73    0.82
   7  -3 -10    1.76    0.97
   7   3 -10    2.09    0.94
  -7   3  11    4.81    1.16
   7  -3 -11    5.12    1.01
   7  -3 -11    4.20    1.17
   7   3 -11    5.17    1.14
  -7   3  12    3.24    1.08
   7  -3 -12    2.30    0.90
   7  -3 -12    3.15    1.10
   7   3 -12    2.67    0.97
  -7  -3  12    3.28    0.90
  -7   3  13    2.12    1.02
   7  -3 -13    1.55    0.86
   7  -3 -13    0.30    0.73
   7   3 -13    2.06    0.93
  -7  -3  13    1.23    0.69
  -7  -3  13    2.14    0.84
  -7   3  14    7.37    1.46
   7  -3 -14    8.81    1.33
   7   3 -14    8.14    1.35
  -7  -3  14    8.60    1.13
  -7  -3  14    5.34    1.22
   7  -3 -15   57.62    5.48
   7   3 -15   48.08    5.49
  -7  -3  15   59.88    5.33
  -7  -3  15   60.07    5.66
  -7   3  16    1.43    1.50
   7  -3 -16    1.99    0.92
   7   3 -16    1.01    0.89
  -7  -3  16    1.78    0.69
  -7  -3  16    1.67    0.94
  -7   3  17   12.93    1.99
   7  -3 -17   10.61    1.45
   7   3 -17    9.97    1.51
  -7  -3  17    7.92    1.55
  -7   3  18    8.03    1.80
   7  -3 -18   12.40    1.53
  -7   3  19    6.51    1.60
   7  -3 -19    7.16    1.26
   7   3 -19    6.60    1.57
  -7  -3  19    8.78    1.68
  -7   3  20   17.08    2.40
   7  -3 -20   18.01    2.17
   7   3 -20   21.19    2.50
  -7  -3  20   21.84    2.62
  -7   3  21    2.94    1.31
   7   3 -21    5.46    1.50
  -7  -3  21    5.63    1.51
  -7   3  22   20.69    2.72
   7  -3 -22   22.01    2.52
   7   3 -22   21.72    2.72
  -7  -3  22   26.31    2.94
  -7   3  23   12.35    1.86
   7  -3 -23   10.49    1.62
   7   3 -23    7.73    1.76
  -7  -3  23   10.64    1.94
  -7   3  24    6.37    1.58
   7   3 -24    9.40    1.69
  -7  -3  24    6.75    1.68
  -7   3  25   11.84    2.04
   7   3 -25   10.66    1.88
  -7  -3  25   13.04    2.11
  -7   3  26   14.70    2.18
   7   3 -26   12.03    1.95
  -7  -3  26   10.76    2.06
  -7   3  27   11.99    2.16
   7  -3 -27   14.23    1.85
   7   3 -27   11.90    1.94
  -7  -3  27   10.32    2.06
  -7   3  28    1.51    1.49
   7  -3 -28    0.24    1.17
  -7  -3  28    1.84    1.38
  -7   3  29  110.82   11.19
   7  -3 -29  119.81   10.98
  -7  -3  29  124.30   11.29
  -7   3  30   -0.54    1.55
   7  -3 -30    1.00    1.22
  -7  -3  30    0.59    1.30
  -7   3  31   25.61    3.41
   7  -3 -31   29.78    3.09
  -7  -3  31   25.98    3.29
  -7   3  32    0.46    1.56
   7  -3 -32    0.15    1.22
   7   3 -32   -0.44    1.40
  -7  -3  32    0.81    1.35
  -7   3  33   -0.94    1.59
   7  -3 -33    0.32    1.21
   7   3 -33    0.37    1.39
  -7  -3  33   -1.26    1.37
  -7   3  34    7.59    1.91
   7  -3 -34    6.09    1.51
   7   3 -34    5.64    1.67
  -7  -3  34    7.90    1.72
  -7   3  35    1.34    1.60
   7  -3 -35    0.34    1.27
   7   3 -35    0.98    1.42
  -7  -3  35    1.28    1.40
   7  -3 -36    2.79    1.37
   7   3 -36    5.07    1.57
  -7  -3  36    4.64    1.56
  -7   3  37   -0.46    1.49
  -7   4   1    0.42    0.83
   7  -4  -1    0.85    0.74
   7   4  -1    1.29    0.69
   7   4  -1    1.61    0.92
  -7  -4   1    0.51    0.84
  -7   4   2   55.72    6.01
   7  -4  -2   60.23    5.64
   7  -4  -2   66.47    6.02
   7   4  -2   65.50    5.89
   7   4  -2   64.29    5.98
  -7  -4   2   59.43    6.19
  -7   4   3  258.97   22.99
   7  -4  -3  240.89   22.45
   7  -4  -3  270.07   22.87
   7   4  -3  263.12   22.76
   7   4  -3  273.30   23.27
  -7   4   4    1.98    0.95
   7  -4  -4    1.06    0.63
   7  -4  -4    0.93    0.84
   7   4  -4    1.11    0.68
  -7   4   5   21.89    2.65
   7  -4  -5   21.39    2.35
   7  -4  -5   27.64    2.67
   7   4  -5   24.42    2.44
  -7   4   6   22.95    2.52
   7  -4  -6   19.47    2.18
   7  -4  -6   22.09    2.40
  -7   4   7   38.31    3.69
   7  -4  -7   34.93    3.42
   7  -4  -7   32.43    3.52
   7   4  -7   32.83    3.36
  -7   4   8   64.60    6.52
   7  -4  -8   63.35    6.37
   7   4  -8   71.05    6.27
   7   4  -8   65.32    6.66
   7  -4  -9   18.04    2.23
   7   4  -9   19.23    2.32
  -7  -4   9   20.41    2.25
  -7   4  10    0.88    1.07
   7  -4 -10    0.36    0.83
   7  -4 -10   -0.52    0.82
   7   4 -10    0.71    0.89
  -7  -4  10    1.21    0.70
  -7   4  11   10.87    1.69
   7  -4 -11    8.77    1.34
   7  -4 -11    9.71    1.47
   7   4 -11    7.91    1.49
  -7  -4  11   11.26    1.48
  -7   4  12   10.40    1.76
   7  -4 -12   10.74    1.48
   7  -4 -12   11.16    1.62
   7   4 -12    9.98    1.63
  -7  -4  12   13.60    1.66
  -7   4  13    2.81    1.60
   7  -4 -13    1.81    0.94
   7  -4 -13    2.23    0.96
   7   4 -13    1.53    0.97
  -7  -4  13    2.15    0.89
  -7   4  14   86.25    8.48
   7  -4 -14   92.41    8.18
   7  -4 -14   85.51    8.43
   7   4 -14   80.14    8.40
  -7  -4  14   92.83    8.42
  -7   4  15    5.53    1.71
   7  -4 -15    3.54    1.05
  -7  -4  15    3.04    1.00
   7  -4 -16   21.24    2.37
   7   4 -16   23.45    2.74
  -7  -4  16   20.62    2.54
  -7   4  17   -0.20    1.33
   7  -4 -17   -0.74    0.98
   7   4 -17    0.65    1.32
  -7   4  18    8.46    1.67
   7  -4 -18    9.32    1.47
   7   4 -18   10.82    1.81
  -7  -4  18   10.94    1.85
  -7   4  19    0.10    1.10
  -7   4  19   -0.06    1.13
   7  -4 -19   -0.18    0.99
   7   4 -19    0.89    1.29
  -7   4  20    0.63    1.18
  -7   4  20    1.00    1.21
   7   4 -20    0.53    1.28
  -7   4  21   18.70    2.53
   7  -4 -21   19.69    2.34
   7   4 -21   20.82    2.56
  -7   4  22    1.44    1.23
   7  -4 -22    1.16    1.18
   7   4 -22    1.22    1.31
  -7   4  23    3.77    1.40
   7  -4 -23    3.36    1.30
   7   4 -23    3.34    1.41
  -7   4  24    6.24    1.67
   7  -4 -24    6.95    1.46
   7   4 -24    5.96    1.55
  -7   4  25    8.20    1.83
   7  -4 -25    7.21    1.53
  -7  -4  25    7.36    1.81
   7  -4 -26    0.30    1.10
  -7  -4  26   -0.17    1.37
   7  -4 -27   41.76    4.18
  -7  -4  27   40.07    4.47
  -7   4  28    0.89    1.55
   7  -4 -28    1.21    1.16
  -7  -4  28    2.48    1.41
  -7   4  29   80.34    7.35
   7  -4 -29   67.06    6.91
   7   4 -29   84.20    7.25
  -7  -4  29   64.58    7.12
  -7   4  30    1.54    1.64
   7   4 -30   -0.21    1.28
  -7  -4  30   -0.63    1.29
  -7   4  31   32.68    4.27
   7   4 -31   38.24    4.08
  -7  -4  31   43.48    4.27
  -7   4  32   31.09    3.60
   7   4 -32   27.97    3.22
  -7  -4  32   26.07    3.30
  -7   4  33    2.39    1.69
   7   4 -33    1.03    1.32
  -7  -4  33    1.03    1.37
  -7   4  34   -0.69    1.58
   7   4 -34    0.03    1.28
  -7  -4  34    0.71    1.34
  -7   4  35   -0.01    1.51
   7  -4 -35    0.19    1.22
  -7  -4  35   -0.02    1.33
  -7   4  36    1.38    1.56
   7  -5  -1   27.11    2.79
   7   5  -1   25.91    2.68
  -7  -5   1   21.92    2.86
  -7   5   2   65.43    6.35
   7  -5  -2   56.88    5.91
   7  -5  -2   66.42    6.20
   7   5  -2   67.18    6.11
  -7  -5   2   75.02    6.55
  -7   5   3   43.92    4.63
   7  -5  -3   40.46    4.30
   7  -5  -3   48.63    4.56
   7   5  -3   46.48    4.45
  -7  -5   3   51.10    4.86
  -7   5   4  163.39   15.44
   7  -5  -4  152.62   14.93
   7  -5  -4  183.16   15.33
   7   5  -4  184.97   15.18
  -7   5   5    4.58    1.27
   7  -5  -5    3.19    0.93
   7   5  -5    3.81    0.92
  -7  -5   5    3.38    0.89
  -7   5   6    9.89    1.64
   7  -5  -6    7.97    1.25
   7   5  -6    8.81    1.26
  -7   5   7    0.95    1.09
   7  -5  -7    2.00    0.91
   7   5  -7    1.90    0.79
  -7   5   8    1.52    1.14
   7  -5  -8    1.13    0.94
   7  -5  -8    2.96    0.96
   7   5  -8    1.52    0.77
   7  -5  -9    0.42    0.94
   7  -5  -9    1.01    0.88
   7   5  -9    1.16    0.75
  -7  -5   9    0.82    0.73
  -7   5  10    0.83    1.56
   7  -5 -10    0.75    0.96
   7  -5 -10    0.11    0.82
   7   5 -10   -0.05    0.69
  -7  -5  10    0.80    0.68
  -7   5  11    5.82    1.78
   7  -5 -11    4.34    1.14
   7  -5 -11    5.38    1.16
   7   5 -11    4.37    0.93
  -7  -5  11    5.21    1.07
  -7   5  12    3.39    1.63
   7  -5 -12    7.89    1.38
   7   5 -12   11.04    2.05
  -7  -5  12    8.97    1.36
  -7   5  13   -0.71    1.40
   7   5 -13    0.82    0.66
   7   5 -13    1.49    1.64
  -7  -5  13    0.16    0.73
  -7   5  14    0.38    1.38
   7  -5 -14    0.10    1.02
   7   5 -14    1.01    0.64
   7   5 -14    1.53    1.65
  -7  -5  14    0.71    0.82
  -7   5  15   49.55    4.92
   7  -5 -15   45.22    4.62
   7   5 -15   52.39    5.00
  -7  -5  15   43.27    4.77
   7  -5 -16    6.15    1.35
   7   5 -16   10.72    1.75
  -7   5  17   23.91    2.71
   7  -5 -17   18.05    2.33
   7   5 -17   21.16    2.68
  -7  -5  17   24.63    2.78
  -7   5  18    8.78    1.69
   7  -5 -18    8.65    1.52
   7   5 -18    6.38    1.63
  -7  -5  18    8.03    1.68
  -7   5  19    0.54    1.21
  -7   5  19   -0.23    1.20
   7  -5 -19   -1.62    1.21
   7   5 -19   -0.30    1.22
  -7  -5  19    0.25    1.28
  -7   5  20   -0.07    1.27
  -7   5  20   -0.69    1.24
   7  -5 -20    0.84    1.20
   7   5 -20   -0.43    1.21
  -7  -5  20   -0.40    1.33
  -7   5  21   -0.25    1.22
   7  -5 -21    0.94    1.21
   7   5 -21   -0.65    1.24
  -7  -5  21   -0.53    1.36
  -7   5  22    4.50    1.46
   7  -5 -22    3.49    1.33
  -7  -5  22    4.39    1.58
  -7   5  23    4.64    1.53
   7  -5 -23    6.40    1.43
  -7  -5  23    5.81    1.64
  -7   5  24   11.13    2.01
   7  -5 -24   10.03    1.66
  -7  -5  24    7.48    1.83
  -7   5  25    0.26    1.48
   7  -5 -25    1.68    1.25
  -7  -5  25    0.68    1.35
  -7   5  26   70.17    6.96
   7  -5 -26   67.24    6.62
   7   5 -26   76.83    6.98
  -7  -5  26   65.21    6.84
  -7   5  27    5.61    1.79
   7  -5 -27    5.79    1.44
   7   5 -27    5.24    1.56
  -7  -5  27    4.81    1.61
  -7   5  28   18.38    2.73
   7  -5 -28   18.23    2.28
   7   5 -28   18.93    2.48
  -7  -5  28   16.69    2.49
  -7   5  29   15.57    2.51
   7  -5 -29   14.64    1.99
   7   5 -29   14.69    2.16
  -7  -5  29   11.92    2.20
   7  -5 -30    5.60    1.44
   7   5 -30    3.73    1.49
  -7  -5  30    5.05    1.60
  -7   5  31    0.93    1.66
   7  -5 -31    0.07    1.12
   7   5 -31   -1.16    1.32
  -7  -5  31    0.12    1.36
  -7   5  32   32.74    3.65
   7  -5 -32   25.15    3.01
   7   5 -32   29.01    3.28
  -7  -5  32   28.47    3.38
  -7   5  33    6.63    1.93
   7  -5 -33    4.84    1.35
  -7  -5  33    6.12    1.66
  -7   5  34    1.54    1.61
  -7   5  35    1.12    1.57
   7  -6  -1    6.03    1.28
   7   6  -1    9.62    1.42
  -7  -6   1   10.57    1.86
  -7   6   2    1.02    1.25
   7  -6  -2    1.37    0.92
   7   6  -2    1.83    1.01
  -7   6   3    5.39    1.80
   7  -6  -3    5.31    1.20
   7   6  -3    5.18    1.21
  -7   6   4   24.42    3.02
   7  -6  -4   19.28    2.38
   7  -6  -4   20.46    2.51
   7   6  -4   26.45    2.56
  -7  -6   4   25.60    2.98
  -7   6   5   11.21    2.27
   7  -6  -5   10.77    1.66
   7  -6  -5   13.75    1.80
  -7  -6   5   17.36    2.52
  -7  -6   5   16.05    1.83
  -7   6   6   14.84    2.30
   7  -6  -6   11.08    1.59
   7  -6  -6   10.33    1.63
  -7  -6   6   17.71    2.54
  -7  -6   6   11.44    1.63
  -7   6   7    8.96    2.00
   7  -6  -7    6.18    1.28
   7  -6  -7    7.98    1.36
   7   6  -7    6.58    1.20
  -7  -6   7    9.21    2.26
  -7  -6   7    9.24    1.37
  -7   6   8   -0.44    1.65
   7  -6  -8    1.82    1.03
   7  -6  -8    1.70    0.94
   7   6  -8    0.99    0.83
  -7  -6   8    3.24    0.95
   7  -6  -9   -0.28    0.98
   7   6  -9    1.94    0.85
  -7  -6   9    1.08    0.80
  -7   6  10    0.71    1.69
   7  -6 -10    0.91    1.02
   7   6 -10    2.14    0.87
  -7  -6  10    2.95    0.94
  -7   6  11   14.85    2.36
   7  -6 -11    8.73    1.61
   7  -6 -11   13.41    1.83
  -7  -6  11   13.84    1.80
  -7   6  12   25.54    2.94
   7  -6 -12   19.87    2.34
   7  -6 -12   21.23    2.52
   7   6 -12   20.33    2.27
  -7  -6  12   19.25    2.48
  -7   6  13   20.56    2.62
   7  -6 -13   14.66    1.98
   7   6 -13   15.41    1.87
  -7  -6  13   17.39    2.16
  -7   6  14    1.83    1.62
   7  -6 -14    0.70    1.07
   7   6 -14    1.08    0.77
  -7  -6  14    1.29    0.89
  -7   6  15   -0.07    1.46
   7  -6 -15    0.03    1.29
   7   6 -15    0.56    0.73
  -7  -6  15   -0.17    0.87
  -7  -6  16   -0.11    1.09
  -7   6  17   24.67    2.99
   7   6 -17   21.67    2.88
  -7  -6  17   23.04    2.86
  -7   6  18   12.91    2.45
  -7   6  18   15.09    2.21
   7   6 -18   14.97    2.23
  -7  -6  18   15.98    2.23
  -7   6  19    6.77    2.00
   7  -6 -19    4.24    1.48
   7   6 -19    4.93    1.55
  -7  -6  19    6.06    1.49
  -7   6  20    5.41    1.93
   7  -6 -20    6.11    1.53
  -7  -6  20    4.64    1.55
  -7   6  21    2.30    1.40
   7  -6 -21    1.07    1.36
  -7  -6  21    2.79    1.47
  -7   6  22    4.72    1.66
   7  -6 -22    5.83    1.46
  -7  -6  22    4.75    1.56
  -7   6  23    2.80    1.60
   7  -6 -23    3.01    1.32
   7   6 -23    1.30    1.35
  -7  -6  23    2.44    1.42
  -7   6  24    2.12    1.59
   7  -6 -24    1.45    1.28
   7   6 -24    2.46    1.38
  -7  -6  24    0.84    1.42
  -7   6  25    1.51    1.61
   7  -6 -25   -0.45    1.26
   7   6 -25   -0.27    1.28
  -7  -6  25   -0.51    1.41
  -7   6  26   11.49    2.24
   7  -6 -26   11.44    1.77
   7   6 -26   11.28    1.94
  -7  -6  26    9.35    1.98
  -7   6  27   47.75    5.18
   7  -6 -27   46.19    4.74
   7   6 -27   47.20    5.00
  -7  -6  27   51.17    5.09
  -7   6  28   11.68    2.27
   7  -6 -28   11.59    1.73
   7   6 -28    7.42    1.78
  -7  -6  28    9.21    1.96
  -7   6  29   -0.21    1.68
   7  -6 -29    0.76    1.25
   7   6 -29    0.27    1.28
  -7  -6  29    1.52    1.41
   7  -6 -30    6.63    1.47
  -7  -6  30    3.93    1.63
   7  -6 -31    0.94    1.26
  -7  -6  31    0.71    1.42
  -7  -6  32    3.49    1.62
   7  -7  -1   15.25    1.97
   7   7  -1   13.71    1.87
  -7   7   2    1.66    1.52
   7  -7  -2    5.05    1.21
   7   7  -2    5.91    1.24
  -7   7   3    0.70    1.47
   7  -7  -3    0.06    0.89
   7   7  -3    0.36    1.00
  -7  -7   3   -0.51    1.51
  -7   7   4    9.22    1.96
   7  -7  -4    8.67    1.49
  -7  -7   4    8.77    1.97
  -7   7   5    2.13    1.71
   7  -7  -5    0.95    0.99
   7   7  -5    1.32    1.05
  -7  -7   5    0.77    1.47
  -7   7   6    0.19    1.65
   7  -7  -6    1.64    1.00
   7   7  -6    0.05    1.00
  -7  -7   6    0.14    1.49
  -7   7   7    4.42    1.75
   7  -7  -7    4.60    1.23
   7   7  -7    5.86    1.27
  -7  -7   7    4.16    1.69
  -7   7   8    0.24    1.54
   7  -7  -8    0.71    1.08
   7  -7  -8   -0.27    0.97
   7   7  -8   -1.00    1.04
  -7  -7   8    0.37    1.83
  -7   7   9    0.60    1.57
   7  -7  -9   -0.57    1.10
   7  -7  -9   -0.21    1.02
   7   7  -9    0.31    1.02
  -7  -7   9    1.27    1.91
  -7   7  10   -0.87    1.61
   7  -7 -10    0.91    1.13
   7  -7 -10    0.01    1.02
  -7  -7  10    2.07    1.97
  -7   7  11    0.80    1.59
   7  -7 -11    0.81    1.06
   7   7 -11   -0.16    1.03
  -7  -7  11    1.27    1.97
  -7   7  12   12.54    2.08
   7  -7 -12    9.42    1.82
   7   7 -12    9.76    1.58
  -7   7  13    0.79    1.48
   7  -7 -13    0.32    1.35
   7   7 -13    0.67    1.05
  -7   7  14    7.50    1.82
   7  -7 -14    6.77    1.59
   7   7 -14    5.81    1.26
  -7   7  15    0.24    1.75
   7  -7 -15   -0.78    1.37
  -7   7  16    0.06    1.24
   7  -7 -16    0.04    1.36
  -7   7  17   29.94    3.36
  -7   7  17   23.33    3.02
   7  -7 -17   23.71    2.86
  -7   7  18    2.03    1.76
  -7   7  18   -0.01    1.27
   7  -7 -18    1.22    1.37
  -7   7  19    0.88    1.75
  -7   7  19   -0.84    1.34
   7  -7 -19   -0.19    1.38
  -7   7  20   12.04    2.35
   7  -7 -20   12.20    1.96
   7  -7 -21   -0.50    1.40
   7  -7 -22   21.13    2.57
   7  -7 -23   10.07    1.82
   7   7 -25    0.81    1.38
   7   7 -26   -1.00    1.36
  -7   8   1   15.00    2.29
   7   8  -1   14.23    1.92
  -7  -8   1   18.68    2.71
   7   8  -2    0.92    0.99
  -7  -8   2    0.53    1.78
  -7   8   3    0.41    1.29
   7   8  -3    1.64    1.01
  -7  -8   3    0.03    1.76
  -7   8   4    0.75    1.31
   7   8  -4    0.99    1.00
  -7  -8   4    0.32    1.51
  -7   8   5    0.50    1.55
   7   8  -5    0.07    0.97
  -7  -8   5   -0.75    1.52
  -7   8   6    2.52    1.61
   7   8  -6    3.14    1.10
  -7  -8   6    1.91    1.58
  -7   8   7    0.44    1.43
   7   8  -7   -0.09    0.99
  -7  -8   7    0.11    1.51
  -7   8   8   -0.79    1.43
   7   8  -8    0.24    0.98
  -7  -8   8    0.86    1.50
  -7   8   9    1.56    1.52
  -7  -8   9    3.80    1.64
  -7   8  10    1.50    1.53
   7   8 -10    2.04    1.14
  -7  -8  10    2.63    1.61
  -7   8  11   -1.08    1.47
   7   8 -11    0.57    1.09
  -7  -8  11   -0.66    1.52
  -7   8  12    4.63    1.92
   7   8 -12    2.83    1.19
  -7  -8  12    3.76    1.96
  -7   8  13    2.34    1.81
   7   8 -13    0.59    1.11
  -7  -8  13    0.13    1.86
  -7   8  14    3.49    1.84
   7  -8 -14    1.23    1.51
  -7  -8  14    1.12    1.93
  -7   8  15    0.41    1.73
   7  -8 -15   -0.15    1.45
  -7  -8  15   -2.12    1.81
   7  -8 -16    0.54    1.42
  -7  -8  16    1.21    1.78
  -7   8  17   -1.02    1.74
   7  -8 -17   -1.25    1.42
  -7   8  18    1.49    1.77
   7  -8 -18    0.75    1.41
  -7   8  19   10.39    2.00
   7  -8 -19    9.06    1.79
  -7   8  20    5.54    1.70
   7  -8 -20    4.43    1.54
   7  -8 -21    2.72    1.49
   7  -8 -22    1.37    1.45
   7  -8 -23   15.78    2.21
   7  -8 -24    6.81    1.65
   7  -8 -25    6.62    1.62
  -7   9   1   -0.42    1.26
  -7  -9   1   -0.49    2.11
   7   9  -2    0.56    1.00
  -7  -9   2   -0.20    2.11
  -7   9   3    0.01    1.24
   7   9  -3    0.73    0.98
  -7  -9   3    0.07    1.79
  -7   9   4    0.98    1.30
   7   9  -4    0.17    0.98
  -7  -9   4    0.69    1.79
  -7   9   5    6.08    1.71
   7   9  -5    6.33    1.30
  -7  -9   5    5.66    2.03
  -7   9   6    0.04    1.38
   7   9  -6   -0.42    1.00
  -7  -9   6   -0.09    1.75
  -7   9   7    0.39    1.66
  -7  -9   7   -1.02    1.54
  -7   9   8    2.17    1.79
   7   9  -8    2.94    1.14
  -7  -9   8    4.68    1.69
   7   9  -9    1.07    1.04
  -7  -9   9   -0.42    1.49
  -7   9  10   -0.90    1.76
   7   9 -10    0.09    1.03
  -7  -9  10    0.64    1.52
  -7   9  11   -0.87    1.74
   7   9 -11    0.46    1.12
  -7  -9  11   -1.03    1.53
  -7   9  12    8.29    2.03
  -7  -9  12    5.00    1.76
  -7   9  13    3.52    1.83
  -7  -9  13    3.04    1.61
  -7   9  14    7.57    2.00
  -7  -9  14    3.69    1.70
  -7   9  16    2.82    1.51
  -7   9  17    1.05    1.45
  -7   9  18    3.57    1.57
  -7   9  19    1.38    1.44
   7  10  -6    1.25    1.05
   7  10  -7    3.14    1.14
   7  10  -8   -0.10    1.01
   7  10  -9    2.83    1.12
  -6   0   1   -0.19    0.68
   6   0  -1    0.01    0.31
   6   0  -1   -0.44    0.48
  -6   0   2   39.90    3.78
   6   0  -2   41.10    3.74
   6   0  -2   35.35    3.76
  -6   0   3   -0.02    0.53
   6   0  -3   -0.05    0.44
   6   0  -3   -0.32    0.49
  -6   0   4 1073.36   91.21
   6   0  -4 1022.74   91.11
   6   0  -4 1027.72   91.31
  -6   0   5   -0.02    0.52
   6   0  -5   -0.03    0.50
  -6   0   6  613.55   54.14
   6   0  -6  620.95   54.30
  -6   0   7    0.01    0.55
   6   0  -7    0.13    0.65
   6   0  -7   -0.17    0.54
   6   0  -8  215.16   18.87
   6   0  -8  208.24   19.03
  -6   0   9    0.71    0.55
   6   0  -9   -0.22    0.68
   6   0  -9    0.70    0.75
  -6   0  10   96.61    8.63
   6   0 -10   87.02    8.69
   6   0 -10  104.09    8.91
  -6   0  11    0.45    0.53
   6   0 -11   -0.35    0.77
  -6   0  12  770.39   66.26
   6   0 -12  740.26   66.31
  -6   0  13   -0.09    0.46
   6   0 -13   -0.41    0.81
  -6   0  14    5.78    0.84
   6   0 -14    5.18    1.06
   6   0 -15   -0.36    0.82
  -6   0  16    7.60    0.93
   6   0 -16    5.29    1.14
  -6   0  17    0.11    0.46
  -6   0  17   -0.08    0.77
   6   0 -17   -0.72    0.87
  -6   0  18  148.02   14.02
   6   0 -18  153.84   13.74
  -6   0  19   -0.17    0.50
  -6   0  19   -0.46    0.83
   6   0 -19    0.28    0.97
  -6   0  20   16.35    2.08
   6   0 -20   15.92    2.01
  -6   0  21    0.35    0.88
   6   0 -21    0.47    0.99
   6   0 -22   10.11    1.55
   6   0 -23   -0.21    1.00
   6   0 -24    9.63    1.53
  -6   0  25    0.17    1.14
   6   0 -25    0.23    1.16
  -6   0  26   12.51    2.01
  -6   0  27    0.62    1.22
  -6   0  28    0.80    1.32
  -6   0  29    0.43    1.32
   6   0 -29    0.29    1.17
  -6   0  30   45.21    4.84
   6   0 -30   45.17    4.59
  -6   0  31   -0.53    1.36
   6   0 -31   -0.52    1.20
  -6   0  32    1.33    1.39
   6   0 -32    3.39    1.31
  -6   0  33   -0.67    1.36
   6   0 -33   -0.48    1.23
  -6   0  34  149.71   13.91
   6   0 -34  148.84   13.70
  -6   0  35    0.19    1.28
   6   0 -35   -0.64    1.25
  -6   0  36   46.80    5.28
   6   0 -36   56.26    5.22
  -6   0  37    1.26    1.28
   6   0 -37    0.03    1.23
  -6   0  38    2.36    1.40
   6   0 -38    0.47    1.26
  -6   0  39    0.99    1.38
   6   0 -39    0.23    1.25
  -6   0  40   -0.17    1.30
   6   0 -40   -0.38    1.26
  -6   1   1  121.68   11.18
   6  -1  -1  117.89   10.96
   6  -1  -1  129.92   11.30
   6   1  -1  121.83   11.28
   6   1  -1  129.80   11.26
  -6  -1   1  129.88   11.20
  -6   1   2    1.36    0.75
   6  -1  -2    1.53    0.39
   6  -1  -2    1.75    0.59
   6   1  -2    2.58    0.63
  -6  -1   2    1.34    0.68
  -6   1   3  359.51   30.72
   6  -1  -3  329.80   30.54
   6  -1  -3  347.70   30.82
   6   1  -3  348.96   30.80
  -6  -1   3  376.18   30.88
  -6   1   4    0.20    0.65
   6  -1  -4    0.16    0.49
   6   1  -4    0.73    0.60
   6   1  -4    0.97    0.55
  -6  -1   4    0.35    0.56
  -6   1   5    0.10    0.63
   6  -1  -5    1.32    0.57
   6  -1  -5    0.75    0.53
   6   1  -5    0.28    0.59
   6   1  -5    1.11    0.58
  -6  -1   5    0.63    0.57
  -6   1   6  671.34   57.82
   6  -1  -6  632.77   57.70
   6  -1  -6  676.70   57.98
   6   1  -6  630.99   57.87
   6   1  -6  658.17   58.03
  -6  -1   6  713.59   58.05
  -6   1   7   17.72    1.87
   6  -1  -7   16.28    1.92
   6   1  -7   17.24    1.90
   6   1  -7   17.23    1.99
  -6  -1   7   17.76    1.81
  -6   1   8  308.81   26.15
   6  -1  -8  283.26   26.28
   6   1  -8  289.77   26.17
   6   1  -8  297.26   26.35
   6  -1  -9   22.60    2.22
   6  -1  -9   18.20    2.21
   6   1  -9   21.73    2.22
   6   1  -9   20.26    2.26
  -6  -1   9   20.81    2.10
  -6   1  10  160.92   13.67
   6  -1 -10  151.42   13.63
   6  -1 -10  157.03   13.83
   6   1 -10  144.35   13.70
   6   1 -10  153.58   13.97
  -6  -1  10  147.97   13.53
  -6   1  11  164.12   14.62
   6  -1 -11  165.45   14.64
   6  -1 -11  172.23   14.90
   6   1 -11  166.67   14.72
  -6  -1  11  155.56   14.50
  -6   1  12   59.07    5.69
   6  -1 -12   60.84    5.77
   6  -1 -12   60.54    5.86
   6   1 -12   63.50    5.84
  -6  -1  12   59.87    5.59
  -6   1  13   83.64    8.30
   6  -1 -13   86.73    8.36
   6  -1 -13   87.57    8.56
   6   1 -13   91.70    8.44
  -6  -1  13   98.35    8.19
  -6   1  14   10.71    1.36
   6  -1 -14   11.30    1.42
   6   1 -14   11.14    1.47
  -6   1  15   13.40    1.57
   6  -1 -15   12.44    1.57
   6   1 -15   14.75    1.68
  -6  -1  15   12.24    1.37
  -6   1  16   30.29    2.89
   6  -1 -16   29.87    2.96
   6   1 -16   28.90    2.97
  -6  -1  16   26.39    2.69
  -6  -1  16   25.41    3.00
  -6   1  17    0.61    0.73
   6  -1 -17   -0.09    0.82
   6   1 -17    0.06    0.87
  -6  -1  17   -0.07    0.79
  -6   1  18    1.21    0.81
  -6   1  18   -0.03    0.79
   6  -1 -18    0.54    0.85
   6   1 -18    0.00    0.88
  -6  -1  18    0.16    0.32
  -6  -1  18   -0.11    0.81
  -6   1  19  114.14   10.80
  -6   1  19  129.20   11.18
   6  -1 -19  125.97   10.89
   6   1 -19  133.94   10.98
  -6  -1  19   94.07   10.90
  -6   1  20    1.08    0.88
   6  -1 -20    0.26    0.87
   6   1 -20   -0.22    0.90
  -6  -1  20   -0.30    0.88
  -6   1  21   30.85    3.63
   6  -1 -21   32.94    3.54
   6   1 -21   36.06    3.66
  -6  -1  21   40.80    3.81
  -6   1  22    1.59    0.98
   6  -1 -22    2.07    0.91
   6   1 -22    1.91    1.06
  -6  -1  22    3.24    1.10
   6  -1 -23    1.82    1.03
  -6  -1  23    1.73    1.22
  -6   1  24    2.64    1.24
   6  -1 -24    2.04    1.07
  -6  -1  24    3.93    1.33
  -6   1  25    1.95    1.26
   6  -1 -25    5.12    1.33
  -6  -1  25    2.02    1.28
  -6   1  26    0.64    1.19
   6  -1 -26    0.35    1.20
   6   1 -26    1.06    1.17
  -6  -1  26    0.84    1.20
  -6   1  27    2.37    1.30
   6  -1 -27    2.40    1.26
   6   1 -27    2.84    1.24
  -6  -1  27    0.34    1.36
  -6   1  28    4.73    1.54
   6  -1 -28    7.60    1.51
   6   1 -28    8.27    1.53
  -6  -1  28    6.85    1.76
  -6   1  29   19.68    2.73
   6  -1 -29   21.27    2.48
   6   1 -29   18.88    2.44
  -6  -1  29   21.05    2.75
  -6   1  30   15.27    2.38
   6   1 -30   14.74    2.08
  -6  -1  30   17.20    2.41
  -6   1  31   29.77    3.51
   6   1 -31   30.94    3.24
  -6  -1  31   26.07    3.41
  -6   1  32   16.97    2.73
   6   1 -32   24.25    2.62
  -6  -1  32   21.25    2.79
  -6   1  33   17.11    2.41
   6  -1 -33   16.61    2.16
   6   1 -33   15.74    2.15
  -6  -1  33   12.60    2.24
  -6   1  34   10.67    2.00
   6  -1 -34   11.39    1.79
   6   1 -34    8.61    1.74
  -6  -1  34   10.96    1.95
  -6   1  35   45.15    4.39
   6  -1 -35   38.28    4.07
   6   1 -35   45.31    4.20
  -6  -1  35   30.11    4.14
  -6   1  36    0.50    1.29
   6  -1 -36    2.05    1.28
   6   1 -36    0.43    1.30
  -6  -1  36    0.27    1.26
  -6   1  37    0.92    1.32
   6  -1 -37    0.23    1.24
   6   1 -37   -0.41    1.32
  -6  -1  37    0.00    1.37
   6  -1 -38    7.74    1.63
   6   1 -38    8.24    1.68
   6  -1 -39    2.04    1.32
   6   1 -39    1.96    1.37
  -6   1  40    7.20    1.76
   6  -1 -40    9.17    1.66
   6  -2  -1    5.50    0.69
   6  -2  -1    6.98    0.97
   6   2  -1    6.79    0.98
  -6   2   2    0.51    0.67
   6  -2  -2    0.11    0.35
   6  -2  -2   -0.15    0.49
   6   2  -2    0.10    0.64
   6   2  -2    0.22    0.53
  -6   2   3   17.04    1.91
   6  -2  -3   15.97    1.69
   6  -2  -3   16.45    1.88
   6   2  -3   17.34    1.93
   6   2  -3   18.11    1.90
  -6   2   4  193.53   17.21
   6  -2  -4  190.55   16.96
   6  -2  -4  192.71   17.24
   6   2  -4  188.46   17.35
   6   2  -4  195.88   17.24
  -6   2   5  161.95   15.23
   6  -2  -5  170.87   14.98
   6  -2  -5  175.29   15.29
   6   2  -5  166.39   15.35
   6   2  -5  169.83   15.27
  -6   2   6  350.02   31.90
   6  -2  -6  365.86   31.71
   6  -2  -6  371.08   31.99
   6   2  -6  353.18   32.00
  -6   2   7  164.44   15.22
   6  -2  -7  168.05   14.98
   6  -2  -7  172.02   15.23
   6   2  -7  171.09   15.28
  -6   2   8  129.44   12.04
   6  -2  -8  133.98   11.82
   6  -2  -8  131.44   12.04
   6   2  -8  131.00   12.08
   6  -2  -9  324.94   28.91
   6  -2  -9  344.73   29.22
   6   2  -9  319.99   29.15
  -6   2  10   23.85    2.60
   6  -2 -10   26.30    2.69
   6   2 -10   24.19    2.61
  -6  -2  10   24.83    2.48
  -6   2  11    3.43    0.88
   6  -2 -11    2.76    0.91
   6   2 -11    3.13    0.88
  -6  -2  11    3.20    0.72
  -6   2  12    0.71    0.77
   6  -2 -12   -0.13    0.74
   6  -2 -12    0.26    0.60
   6   2 -12   -0.18    0.72
  -6  -2  12    1.05    0.54
  -6   2  13   15.85    1.93
   6  -2 -13   17.65    1.88
   6  -2 -13   13.76    1.88
   6   2 -13   16.20    1.96
  -6  -2  13   18.03    1.74
  -6   2  14   68.59    6.10
   6  -2 -14   60.74    5.94
   6   2 -14   58.63    6.04
  -6  -2  14   63.78    6.15
  -6   2  15  270.24   25.40
   6  -2 -15  296.18   25.27
   6   2 -15  292.32   25.44
  -6  -2  15  281.88   25.16
   6  -2 -16    2.77    0.93
   6   2 -16    2.40    0.98
  -6  -2  16    4.00    0.64
  -6   2  17   55.38    4.93
   6  -2 -17   45.50    4.66
   6   2 -17   47.99    4.77
  -6  -2  17   46.63    4.45
  -6   2  18    0.65    1.24
   6  -2 -18   -0.32    0.84
   6   2 -18   -0.45    0.95
  -6   2  19   -0.49    1.10
  -6   2  19    1.53    0.89
   6  -2 -19    0.00    0.85
   6   2 -19   -0.20    0.94
  -6   2  20    1.67    0.97
  -6   2  20    4.68    1.11
   6  -2 -20    3.22    0.99
  -6  -2  20    3.65    1.14
  -6   2  21   -0.05    0.85
   6  -2 -21    0.27    0.88
  -6  -2  21    0.59    0.98
  -6   2  22    1.05    0.97
   6  -2 -22    2.72    0.98
  -6   2  23   11.57    1.79
   6  -2 -23    9.54    1.48
   6   2 -23   11.01    1.71
  -6  -2  23   10.21    1.84
  -6   2  24    1.58    1.22
   6   2 -24    2.94    1.22
  -6  -2  24    0.50    1.23
  -6   2  25   -0.07    1.16
   6  -2 -25    0.38    1.06
   6   2 -25    0.50    1.15
  -6  -2  25    0.59    1.31
   6  -2 -26   -1.14    1.16
   6   2 -26    0.82    1.17
  -6  -2  26    0.02    1.32
   6  -2 -27    8.11    1.56
   6   2 -27    9.03    1.62
  -6  -2  27    9.85    1.91
  -6   2  28   -0.19    1.26
   6  -2 -28    0.85    1.19
   6   2 -28    0.52    1.20
  -6  -2  28    0.66    1.33
  -6   2  29    4.94    1.64
   6  -2 -29    4.84    1.36
   6   2 -29    3.56    1.35
  -6  -2  29    3.21    1.48
  -6   2  30   25.87    3.04
   6  -2 -30   21.02    2.62
   6   2 -30   22.92    2.68
  -6  -2  30   21.63    2.89
  -6   2  31   65.00    7.41
   6  -2 -31   81.42    7.32
   6   2 -31   79.24    7.33
  -6  -2  31   76.15    7.47
  -6   2  32   18.97    2.72
   6  -2 -32   22.93    2.48
   6   2 -32   22.01    2.50
  -6  -2  32   14.72    2.52
  -6   2  33   25.14    3.05
   6  -2 -33   22.65    2.70
   6   2 -33   24.01    2.77
  -6  -2  33   20.74    2.88
  -6   2  34    0.52    1.43
   6  -2 -34    0.75    1.26
   6   2 -34    0.74    1.26
  -6  -2  34    0.12    1.24
  -6   2  35    1.98    1.48
   6   2 -35    1.49    1.30
  -6  -2  35   -0.05    1.23
  -6   2  36    3.82    1.57
   6   2 -36    2.31    1.35
  -6  -2  36    1.88    1.38
  -6   2  37    9.65    1.97
   6   2 -37   10.61    1.79
  -6  -2  37    9.00    1.90
  -6   2  38    7.32    1.79
   6  -2 -38    7.76    1.65
   6   2 -38    9.41    1.69
  -6  -2  38    6.88    1.78
  -6   2  39    1.28    1.46
   6  -2 -39    1.83    1.35
   6   2 -39    0.70    1.31
  -6  -2  39    2.01    1.37
  -6   2  40   -0.10    1.39
   6  -3  -1   -0.17    0.38
   6   3  -1   -0.16    0.62
   6   3  -1    0.45    0.51
  -6   3   2   13.91    1.75
   6  -3  -2   14.35    1.50
   6   3  -2   15.80    1.63
   6   3  -2   12.88    1.61
  -6   3   3   78.70    7.63
   6  -3  -3   80.55    7.27
   6   3  -3   83.08    7.47
   6   3  -3   80.48    7.56
  -6   3   4  113.06   10.52
   6  -3  -4  108.56   10.11
   6   3  -4  118.10   10.29
   6   3  -4  117.66   10.82
   6   3  -4  116.47   10.46
  -6   3   5  195.05   17.38
   6  -3  -5  189.62   16.99
   6  -3  -5  190.00   17.26
   6   3  -5  197.15   17.18
   6   3  -5  184.01   17.57
   6   3  -5  198.94   17.45
  -6   3   6   42.18    4.10
   6  -3  -6   43.10    3.92
   6  -3  -6   36.37    3.96
   6   3  -6   42.64    3.93
   6   3  -6   37.39    4.07
  -6   3   7   12.17    1.66
   6  -3  -7   13.72    1.51
   6  -3  -7   11.28    1.56
   6   3  -7   13.22    1.45
   6   3  -7   14.50    1.71
  -6   3   8   14.84    1.74
   6  -3  -8   12.96    1.54
   6  -3  -8   11.84    1.60
   6   3  -8   15.14    1.49
   6   3  -8   10.86    1.63
  -6   3   9  265.02   24.60
   6  -3  -9  277.71   24.31
   6  -3  -9  269.87   24.58
   6   3  -9  289.64   24.72
   6  -3 -10    9.22    1.24
   6  -3 -10   10.03    1.45
   6   3 -10    8.15    1.38
  -6   3  11    0.34    0.85
   6  -3 -11    1.11    0.80
   6  -3 -11    0.56    0.89
   6   3 -11    1.11    0.90
  -6  -3  11    0.80    0.66
  -6   3  12    2.50    0.98
   6  -3 -12    1.97    0.86
   6  -3 -12    1.90    0.80
   6   3 -12    3.00    1.00
  -6  -3  12    2.47    0.81
  -6   3  13    0.27    0.95
   6  -3 -13    0.57    0.72
   6   3 -13    0.36    0.87
  -6  -3  13   -0.13    0.69
  -6   3  14   41.80    3.54
   6   3 -14   30.49    3.36
  -6  -3  14   26.70    3.28
  -6   3  15  132.66    9.81
   6  -3 -15  101.31    9.27
   6   3 -15  107.85    9.60
  -6  -3  15   79.31    9.36
  -6   3  16    3.92    1.49
   6  -3 -16    3.30    0.97
   6   3 -16    3.68    1.05
  -6  -3  16    2.01    0.77
  -6  -3  16    3.38    0.97
   6  -3 -17   23.94    2.48
  -6  -3  17   23.07    2.34
  -6  -3  17   20.19    2.58
  -6   3  18    0.54    0.99
   6  -3 -18   -0.28    0.92
  -6  -3  18    0.77    0.92
  -6   3  19    5.25    1.20
  -6   3  19    2.97    1.10
   6  -3 -19    5.31    1.10
  -6  -3  19    2.07    1.08
  -6   3  20   -0.63    1.03
  -6   3  20   -0.05    0.93
   6  -3 -20   -0.39    0.94
   6   3 -20    0.49    0.86
  -6  -3  20   -0.50    0.97
  -6   3  21   43.19    4.02
  -6   3  21   35.78    4.02
   6  -3 -21   39.67    3.91
  -6  -3  21   35.36    4.07
   6  -3 -22    2.44    1.05
   6   3 -22    4.27    1.38
  -6  -3  22    3.39    1.41
  -6   3  23    6.24    1.52
   6   3 -23    6.65    1.54
  -6  -3  23    7.39    1.65
  -6   3  24    1.16    1.35
   6  -3 -24    1.81    1.16
   6   3 -24    2.70    1.33
  -6  -3  24    0.65    1.42
  -6   3  25   10.67    1.95
   6  -3 -25    9.81    1.63
   6   3 -25    8.18    1.73
  -6  -3  25   14.00    2.11
  -6   3  26   24.41    3.23
   6  -3 -26   25.16    2.88
   6   3 -26   29.97    3.14
  -6  -3  26   29.79    3.35
  -6   3  27    9.34    1.96
   6  -3 -27    9.69    1.53
   6   3 -27   11.57    1.80
  -6  -3  27    7.80    1.89
  -6   3  28   20.02    2.78
   6  -3 -28   18.62    2.30
   6   3 -28   21.89    2.54
  -6  -3  28   19.61    2.69
  -6   3  29    2.21    1.59
   6  -3 -29    2.48    1.15
   6   3 -29    2.61    1.39
  -6  -3  29    2.18    1.42
  -6   3  30    8.22    1.94
   6  -3 -30    7.28    1.42
   6   3 -30    7.71    1.64
  -6  -3  30    4.96    1.64
  -6   3  31    1.89    1.62
   6  -3 -31    2.58    1.22
   6   3 -31    1.23    1.37
  -6  -3  31    1.48    1.32
  -6   3  32    3.35    1.66
   6  -3 -32    1.67    1.22
   6   3 -32    3.77    1.43
  -6  -3  32    1.99    1.37
  -6   3  33   -0.99    1.53
   6  -3 -33   -0.88    1.22
   6   3 -33   -0.15    1.33
  -6  -3  33   -1.22    1.41
  -6   3  34    2.22    1.59
   6  -3 -34    0.74    1.24
   6   3 -34    3.73    1.46
  -6  -3  34    2.70    1.47
   6  -3 -35    3.12    1.31
   6   3 -35    1.29    1.38
  -6  -3  35   -0.22    1.36
   6  -3 -36    7.04    1.59
   6   3 -36    8.73    1.76
  -6  -3  36    9.27    1.86
  -6   3  37   14.07    2.31
   6  -3 -37   15.55    2.06
   6   3 -37   16.46    2.20
  -6  -3  37   11.28    2.15
  -6   3  38    6.73    1.80
   6  -3 -38    6.14    1.54
   6   3 -38    7.90    1.70
  -6  -3  38    7.32    1.74
  -6   3  39    2.88    1.57
  -6   4   1    0.15    0.76
   6  -4  -1    0.57    0.65
   6   4  -1    0.12    0.71
   6   4  -1   -0.13    0.53
  -6  -4   1    0.49    0.83
   6  -4  -2   25.16    2.50
   6  -4  -2   23.80    2.63
   6   4  -2   25.30    2.60
   6   4  -2   24.80    2.60
  -6   4   3   22.07    2.70
   6  -4  -3   25.34    2.52
   6  -4  -3   27.72    2.69
   6   4  -3   23.86    2.56
  -6   4   4   12.43    1.84
   6  -4  -4   14.02    1.62
   6  -4  -4   16.16    1.83
   6   4  -4   15.36    1.69
  -6   4   5   15.48    1.96
   6  -4  -5   14.95    1.72
   6  -4  -5   15.93    1.89
   6   4  -5   15.23    1.73
  -6   4   6    4.10    1.12
   6  -4  -6    6.14    1.01
   6  -4  -6    4.59    1.01
   6   4  -6    4.48    0.91
  -6   4   7    1.55    0.95
   6  -4  -7    2.25    0.87
   6  -4  -7    1.15    0.77
   6   4  -7    0.75    0.69
   6   4  -7    1.30    0.86
  -6   4   8    9.64    1.51
   6  -4  -8    9.63    1.30
   6  -4  -8    9.11    1.36
   6   4  -8    9.21    1.46
  -6  -4   8    7.94    1.24
  -6   4   9  126.80   11.46
   6  -4  -9  122.34   11.01
   6  -4  -9  118.31   11.18
   6   4  -9  119.98   11.02
   6   4  -9  115.16   11.46
  -6  -4   9  128.30   11.30
   6  -4 -10   79.63    7.29
   6  -4 -10   82.62    7.44
   6   4 -10   77.64    7.25
   6   4 -10   73.50    7.56
  -6  -4  10   76.63    7.38
  -6   4  11    2.83    1.15
   6  -4 -11    1.83    0.94
   6  -4 -11    1.86    0.88
   6   4 -11    3.21    0.75
   6   4 -11    2.18    0.98
  -6  -4  11    2.54    0.81
  -6   4  12    6.03    1.86
   6  -4 -12   11.92    1.49
   6  -4 -12   10.27    1.54
   6   4 -12   12.45    1.34
   6   4 -12    9.46    1.57
  -6  -4  12   11.39    1.54
  -6   4  13    8.45    1.85
   6  -4 -13    8.53    1.35
   6  -4 -13    7.59    1.37
   6   4 -13    8.33    1.12
   6   4 -13    9.12    1.47
  -6  -4  13   10.13    1.40
  -6   4  14    0.60    1.33
   6  -4 -14    4.10    1.07
  -6   4  15   11.52    1.89
   6  -4 -15   10.34    1.51
  -6   4  16   11.44    1.78
  -6   4  17    1.48    1.13
   6   4 -17    2.67    1.04
  -6   4  18   16.93    2.17
  -6   4  18   18.72    2.19
   6  -4 -18   15.69    1.94
  -6  -4  18   14.14    2.11
  -6   4  19    1.98    1.19
  -6   4  19    3.75    1.17
   6  -4 -19    2.51    1.06
   6   4 -19    1.76    1.22
  -6  -4  19    2.26    1.09
  -6   4  20    0.53    1.17
  -6   4  20    1.23    1.06
   6  -4 -20   -0.04    0.93
   6   4 -20    1.45    1.21
  -6  -4  20    0.70    1.02
  -6   4  21    6.64    1.48
   6   4 -21    7.28    1.51
  -6  -4  21    5.91    1.63
  -6   4  22   -0.58    1.10
  -6   4  22    0.98    1.21
   6  -4 -22    1.47    1.15
   6   4 -22    1.07    1.18
  -6  -4  22    0.09    1.27
  -6   4  23   10.82    1.90
   6  -4 -23   11.73    1.64
   6   4 -23   10.16    1.72
  -6  -4  23    6.33    1.80
  -6   4  24   21.52    2.86
   6  -4 -24   21.61    2.55
   6   4 -24   25.03    2.78
  -6  -4  24   21.64    2.87
   6  -4 -25    9.89    1.66
   6   4 -25   11.23    1.87
  -6  -4  25   12.32    2.01
   6  -4 -26   -0.10    1.15
   6   4 -26   -0.54    1.28
  -6  -4  26    1.25    1.32
  -6   4  27    5.59    1.71
   6  -4 -27    4.79    1.32
   6   4 -27    3.28    1.43
  -6  -4  27    4.28    1.53
  -6   4  28   93.31    9.70
   6  -4 -28  100.85    9.42
   6   4 -28  107.29    9.69
  -6  -4  28  103.52    9.69
  -6   4  29   11.12    2.10
   6  -4 -29   10.38    1.62
   6   4 -29    8.21    1.74
  -6  -4  29    7.45    1.77
  -6   4  30    0.09    1.61
   6  -4 -30    0.79    1.20
   6   4 -30    0.43    1.30
  -6  -4  30    0.24    1.24
  -6   4  31   -0.25    1.58
   6  -4 -31    1.29    1.21
   6   4 -31    0.95    1.33
  -6  -4  31    1.18    1.34
  -6   4  32    0.96    1.57
   6  -4 -32    1.46    1.12
   6   4 -32    1.51    1.37
  -6  -4  32    0.19    1.30
  -6   4  33    7.79    1.91
   6  -4 -33    4.78    1.33
   6   4 -33    5.50    1.58
  -6  -4  33    5.67    1.62
  -6   4  34    0.24    1.52
   6  -4 -34    0.57    1.11
   6   4 -34   -0.39    1.32
  -6  -4  34    0.13    1.33
  -6   4  35    0.66    1.53
   6  -4 -35    0.64    1.12
   6   4 -35    0.71    1.33
  -6  -4  35   -0.09    1.31
  -6   4  36   -0.86    1.51
   6  -4 -36   -0.07    1.12
   6   4 -36   -0.06    1.34
  -6  -4  36    0.25    1.33
  -6   4  37    1.08    1.47
   6  -4 -37    1.11    1.16
  -6  -4  37    1.11    1.38
  -6   4  38    1.60    1.54
  -6   5   1   81.50    7.90
   6  -5  -1   87.39    7.61
   6  -5  -1   79.61    7.73
   6   5  -1   79.74    7.65
  -6  -5   1   81.65    8.02
   6  -5  -2    4.69    1.03
   6  -5  -2    4.66    1.02
   6   5  -2    5.47    1.00
  -6  -5   2    4.40    1.23
  -6   5   3    6.17    1.30
   6   5  -3    5.37    1.03
  -6  -5   3    5.51    1.34
  -6   5   4    9.06    1.52
   6  -5  -4    7.07    1.27
   6   5  -4    8.61    1.24
  -6   5   5   -0.84    1.01
   6  -5  -5    0.20    0.92
   6   5  -5    0.21    0.73
  -6   5   6    8.62    1.57
   6  -5  -6    8.43    1.35
   6  -5  -6    8.32    1.34
   6   5  -6    9.34    1.29
  -6  -5   6    9.39    1.31
  -6   5   7    1.54    1.49
   6  -5  -7    0.27    0.94
   6  -5  -7    0.25    0.76
  -6  -5   7    0.45    0.66
  -6   5   8   27.21    3.83
   6  -5  -8   37.66    3.58
   6  -5  -8   34.89    3.59
   6   5  -8   37.85    3.52
  -6  -5   8   34.10    3.56
  -6   5   9    7.90    1.85
   6  -5  -9    8.44    1.34
   6  -5  -9    8.17    1.32
   6   5  -9    8.68    1.20
  -6  -5   9    6.11    1.16
  -6   5  10   13.72    2.19
   6  -5 -10    9.90    1.63
   6  -5 -10   11.80    1.67
   6   5 -10   14.10    1.57
  -6  -5  10   13.70    1.68
   6  -5 -11   23.47    2.59
   6  -5 -11   22.15    2.62
   6   5 -11   23.02    2.50
  -6  -5  11   28.43    2.76
  -6   5  12    7.26    1.69
   6  -5 -12    6.53    1.30
   6  -5 -12    7.17    1.32
   6   5 -12    8.17    1.16
  -6  -5  12    7.08    1.26
  -6   5  13    4.78    1.60
   6  -5 -13    6.05    1.26
   6  -5 -13    6.14    1.26
   6   5 -13    7.29    1.09
  -6  -5  13    7.37    1.27
  -6   5  14    2.06    1.19
   6  -5 -14    1.51    1.03
  -6  -5  14    3.39    0.99
  -6   5  15    1.61    1.16
   6  -5 -15    0.62    1.00
   6   5 -15    0.94    0.70
   6   5 -15    1.11    1.19
  -6  -5  15    0.98    0.85
  -6   5  16    8.99    1.68
   6  -5 -16    7.98    1.42
   6   5 -16    8.08    1.19
   6   5 -16   12.24    1.76
  -6  -5  16   10.14    1.57
  -6   5  17   39.72    3.82
   6  -5 -17   35.08    3.56
   6   5 -17   29.41    3.29
   6   5 -17   37.54    3.79
  -6  -5  17   37.44    3.76
  -6   5  18    2.14    1.13
   6  -5 -18    2.62    1.09
   6   5 -18    3.38    1.30
  -6  -5  18    3.12    1.16
  -6   5  19   23.44    2.64
  -6   5  19   19.17    2.49
   6   5 -19   23.02    2.65
  -6  -5  19   17.22    2.49
  -6   5  20   -0.20    1.20
   6   5 -20    1.32    1.26
  -6  -5  20    0.14    1.27
  -6   5  21    0.73    1.19
  -6   5  21    0.01    1.20
   6   5 -21    0.76    1.25
  -6  -5  21    0.31    1.30
  -6   5  22   -0.43    1.15
  -6   5  22   -0.14    1.35
   6   5 -22    1.34    1.26
  -6  -5  22    0.86    1.34
  -6   5  23   27.69    3.49
   6  -5 -23   32.05    3.31
   6   5 -23   31.26    3.42
  -6  -5  23   29.08    3.48
  -6   5  24    3.31    1.60
   6  -5 -24    2.95    1.37
   6   5 -24    4.41    1.41
  -6  -5  24    3.07    1.45
  -6   5  25   -0.22    1.45
   6  -5 -25    1.20    1.22
   6   5 -25    0.85    1.25
  -6  -5  25    0.39    1.28
  -6   5  26    9.21    1.98
   6  -5 -26    7.24    1.55
   6   5 -26    9.52    1.73
  -6  -5  26    8.30    1.75
  -6   5  27   26.80    3.29
   6  -5 -27   25.46    2.82
   6   5 -27   24.96    2.99
  -6  -5  27   24.69    3.11
  -6   5  28    3.29    1.73
   6  -5 -28    1.15    1.24
   6   5 -28    2.56    1.40
  -6  -5  28    2.22    1.44
  -6   5  29   -0.32    1.61
   6  -5 -29    0.58    1.19
   6   5 -29    0.01    1.28
  -6  -5  29    0.52    1.36
   6  -5 -30   12.36    1.82
   6   5 -30   16.27    2.10
  -6  -5  30    8.82    2.01
  -6   5  31   22.40    2.91
   6  -5 -31   20.72    2.36
   6   5 -31   19.28    2.53
  -6  -5  31   15.32    2.55
  -6   5  32    1.80    1.62
   6  -5 -32    2.23    1.28
   6   5 -32    2.80    1.43
  -6  -5  32    3.42    1.49
  -6   5  33    2.10    1.63
   6  -5 -33    1.25    1.25
   6   5 -33    3.50    1.43
  -6  -5  33    1.94    1.46
  -6   5  34    0.69    1.55
   6  -5 -34    0.79    1.23
   6   5 -34    0.21    1.31
  -6  -5  34    0.31    1.42
  -6   5  35    0.11    1.49
   6  -5 -35   -0.16    1.21
  -6  -5  35    0.48    1.48
  -6   5  36    2.12    1.58
  -6  -5  36    1.48    1.84
  -6   5  37    1.21    1.53
  -6   6   1    3.09    1.56
   6  -6  -1    4.06    1.08
   6  -6  -1    3.80    0.98
   6   6  -1    2.65    0.94
  -6  -6   1    3.17    1.23
  -6   6   2    6.25    1.79
   6  -6  -2    8.67    1.33
   6  -6  -2    6.12    1.21
   6   6  -2    8.47    1.23
  -6  -6   2    6.45    1.53
   6  -6  -3    7.75    1.33
   6  -6  -3    6.88    1.27
   6   6  -3    6.50    1.17
  -6  -6   3    7.24    1.58
  -6  -6   3    7.98    1.20
   6  -6  -4   18.35    2.01
   6  -6  -4   15.01    1.96
   6   6  -4   13.45    1.84
  -6  -6   4   16.40    2.28
  -6  -6   4   17.34    1.93
   6  -6  -5   33.09    3.54
   6   6  -5   31.83    3.45
  -6  -6   5   35.75    3.96
  -6  -6   5   39.44    3.61
   6  -6  -6    7.61    1.35
   6   6  -6    9.83    1.35
  -6  -6   6    9.33    1.39
   6  -6  -7   10.33    1.65
   6  -6  -7   13.11    1.68
   6   6  -7   11.65    1.54
  -6  -6   7   12.23    1.64
   6  -6  -8    1.92    1.12
   6  -6  -8    1.06    0.88
   6   6  -8    0.84    0.80
  -6  -6   8    2.12    0.84
   6  -6  -9   -0.10    1.08
   6  -6  -9    1.52    0.90
   6   6  -9    0.29    0.78
  -6  -6   9   -0.76    0.73
   6  -6 -10   -0.64    1.09
   6  -6 -10    0.02    0.84
   6   6 -10   -0.07    0.78
  -6  -6  10   -0.31    0.70
   6  -6 -11    0.05    1.07
   6  -6 -11    1.51    0.93
   6   6 -11    0.11    0.78
  -6  -6  11   -0.71    0.76
   6  -6 -12    0.49    1.09
   6   6 -12    0.83    0.82
  -6  -6  12    1.85    0.86
   6  -6 -13    1.49    1.12
  -6  -6  13    1.06    0.82
   6  -6 -14   13.47    1.81
   6   6 -14   12.03    1.63
  -6  -6  14   15.41    1.91
   6  -6 -15    2.11    1.15
   6   6 -15    2.30    0.85
   6   6 -15    1.95    1.30
  -6  -6  15    2.25    0.95
   6   6 -16    9.77    1.34
   6   6 -16    9.79    1.81
  -6  -6  16    9.59    1.55
  -6   6  17    7.61    1.51
   6  -6 -17   10.00    1.67
   6   6 -17    6.23    1.13
   6   6 -17    7.00    1.63
  -6  -6  17    8.67    1.47
   6  -6 -18    0.81    1.31
   6   6 -18    0.64    1.26
  -6  -6  18    0.87    0.94
  -6   6  19    5.99    1.83
   6  -6 -19    4.68    1.45
   6   6 -19    3.38    1.42
  -6  -6  19    4.88    1.46
  -6   6  20    0.75    1.63
  -6   6  20    1.88    1.31
   6  -6 -20    0.42    1.29
   6   6 -20    1.59    1.28
  -6  -6  20    1.64    1.30
  -6   6  21    2.47    1.70
  -6   6  21    1.72    1.46
   6  -6 -21    1.73    1.32
   6   6 -21    0.85    1.25
  -6  -6  21    1.01    1.34
  -6   6  22    0.50    1.35
  -6   6  22    0.57    1.44
   6  -6 -22    0.04    1.31
   6   6 -22   -0.10    1.21
  -6  -6  22    0.34    1.33
  -6   6  23    1.17    1.52
   6  -6 -23    0.95    1.34
   6   6 -23    0.92    1.26
  -6  -6  23    0.15    1.34
  -6   6  24    6.39    1.85
   6  -6 -24    6.25    1.58
   6   6 -24    6.41    1.59
  -6  -6  24    8.15    1.74
  -6   6  25   12.64    2.31
   6  -6 -25   12.27    1.94
   6   6 -25   16.12    2.12
  -6  -6  25   11.01    2.12
  -6   6  26    0.29    1.64
   6   6 -26    0.62    1.26
  -6  -6  26    1.99    1.39
  -6   6  27   11.79    2.27
   6   6 -27   10.45    1.88
  -6  -6  27   10.94    2.02
  -6   6  28   48.48    4.71
   6   6 -28   36.50    4.30
  -6  -6  28   39.46    4.43
  -6   6  29    0.00    1.61
   6   6 -29    0.28    1.22
  -6  -6  29    0.10    1.42
  -6   6  30   25.78    3.24
   6   6 -30   24.35    2.94
  -6  -6  30   22.23    3.12
   6  -6 -31    6.98    1.55
   6   6 -31    8.79    1.77
  -6  -6  31    7.78    2.18
   6  -6 -32   -0.17    1.24
   6   6 -32   -0.49    1.34
  -6  -6  32    0.86    1.84
   6  -6 -33    2.10    1.27
  -6  -6  33    2.34    2.04
  -6  -6  34    3.38    2.13
  -6   7   1    1.11    1.40
   6  -7  -1   -0.23    1.14
   6  -7  -1    1.47    0.92
   6   7  -1    0.91    0.97
  -6  -7   1    0.92    1.46
  -6   7   2    1.18    1.42
   6  -7  -2    1.12    1.10
   6  -7  -2    0.33    0.86
   6   7  -2    1.12    0.97
  -6  -7   2    1.49    1.49
   6  -7  -3    2.20    1.27
   6  -7  -3    8.36    1.29
   6   7  -3    8.88    1.35
  -6  -7   3    8.05    1.82
  -6   7   4   18.11    2.44
   6  -7  -4   14.41    2.02
   6  -7  -4   15.58    1.98
   6   7  -4   16.51    1.99
  -6  -7   4   16.84    2.46
  -6   7   5    8.95    1.77
   6  -7  -5    7.94    1.52
   6  -7  -5    8.30    1.42
   6   7  -5    9.61    1.46
  -6  -7   5   10.45    1.97
  -6   7   6   21.96    2.79
   6  -7  -6   19.65    2.41
   6  -7  -6   20.35    2.37
   6   7  -6   20.07    2.33
  -6  -7   6   19.83    2.79
  -6   7   7    2.89    1.59
   6  -7  -7    1.56    1.21
   6  -7  -7    1.51    0.94
   6   7  -7    2.89    1.06
  -6  -7   7    1.72    1.63
  -6   7   8    4.72    1.68
   6  -7  -8    2.98    1.26
   6  -7  -8    3.50    1.07
   6   7  -8    3.86    1.13
  -6  -7   8    5.09    1.83
  -6   7   9    0.43    1.50
   6  -7  -9    1.09    0.95
   6   7  -9   -0.19    0.97
  -6  -7   9    0.33    1.65
  -6   7  10    0.80    1.39
   6  -7 -10    0.08    0.92
   6   7 -10   -0.26    0.98
  -6  -7  10    0.03    1.66
   6  -7 -11    1.22    1.19
  -6   7  12    5.49    1.71
   6  -7 -12    8.06    1.62
  -6   7  13   11.51    1.96
   6  -7 -13    9.04    1.71
   6   7 -13    7.47    1.32
  -6   7  14   20.47    2.72
   6  -7 -14   17.62    2.27
   6   7 -14   15.78    2.00
  -6   7  15    1.71    1.78
  -6   7  15    3.50    1.19
   6  -7 -15    2.91    1.38
   6   7 -15    2.22    0.94
  -6   7  16    4.89    1.86
  -6   7  16    4.30    1.30
   6  -7 -16    7.45    1.63
   6   7 -16    3.97    1.03
  -6   7  17    1.51    1.70
  -6   7  17    1.60    1.15
   6  -7 -17    2.42    1.47
   6  -7 -18    9.82    1.83
  -6   7  19   -0.62    1.68
   6  -7 -19   -0.72    1.44
  -6   7  20    2.26    1.47
   6  -7 -20    3.28    1.45
  -6   7  21    1.26    1.42
   6  -7 -21   -0.32    1.37
  -6   7  22    1.98    1.48
   6  -7 -22    3.52    1.46
   6   7 -22    3.44    1.45
   6  -7 -23    4.88    1.52
   6   7 -23    5.32    1.56
   6  -7 -24    9.11    1.68
   6   7 -24    6.47    1.69
   6  -7 -25   18.28    2.44
   6   7 -25   21.36    2.67
   6  -7 -26    0.92    1.38
   6   7 -26    1.46    1.37
   6  -7 -27    4.06    1.50
   6   7 -27    4.97    1.54
   6  -7 -28    8.54    1.69
   6   7 -28    7.45    1.74
   6  -7 -29    4.93    1.51
   6  -7 -30   19.16    2.35
  -6   8   1    0.60    1.29
   6   8  -1    1.21    1.00
  -6  -8   1    2.28    1.81
  -6   8   2    0.81    1.28
   6  -8  -2    2.76    1.34
   6   8  -2    3.41    1.11
  -6  -8   2    6.62    1.95
   6  -8  -3    0.98    1.21
   6   8  -3    2.69    1.08
  -6  -8   3    3.24    1.60
  -6   8   4   12.71    2.07
   6  -8  -4   11.04    1.87
  -6  -8   4   15.93    2.30
  -6   8   5    1.87    1.29
   6  -8  -5    0.39    1.23
   6   8  -5    2.64    1.09
  -6  -8   5    1.25    1.50
  -6   8   6    1.30    1.29
   6   8  -6    0.79    1.02
  -6  -8   6    0.85    1.47
  -6   8   7    4.45    1.59
   6  -8  -7    4.64    1.50
   6   8  -7    3.51    1.19
  -6  -8   7    7.37    1.75
  -6   8   8    8.33    1.78
   6  -8  -8    5.65    1.67
   6   8  -8    5.18    1.32
  -6  -8   8    9.19    1.88
  -6   8   9   24.48    3.01
   6  -8  -9   23.16    2.81
   6   8  -9   21.82    2.61
  -6  -8   9   25.81    3.13
  -6   8  10    0.49    1.67
   6  -8 -10    0.25    1.42
   6   8 -10    0.65    1.02
   6  -8 -11    6.44    1.65
  -6   8  12   -0.22    1.70
   6  -8 -12   -0.65    1.39
   6   8 -12   -0.38    1.05
  -6   8  13    1.28    1.71
   6  -8 -13    0.23    1.45
   6   8 -13   -0.80    1.05
  -6  -8  13   -0.02    1.67
  -6   8  14    7.88    2.01
   6  -8 -14    8.16    1.74
   6   8 -14    6.97    1.39
  -6  -8  14    7.90    2.12
  -6   8  15   -0.68    1.69
   6   8 -15   -1.19    1.03
  -6   8  16    2.92    1.79
  -6   8  17    4.24    1.84
  -6   8  18   18.42    2.61
   6  -8 -18   19.10    2.49
  -6   8  19    0.68    1.42
   6  -8 -19    2.60    1.54
  -6   8  20    0.45    1.40
   6  -8 -20   -1.26    1.49
  -6   8  21   -0.12    1.29
   6  -8 -21    0.66    1.47
   6  -8 -22    8.39    1.73
   6  -8 -23    1.10    1.40
   6  -8 -24    0.40    1.38
   6  -8 -25    1.33    1.39
   6  -8 -26   -0.73    1.39
  -6   9   1   -1.14    1.25
   6   9  -1    0.63    1.01
  -6  -9   1    0.27    2.04
  -6   9   2    2.53    1.36
   6   9  -2    2.27    1.09
  -6  -9   2    2.68    2.12
  -6   9   3   -0.47    1.27
  -6  -9   3    0.69    1.47
  -6   9   4    8.47    1.95
   6   9  -4    8.07    1.50
  -6  -9   4   12.53    2.08
  -6   9   5    0.23    1.51
   6   9  -5    1.05    1.05
  -6  -9   5    0.32    1.47
  -6   9   6   -0.23    1.50
   6   9  -6   -0.38    1.04
  -6  -9   6   -0.39    1.47
  -6   9   7    0.25    1.64
   6   9  -7    2.13    1.11
  -6  -9   7    3.27    1.60
  -6   9   8    6.28    1.88
   6  -9  -8    4.33    1.67
   6   9  -8    4.50    1.26
  -6   9   9    3.01    1.76
   6  -9  -9    0.23    1.50
   6   9  -9    1.25    1.10
  -6   9  10    9.05    2.08
   6  -9 -10   10.48    1.90
   6   9 -10    8.21    1.54
   6  -9 -11    2.77    1.55
   6   9 -11    2.20    1.15
  -6  -9  11    2.08    1.55
  -6   9  12    1.08    1.70
   6  -9 -12    1.21    1.47
   6   9 -12    0.71    1.08
  -6  -9  12    1.62    1.52
  -6   9  13   -0.18    1.67
   6  -9 -13   -0.13    1.47
   6   9 -13    0.04    1.06
  -6  -9  13    1.42    1.52
  -6   9  14    1.27    1.42
   6  -9 -14    2.01    1.50
  -6  -9  14    1.31    1.53
  -6   9  15    0.31    1.39
   6  -9 -15    0.32    1.45
  -6  -9  15    1.03    1.54
  -6   9  16    6.85    1.74
   6  -9 -16    6.28    1.68
  -6  -9  16    6.76    1.98
   6  -9 -17   15.57    2.20
  -6  -9  17   14.15    2.53
  -6   9  18    1.51    1.33
   6  -9 -18    1.71    1.58
  -6  -9  18    1.09    1.71
  -6   9  19    1.78    1.36
   6  -9 -19    3.72    1.59
  -6   9  20    1.96    1.37
   6  -9 -20    3.53    1.57
  -6   9  21    7.41    1.70
   6  -9 -21    7.80    1.77
   6  -9 -22    0.58    1.45
  -6  10   1    4.35    1.66
   6  10  -1    3.14    1.15
  -6 -10   1    1.73    1.43
  -6  10   2    2.66    1.58
   6  10  -2    1.94    1.09
  -6 -10   2    1.01    1.52
  -6  10   3    0.09    1.49
   6  10  -3    0.40    1.04
  -6 -10   3    0.13    1.48
  -6  10   4    0.66    1.51
   6  10  -4    1.22    1.06
  -6 -10   4    0.09    1.50
  -6  10   5   -0.62    1.50
   6  10  -5    0.32    1.05
  -6 -10   5   -0.31    1.51
  -6  10   6    1.33    1.59
   6  10  -6    0.25    1.04
  -6 -10   6    0.89    1.50
  -6  10   7    1.82    1.67
   6  10  -7    1.96    1.13
  -6  10   8    2.69    1.66
   6  10  -8   -1.31    1.09
  -6  10   9   -0.48    1.59
   6  10  -9   -0.30    1.07
   6  10 -10    1.51    1.12
   6  10 -11    0.56    1.08
   5   0  -1    0.09    0.31
   5   0  -1    0.09    0.40
  -5   0   2   -0.31    0.58
   5   0  -2   -0.07    0.37
   5   0  -2   -0.54    0.45
  -5   0   3    2.87    0.68
   5   0  -3    2.43    0.52
   5   0  -3    2.90    0.63
  -5   0   4    0.11    0.45
   5   0  -4   -0.33    0.44
  -5   0   5   34.30    3.31
   5   0  -5   34.09    3.35
   5   0  -5   34.65    3.37
  -5   0   6   -0.01    0.44
   5   0  -6   -0.47    0.59
   5   0  -6   -0.23    0.48
  -5   0   7    3.34    0.63
   5   0  -7    3.08    0.74
   5   0  -7    3.44    0.71
  -5   0   8   -0.05    0.45
   5   0  -8    0.13    0.62
  -5   0   9  289.71   24.24
   5   0  -9  260.02   24.24
  -5   0  10   -0.07    0.42
   5   0 -10    0.32    0.71
  -5   0  11    0.56    0.42
   5   0 -11    0.58    0.74
  -5   0  12   -0.20    0.41
   5   0 -12   -0.04    0.75
   5   0 -13   15.51    1.78
  -5   0  14   -0.39    0.35
   5   0 -14    0.12    0.77
  -5   0  15    3.81    0.58
   5   0 -15    3.65    0.95
  -5   0  16    0.07    0.72
  -5   0  17  151.40   13.49
  -5   0  17  153.44   14.00
  -5   0  18    0.58    0.50
  -5   0  18   -0.42    0.79
  -5   0  19   18.40    2.19
   5   0 -19   28.09    2.51
   5   0 -20   -0.41    0.87
   5   0 -21    6.46    1.20
   5   0 -22   -0.17    0.88
  -5   0  23    0.44    0.97
   5   0 -23    1.59    0.93
  -5   0  24    0.14    0.97
   5   0 -24   -0.51    0.91
  -5   0  25   53.61    5.37
   5   0 -25   51.56    5.17
  -5   0  26   -0.64    1.27
  -5   0  27   10.60    2.04
   5   0 -27   14.37    1.85
  -5   0  28   -0.21    1.31
   5   0 -28    0.34    1.13
  -5   0  29    5.96    1.55
   5   0 -29    3.02    1.29
  -5   0  30    0.19    1.28
   5   0 -30    0.31    1.14
  -5   0  31  104.13   10.80
   5   0 -31  123.35   10.69
  -5   0  32   -0.44    1.23
   5   0 -32    0.16    1.17
  -5   0  33   76.10    7.62
   5   0 -33   79.75    7.50
  -5   0  34   -0.55    1.25
   5   0 -34    0.96    1.20
  -5   0  35    0.13    1.21
   5   0 -35   -0.36    1.20
  -5   0  36    0.55    1.29
   5   0 -36    0.51    1.23
  -5   0  37    3.80    1.48
   5   0 -37    3.53    1.36
  -5   0  38    0.30    1.31
   5   0 -38   -0.08    1.25
  -5   0  39   -0.44    1.36
   5   0 -39    1.14    1.27
  -5   0  40   -0.57    1.31
   5   0 -40    0.55    1.24
  -5   0  41   -0.09    1.31
   5   0 -41    0.29    1.26
  -5   1   1    2.08    0.65
   5  -1  -1    0.61    0.45
   5   1  -1    1.39    0.49
   5  -1  -2   17.90    1.86
   5  -1  -2   19.98    2.00
   5   1  -2   20.42    1.98
   5   1  -2   17.71    1.96
  -5   1   3   16.55    1.68
   5  -1  -3   13.68    1.52
   5  -1  -3   15.97    1.68
   5   1  -3   15.15    1.61
   5   1  -3   15.40    1.66
  -5   1   4    1.07    0.58
   5  -1  -4    0.66    0.43
   5  -1  -4    0.55    0.47
   5   1  -4    0.95    0.56
   5   1  -4    1.06    0.50
  -5  -1   4    1.46    0.55
  -5   1   5   93.93    8.56
   5  -1  -5   98.25    8.67
   5   1  -5   89.65    8.63
   5   1  -5   87.17    8.61
  -5  -1   5  103.26    8.60
  -5   1   6    0.90    0.54
   5  -1  -6    2.40    0.60
   5  -1  -6    1.39    0.56
   5   1  -6    2.29    0.64
   5   1  -6    1.52    0.56
  -5  -1   6    1.51    0.54
  -5   1   7  118.97   10.27
   5  -1  -7  110.91   10.20
   5  -1  -7  110.82   10.35
   5   1  -7  106.85   10.29
   5   1  -7  105.76   10.35
  -5  -1   7  127.48   10.25
  -5   1   8  302.64   26.58
   5  -1  -8  309.75   26.54
   5  -1  -8  302.82   26.75
   5   1  -8  282.12   26.58
   5   1  -8  293.94   26.84
  -5  -1   8  315.37   26.64
  -5   1   9   47.10    4.54
   5  -1  -9   47.61    4.61
   5  -1  -9   50.82    4.70
   5   1  -9   48.12    4.65
   5   1  -9   47.85    4.68
   5  -1 -10   69.24    6.68
   5  -1 -10   69.43    6.79
   5   1 -10   73.01    6.76
  -5  -1  10   76.37    6.59
  -5   1  11   17.82    1.96
   5  -1 -11   20.84    2.09
   5  -1 -11   19.44    2.12
   5   1 -11   19.70    2.10
  -5  -1  11   19.79    1.94
  -5   1  12   -0.02    0.46
   5  -1 -12   -0.32    0.68
   5  -1 -12    0.05    0.56
   5   1 -12   -0.01    0.70
  -5  -1  12   -0.08    0.39
  -5   1  13   50.09    4.99
   5  -1 -13   56.23    5.08
  -5   1  14    9.85    1.40
   5  -1 -14   15.46    1.60
  -5  -1  14   13.06    1.32
  -5  -1  14   12.98    1.64
  -5   1  15   15.28    1.51
   5  -1 -15   12.23    1.54
  -5  -1  15   11.49    1.29
  -5  -1  15   13.22    1.67
  -5   1  16   39.84    3.54
   5  -1 -16   37.44    3.57
   5   1 -16   33.21    3.52
  -5  -1  16   32.45    3.27
  -5  -1  16   37.21    3.66
  -5   1  17    7.97    1.13
  -5   1  17    6.81    1.17
   5  -1 -17    6.58    1.12
   5   1 -17    8.26    1.19
  -5  -1  17    5.11    0.68
  -5  -1  17    5.56    1.14
  -5   1  18    0.47    0.82
  -5   1  18    2.93    0.92
   5  -1 -18    3.08    0.94
   5   1 -18    3.93    0.97
  -5  -1  18    1.44    0.32
  -5  -1  18    2.33    0.91
  -5   1  19   45.53    4.73
  -5   1  19   51.31    4.98
   5   1 -19   55.42    4.95
  -5  -1  19   49.03    4.96
  -5   1  20   -0.37    0.56
  -5   1  20   -0.98    0.86
   5   1 -20    0.45    0.88
  -5  -1  20    0.65    0.88
  -5   1  21   21.72    2.76
   5   1 -21   25.60    2.70
  -5  -1  21   28.87    2.94
  -5   1  22   25.29    2.81
   5  -1 -22   26.11    2.67
   5   1 -22   23.59    2.63
  -5  -1  22   21.99    2.79
  -5   1  23   10.55    1.68
   5  -1 -23   10.66    1.51
   5   1 -23    9.46    1.52
  -5  -1  23   13.27    1.83
  -5   1  24    0.11    0.98
   5  -1 -24    0.42    0.91
   5   1 -24    0.41    0.93
  -5  -1  24    0.31    1.01
  -5   1  25    6.13    1.41
   5  -1 -25    6.29    1.22
   5   1 -25    6.47    1.27
  -5  -1  25    6.61    1.47
  -5  -1  26    0.35    1.27
  -5   1  27   13.38    2.18
   5  -1 -27   14.38    1.92
   5   1 -27   13.47    1.92
  -5  -1  27   16.62    2.28
  -5   1  28    1.58    1.34
   5  -1 -28    0.67    1.13
   5   1 -28    0.83    1.13
  -5  -1  28    0.40    1.26
  -5   1  29    0.54    1.31
   5  -1 -29    2.11    1.18
   5   1 -29    0.69    1.14
  -5  -1  29    2.30    1.37
  -5   1  30   10.33    1.89
   5  -1 -30    8.73    1.59
   5   1 -30    9.27    1.63
  -5  -1  30    9.54    1.83
  -5   1  31   38.24    3.96
   5  -1 -31   35.94    3.67
   5   1 -31   35.42    3.69
  -5  -1  31   29.41    3.78
  -5   1  32   -0.76    1.30
   5  -1 -32   -0.55    1.19
   5   1 -32   -0.62    1.18
  -5  -1  32    0.27    1.19
  -5   1  33    0.18    1.27
   5  -1 -33    0.27    1.19
   5   1 -33    1.76    1.23
  -5  -1  33    0.96    1.28
  -5   1  34    3.06    1.40
   5  -1 -34    2.72    1.30
   5   1 -34    2.69    1.29
  -5  -1  34    2.16    1.35
  -5   1  35    2.26    1.34
   5  -1 -35    1.89    1.29
   5   1 -35    1.54    1.27
   5  -1 -36    9.37    1.66
   5   1 -36    7.75    1.62
   5  -1 -37    5.20    1.47
   5   1 -37    4.83    1.45
   5  -1 -38    0.11    1.26
   5   1 -38    0.09    1.23
  -5   1  39    1.19    1.41
   5  -1 -39    0.21    1.25
  -5  -1  39   -0.46    1.32
  -5   1  40    0.88    1.33
   5  -1 -40    1.00    1.27
  -5  -1  40    0.28    1.34
  -5   1  41    0.44    1.33
   5  -1 -41    0.88    1.26
   5   1 -41    0.58    1.34
  -5  -1  41    1.26    1.44
  -5   2   1    0.56    0.58
   5  -2  -1    0.83    0.38
   5  -2  -1    1.34    0.50
   5   2  -1    1.23    0.52
   5   2  -1    1.58    0.54
   5  -2  -2   90.23    7.96
   5  -2  -2   81.86    8.18
   5   2  -2   87.71    8.38
   5   2  -2   96.89    8.24
  -5   2   3    5.41    0.92
   5  -2  -3    5.85    0.90
   5   2  -3    7.00    0.86
   5   2  -3    6.14    0.96
  -5   2   4   78.66    7.96
   5  -2  -4   89.31    7.76
   5  -2  -4   90.43    7.98
   5   2  -4   87.79    7.85
   5   2  -4   82.01    8.07
  -5   2   5  152.33   14.42
   5  -2  -5  173.72   14.23
   5  -2  -5  157.38   14.44
   5   2  -5  156.78   14.36
   5   2  -5  151.65   14.48
  -5   2   6   18.85    2.10
   5  -2  -6   23.71    2.11
   5  -2  -6   18.16    2.09
   5   2  -6   19.31    2.15
  -5   2   7   33.31    3.35
   5  -2  -7   35.20    3.30
   5  -2  -7   30.46    3.29
   5   2  -7   34.43    3.38
   5   2  -7   34.99    3.38
  -5   2   8   55.90    5.50
   5  -2  -8   61.37    5.38
   5  -2  -8   53.69    5.45
   5   2  -8   59.50    5.57
  -5   2   9   54.45    5.77
   5  -2  -9   67.14    5.68
   5  -2  -9   59.72    5.74
   5   2  -9   60.48    5.84
  -5   2  10    5.01    0.95
   5  -2 -10    7.14    0.96
   5  -2 -10    5.28    1.03
   5  -2 -11   60.47    5.42
   5  -2 -11   53.93    5.48
  -5   2  12  101.68    8.86
   5  -2 -12   94.57    8.66
   5  -2 -12   89.45    8.85
  -5   2  13  216.06   19.17
   5  -2 -13  217.08   19.00
   5   2 -13  208.78   19.15
  -5  -2  13  213.68   19.20
  -5   2  14   27.06    2.84
   5  -2 -14   26.32    2.79
   5   2 -14   28.23    2.87
  -5  -2  14   27.65    2.71
  -5   2  15    7.23    1.38
   5  -2 -15    5.19    1.02
   5   2 -15    5.71    1.09
  -5   2  16    3.67    1.24
   5  -2 -16    5.34    1.00
   5   2 -16    3.42    0.97
  -5  -2  16    4.22    0.67
  -5  -2  16    2.82    0.98
  -5   2  17   -0.35    0.98
  -5   2  17    0.02    0.74
   5  -2 -17    1.26    0.86
   5   2 -17    0.24    0.81
  -5  -2  17    0.67    0.45
  -5  -2  17    0.67    0.83
  -5   2  18   36.62    3.65
  -5   2  18   40.95    3.87
   5  -2 -18   39.99    3.71
   5   2 -18   36.77    3.71
  -5  -2  18   34.74    3.41
  -5  -2  18   34.05    3.79
  -5   2  19   33.38    3.29
  -5   2  19   31.46    3.40
   5  -2 -19   34.84    3.34
   5   2 -19   27.42    3.25
  -5  -2  19   35.81    3.52
  -5   2  20   54.03    5.25
  -5   2  20   48.33    5.35
   5  -2 -20   59.83    5.32
   5   2 -20   56.11    5.38
  -5  -2  20   55.10    5.50
  -5   2  21   21.86    2.35
  -5   2  21   23.33    2.60
   5  -2 -21   23.08    2.41
   5   2 -21   20.11    2.41
  -5  -2  21   21.60    2.64
  -5   2  22    9.79    1.66
   5   2 -22   11.15    1.56
  -5  -2  22   13.73    1.87
  -5   2  23    7.19    1.40
   5   2 -23    5.85    1.21
  -5  -2  23    7.28    1.47
   5   2 -24    3.79    1.07
  -5  -2  24    4.33    1.29
   5  -2 -25    0.20    0.90
   5  -2 -26   13.46    1.93
   5   2 -26   15.80    2.10
  -5  -2  26   21.97    2.48
  -5   2  27    0.77    1.37
   5  -2 -27    2.18    1.09
   5   2 -27    4.27    1.30
  -5  -2  27    1.44    1.32
  -5   2  28    1.53    1.43
   5  -2 -28    1.93    1.10
   5   2 -28    3.01    1.28
  -5  -2  28    2.52    1.37
  -5   2  29   48.09    5.07
   5  -2 -29   49.42    4.77
   5   2 -29   48.81    4.83
  -5  -2  29   44.86    4.96
  -5   2  30    3.28    1.61
   5  -2 -30    6.01    1.33
   5   2 -30    8.05    1.53
  -5  -2  30    6.27    1.57
  -5   2  31   10.65    2.06
   5  -2 -31   11.91    1.72
   5   2 -31   11.33    1.85
  -5  -2  31   12.47    2.00
  -5   2  32    0.49    1.34
   5  -2 -32    0.77    1.14
   5   2 -32    1.08    1.28
  -5  -2  32    0.09    1.19
  -5   2  33    6.52    1.75
   5  -2 -33    6.60    1.46
   5   2 -33    7.45    1.57
  -5  -2  33    6.59    1.64
  -5   2  34    7.77    1.85
   5  -2 -34    9.50    1.61
   5   2 -34   10.78    1.74
  -5  -2  34    6.75    1.73
  -5   2  35   49.10    5.37
   5  -2 -35   52.71    5.19
   5   2 -35   56.46    5.31
  -5  -2  35   50.14    5.36
  -5   2  36   26.92    3.36
   5  -2 -36   29.47    3.14
  -5  -2  36   28.53    3.38
  -5   2  37   11.04    2.05
   5  -2 -37   11.71    1.82
  -5  -2  37   11.12    2.01
  -5   2  38    2.05    1.52
   5  -2 -38    3.50    1.36
   5   2 -38    1.88    1.33
  -5  -2  38    3.30    1.47
  -5   2  39    3.17    1.59
   5  -2 -39    3.62    1.39
   5   2 -39    3.55    1.39
  -5  -2  39    2.00    1.41
  -5   2  40   -0.56    1.35
   5  -2 -40   -0.44    1.27
   5   2 -40    0.18    1.26
  -5  -2  40    0.71    1.40
  -5   2  41    2.14    1.48
   5  -2 -41    2.64    1.37
  -5  -2  41    5.36    1.86
  -5   3   1    7.70    1.22
   5  -3  -1    9.95    1.07
   5   3  -1   10.21    1.19
   5   3  -1    8.01    1.10
  -5   3   2   52.93    5.45
   5  -3  -2   61.66    5.27
   5  -3  -2   52.86    5.41
   5   3  -2   58.55    5.41
   5  -3  -3    2.09    0.64
   5  -3  -3    1.37    0.57
   5   3  -3    2.04    0.68
   5   3  -3    2.36    0.76
  -5   3   4   56.13    5.65
   5  -3  -4   63.78    5.47
   5  -3  -4   54.56    5.52
   5   3  -4   60.66    5.51
   5   3  -4   55.53    5.72
   5   3  -4   58.90    5.57
  -5   3   5   39.15    4.32
   5  -3  -5   44.17    4.32
   5   3  -5   49.07    4.27
   5   3  -5   44.87    4.43
  -5   3   6   53.88    5.30
   5  -3  -6   58.61    5.20
   5  -3  -6   50.14    5.19
   5   3  -6   56.33    5.13
   5   3  -6   53.20    5.35
  -5   3   7  156.82   15.72
   5  -3  -7  185.21   15.48
   5  -3  -7  165.91   15.62
   5   3  -7  179.44   15.54
  -5   3   8   75.40    7.23
   5  -3  -8   81.06    7.03
   5  -3  -8   71.47    7.09
   5   3  -8   75.59    7.00
  -5   3   9    4.88    0.99
   5  -3  -9    3.87    0.89
   5  -3  -9    3.21    0.80
   5   3  -9    3.92    0.73
  -5   3  10  121.32   11.21
   5  -3 -10  126.41   10.95
   5  -3 -10  119.86   11.10
   5   3 -10  118.79   11.20
  -5  -3  10  116.86   11.21
   5  -3 -11   73.13    6.59
   5  -3 -11   64.77    6.65
   5   3 -11   72.54    6.50
   5   3 -11   69.05    6.75
  -5  -3  11   72.24    6.73
  -5   3  12  291.65   22.88
   5  -3 -12  243.41   22.51
   5  -3 -12  268.72   22.98
   5   3 -12  255.87   22.53
   5   3 -12  247.03   22.74
  -5  -3  12  237.15   22.80
  -5   3  13   35.23    4.07
   5  -3 -13   38.07    3.89
   5  -3 -13   39.00    3.98
   5   3 -13   41.75    3.72
   5   3 -13   38.21    3.97
  -5  -3  13   41.07    3.99
  -5   3  14   15.51    1.94
   5  -3 -14   12.59    1.56
   5   3 -14   12.50    1.29
   5   3 -14   12.15    1.59
  -5  -3  14    9.74    1.54
  -5   3  15   -0.06    1.10
   5  -3 -15    0.76    0.88
   5   3 -15    0.13    0.75
  -5  -3  15   -0.14    0.71
  -5   3  16    0.94    1.12
   5  -3 -16    0.50    0.90
   5   3 -16    0.32    0.76
  -5  -3  16    0.12    0.76
  -5   3  17   77.99    7.28
  -5   3  17   75.47    7.38
   5  -3 -17   74.90    7.13
   5   3 -17   72.93    7.24
  -5  -3  17   80.21    7.40
  -5   3  18   26.64    2.86
   5  -3 -18   24.89    2.68
   5   3 -18   26.97    2.79
  -5  -3  18   23.52    2.87
  -5   3  19    1.13    0.97
  -5   3  19    0.07    0.88
   5  -3 -19   -0.26    0.88
   5   3 -19    0.11    0.84
  -5  -3  19    0.08    1.04
  -5   3  20   75.98    7.22
  -5   3  20   68.62    7.22
   5  -3 -20   77.96    7.14
   5   3 -20   79.23    7.29
  -5  -3  20   76.23    7.39
  -5   3  21   -0.06    0.94
  -5   3  21   -0.15    0.98
   5  -3 -21    0.01    0.91
   5   3 -21   -0.17    0.86
  -5  -3  21   -0.32    1.10
  -5   3  22   40.11    3.74
  -5   3  22   38.10    3.89
   5  -3 -22   34.42    3.66
   5   3 -22   36.08    3.76
  -5  -3  22   32.99    3.91
  -5   3  23    2.25    1.16
   5  -3 -23    3.77    1.06
  -5  -3  23    3.89    1.28
  -5   3  24    0.11    1.10
   5  -3 -24    0.08    0.93
   5   3 -24   -0.21    1.16
  -5   3  25   24.16    3.18
   5  -3 -25   27.92    2.97
   5   3 -25   28.59    3.12
  -5  -3  25   32.19    3.39
  -5   3  26    5.17    1.68
   5   3 -26    4.32    1.39
  -5  -3  26    5.57    1.56
  -5   3  27   -1.19    1.51
   5   3 -27    0.13    1.21
  -5  -3  27   -0.10    1.27
  -5   3  28    8.97    2.06
   5   3 -28   11.85    1.80
  -5  -3  28   10.45    1.89
  -5   3  29   38.11    4.37
   5  -3 -29   37.81    3.99
   5   3 -29   43.33    4.18
  -5  -3  29   39.26    4.26
  -5   3  30    1.99    1.56
   5  -3 -30    3.53    1.17
   5   3 -30    3.03    1.34
  -5  -3  30    2.26    1.32
  -5   3  31   -0.13    1.50
   5  -3 -31    0.32    1.07
   5   3 -31    0.62    1.25
  -5  -3  31    0.16    1.26
  -5   3  32    0.97    1.49
   5  -3 -32    1.27    1.12
   5   3 -32    1.88    1.31
  -5  -3  32    2.50    1.39
  -5   3  33    2.94    1.59
   5  -3 -33    4.42    1.25
  -5   3  34   21.93    3.05
   5  -3 -34   25.90    2.75
   5  -3 -35    9.21    1.62
   5   3 -35   10.49    1.83
  -5   3  36    0.99    1.51
   5  -3 -36    3.67    1.26
   5   3 -36    3.76    1.45
  -5   3  37    4.04    1.64
   5  -3 -37    4.40    1.35
   5   3 -37    4.89    1.51
  -5   3  38    4.39    1.64
   5  -3 -38    3.37    1.34
   5   3 -38    2.94    1.46
  -5   3  39   13.99    2.38
   5  -3 -39   15.11    2.07
   5   3 -39   16.16    2.23
  -5   3  40    5.48    1.73
   5  -3 -40    7.54    1.54
   5   3 -40    8.29    1.71
  -5  -3  40    6.64    2.06
  -5   3  41    0.61    1.44
  -5   4   1    4.53    0.98
   5  -4  -1    3.36    0.80
   5  -4  -1    4.04    0.84
   5   4  -1    4.32    0.74
  -5  -4   1    3.43    1.06
  -5   4   2   16.72    2.08
   5  -4  -2   20.15    1.94
   5  -4  -2   16.74    1.97
   5   4  -2   17.78    1.95
   5  -4  -3    6.12    1.03
   5  -4  -3    6.24    1.03
   5   4  -3    6.35    1.01
  -5   4   4   55.26    5.70
   5  -4  -4   65.81    5.65
   5  -4  -4   58.44    5.60
   5   4  -4   56.16    5.52
  -5   4   5    7.40    1.32
   5  -4  -5    8.07    1.22
   5  -4  -5    9.99    1.26
   5   4  -5    7.52    1.11
  -5   4   6   29.89    3.04
   5  -4  -6   25.19    2.87
   5  -4  -6   27.49    2.88
   5   4  -6   29.46    2.81
  -5  -4   6   27.71    2.86
  -5   4   7  469.02   41.02
   5  -4  -7  467.41   40.85
   5   4  -7  455.65   40.72
   5   4  -7  459.85   41.44
  -5  -4   7  465.34   41.26
  -5   4   8   59.36    5.90
   5  -4  -8   63.32    5.77
   5   4  -8   62.29    5.67
   5   4  -8   56.35    5.89
  -5  -4   8   58.22    5.72
  -5   4   9    2.69    1.42
   5  -4  -9    4.96    1.04
   5  -4  -9    3.14    0.89
   5   4  -9    4.02    0.82
   5   4  -9    5.03    1.03
  -5  -4   9    3.37    0.81
  -5   4  10   80.02    8.79
   5  -4 -10  102.44    8.58
   5  -4 -10   93.62    8.66
   5   4 -10   93.19    8.82
  -5  -4  10   90.60    8.62
  -5   4  11   40.93    3.96
   5  -4 -11   34.47    3.63
   5  -4 -11   34.18    3.63
   5   4 -11   35.83    3.52
   5   4 -11   38.00    3.79
   5  -4 -12   36.78    3.50
   5  -4 -12   34.86    3.51
   5   4 -12   32.36    3.32
   5   4 -12   32.94    3.54
  -5   4  13    0.99    1.22
   5  -4 -13    0.75    0.93
   5   4 -13    1.08    0.64
   5   4 -13    0.70    0.81
  -5   4  14    9.96    1.60
   5  -4 -14   10.57    1.45
   5   4 -14    9.27    1.20
   5   4 -14    9.34    1.44
  -5  -4  14   10.51    1.50
  -5   4  15  187.30   16.94
   5  -4 -15  185.27   16.65
   5   4 -15  188.38   16.56
   5   4 -15  179.79   16.91
  -5  -4  15  187.39   16.92
  -5   4  16  124.65   11.63
   5  -4 -16  132.05   11.39
   5   4 -16  129.30   11.23
   5   4 -16  116.54   11.57
  -5  -4  16  114.54   11.57
  -5   4  17   48.06    4.62
  -5   4  17   44.51    4.60
   5  -4 -17   45.62    4.50
   5   4 -17   43.43    4.22
   5   4 -17   43.60    4.57
  -5  -4  17   47.36    4.64
  -5   4  18   27.35    2.67
  -5   4  18   24.06    2.58
   5  -4 -18   22.12    2.41
   5   4 -18   19.65    2.10
   5   4 -18   21.16    2.47
  -5  -4  18   19.58    2.52
  -5   4  19    0.72    1.01
   5  -4 -19    1.34    0.98
   5   4 -19    0.80    0.39
   5   4 -19   -0.06    0.84
  -5  -4  19    1.53    1.01
  -5   4  20    7.37    1.39
  -5   4  20    5.67    1.34
   5  -4 -20    4.51    1.18
   5   4 -20    5.13    1.19
  -5  -4  20    8.43    1.48
  -5   4  21   10.03    1.56
  -5   4  21    8.03    1.57
   5  -4 -21    8.24    1.41
   5   4 -21    9.83    1.67
  -5  -4  21    8.32    1.58
  -5   4  22   38.81    3.89
  -5   4  22   38.66    3.99
   5  -4 -22   35.99    3.80
   5   4 -22   45.19    4.08
  -5  -4  22   30.79    3.90
  -5   4  23   -0.30    1.02
   5  -4 -23   -0.06    1.10
   5   4 -23    0.52    1.20
   5  -4 -24    2.35    1.16
   5   4 -24    1.50    1.25
  -5  -4  24    0.99    1.29
   5  -4 -25    0.53    1.13
   5   4 -25    1.09    1.23
  -5  -4  25    1.64    1.27
  -5   4  26   17.83    2.54
   5  -4 -26   16.10    2.06
   5   4 -26   17.12    2.26
  -5  -4  26   16.75    2.35
  -5   4  27   11.97    2.07
   5  -4 -27    7.59    1.48
   5   4 -27   10.01    1.71
  -5  -4  27    7.97    1.72
  -5   4  28   10.77    2.06
   5  -4 -28    7.01    1.45
   5   4 -28    9.09    1.68
  -5  -4  28    8.52    1.76
  -5   4  29    2.25    1.63
   5  -4 -29    3.52    1.18
   5   4 -29    0.95    1.30
  -5  -4  29    2.41    1.37
  -5   4  30    0.00    1.53
  -5  -4  30    2.14    1.38
  -5   4  31    1.26    1.54
  -5  -4  31   -0.13    1.29
  -5   4  32   -0.69    1.47
   5   4 -32    0.51    1.29
  -5  -4  32   -0.17    1.27
  -5   4  33    0.47    1.48
   5   4 -33    0.93    1.29
  -5  -4  33    0.24    1.31
  -5   4  34    1.84    1.54
   5  -4 -34    2.99    1.23
   5   4 -34    3.10    1.42
  -5  -4  34    3.67    1.50
  -5   4  35    1.78    1.49
   5  -4 -35    0.92    1.14
   5   4 -35    2.84    1.39
  -5  -4  35    0.84    1.41
  -5   4  36    3.29    1.60
   5  -4 -36    2.75    1.22
   5   4 -36    1.86    1.39
  -5  -4  36    3.24    1.59
  -5   4  37    3.68    1.65
   5  -4 -37    3.25    1.28
   5   4 -37    4.30    1.50
  -5  -4  37    5.37    1.97
  -5   4  38    5.54    1.78
   5  -4 -38    4.90    1.36
   5   4 -38    5.52    1.58
  -5  -4  38    8.50    2.19
  -5  -4  39   34.21    4.22
  -5   4  40   30.04    3.60
  -5   5   1    9.02    1.42
   5  -5  -1    7.57    1.37
  -5  -5   1    6.87    1.43
  -5   5   2    0.49    0.84
   5  -5  -2    0.02    1.01
   5   5  -2   -0.12    0.70
  -5  -5   2    0.19    1.01
  -5   5   3    6.96    1.31
   5  -5  -3    7.00    1.29
   5   5  -3    6.24    1.08
  -5  -5   3    7.95    1.55
  -5  -5   3    6.81    1.03
   5  -5  -4    6.56    1.24
   5  -5  -4    7.58    1.19
   5   5  -4    5.93    1.06
  -5  -5   4    7.28    1.07
  -5   5   5    2.38    1.23
   5  -5  -5    1.75    1.00
   5  -5  -5    2.80    0.88
   5   5  -5    3.46    0.84
  -5  -5   5    3.28    0.79
  -5   5   6   20.68    2.75
   5  -5  -6   23.94    2.55
   5  -5  -6   23.96    2.54
   5   5  -6   24.14    2.48
  -5  -5   6   24.21    2.51
  -5   5   7   81.73    7.87
   5  -5  -7   86.87    7.68
   5  -5  -7   81.56    7.63
   5   5  -7   77.20    7.53
  -5  -5   7   80.60    7.60
  -5   5   8   11.50    2.68
   5  -5  -8   25.96    2.73
   5  -5  -8   28.41    2.69
   5   5  -8   26.39    2.59
  -5  -5   8   31.45    2.74
  -5   5   9   47.30    4.98
   5  -5  -9   48.57    4.79
   5  -5  -9   47.93    4.74
  -5  -5   9   50.02    4.77
  -5   5  10  177.41   15.90
   5  -5 -10  173.94   15.66
   5   5 -10  178.26   15.48
   5   5 -10  169.27   16.06
  -5  -5  10  162.26   15.61
  -5   5  11   39.25    4.18
   5  -5 -11   41.63    4.01
   5   5 -11   39.83    3.89
   5   5 -11   37.89    4.08
  -5  -5  11   38.01    3.97
  -5   5  12    1.52    1.10
   5  -5 -12    1.65    1.05
   5  -5 -12    0.99    0.86
   5   5 -12    1.37    0.75
   5   5 -12    1.25    0.88
  -5  -5  12    1.25    0.76
  -5   5  13    0.11    1.04
   5  -5 -13    0.20    1.00
   5   5 -13    0.18    0.69
   5   5 -13   -0.07    0.83
  -5  -5  13    0.51    0.74
  -5   5  14   73.31    6.63
   5  -5 -14   72.08    6.41
   5   5 -14   65.87    6.22
   5   5 -14   67.03    6.56
  -5  -5  14   57.14    6.35
  -5   5  15   28.71    3.10
   5  -5 -15   27.09    2.88
   5   5 -15   23.17    2.92
  -5  -5  15   28.79    3.01
  -5   5  16   77.11    7.32
   5  -5 -16   82.95    7.19
   5   5 -16   74.24    6.96
   5   5 -16   73.38    7.32
  -5  -5  16   68.17    7.17
  -5   5  17   27.59    2.99
  -5   5  17   30.71    2.98
   5  -5 -17   25.70    2.80
   5   5 -17   21.96    2.54
  -5  -5  17   25.84    2.89
  -5   5  18    2.87    1.28
  -5   5  18    1.97    1.10
   5  -5 -18    2.59    1.08
   5   5 -18    2.30    0.72
   5   5 -18    1.96    1.25
  -5  -5  18    1.02    0.94
  -5   5  19    7.58    1.48
  -5   5  19    6.73    1.38
   5  -5 -19    7.53    1.31
   5   5 -19    3.80    0.87
   5   5 -19    9.11    1.57
  -5  -5  19    5.59    1.30
  -5   5  20   41.01    4.20
  -5   5  20   39.41    4.19
   5   5 -20   43.85    4.31
  -5  -5  20   37.08    4.16
  -5   5  21   13.90    1.95
  -5   5  21   13.11    1.94
   5  -5 -21   15.16    1.92
   5   5 -21   14.88    2.01
  -5  -5  21    9.42    1.83
  -5   5  22   -0.33    1.09
  -5   5  22    0.37    1.09
   5  -5 -22    0.56    1.25
   5   5 -22   -0.72    1.19
  -5   5  23   29.71    3.41
  -5   5  23   34.30    3.62
   5  -5 -23   27.75    3.32
   5   5 -23   32.42    3.50
  -5  -5  23   37.29    3.67
  -5   5  24   -0.64    1.24
   5  -5 -24    0.83    1.23
   5   5 -24    1.75    1.27
  -5  -5  24    0.63    1.32
  -5   5  25   12.87    2.24
   5  -5 -25   12.59    1.88
   5   5 -25   15.25    2.03
  -5  -5  25    9.92    1.98
  -5   5  26    5.16    1.81
   5  -5 -26    5.77    1.47
   5   5 -26    5.15    1.50
  -5  -5  26    7.29    1.65
  -5   5  27    2.23    1.66
   5  -5 -27    3.80    1.29
  -5  -5  27    4.80    1.53
  -5   5  28   -0.22    1.52
   5  -5 -28    0.72    1.19
  -5  -5  28    0.39    1.29
  -5   5  29    1.14    1.59
   5  -5 -29    0.40    1.17
  -5  -5  29   -0.48    1.34
   5  -5 -30    4.61    1.31
   5   5 -30    4.81    1.47
  -5  -5  30    5.29    1.62
  -5   5  31    0.49    1.48
   5  -5 -31    0.82    1.14
   5   5 -31   -0.05    1.25
  -5  -5  31    1.57    1.45
  -5   5  32    4.95    1.72
   5  -5 -32    2.89    1.25
   5   5 -32    5.59    1.51
  -5  -5  32    3.76    1.66
  -5   5  33   -0.51    1.48
   5  -5 -33    0.76    1.14
   5   5 -33   -0.23    1.29
  -5  -5  33    1.41    1.79
  -5   5  34    2.81    1.64
   5  -5 -34    3.87    1.27
   5   5 -34    4.05    1.47
  -5  -5  34    6.08    2.08
  -5   5  35    0.89    1.52
   5  -5 -35    1.85    1.18
   5   5 -35    0.30    1.30
  -5  -5  35   -0.82    1.95
  -5   5  36    5.67    1.79
   5   5 -36    5.23    1.53
  -5  -5  36    4.37    2.14
  -5   5  37    9.38    2.02
  -5  -5  37    7.07    2.39
  -5   5  38    1.16    1.51
  -5   6   1    1.32    1.18
   5  -6  -1    2.40    1.33
   5  -6  -1    2.20    0.83
   5   6  -1    2.18    0.88
  -5  -6   1    1.38    1.13
  -5  -6   1    2.68    0.74
  -5   6   2    1.90    1.19
   5  -6  -2    1.19    1.30
   5  -6  -2    1.49    0.80
   5   6  -2    2.26    0.89
  -5  -6   2    2.92    1.22
  -5  -6   2    2.35    0.72
  -5   6   3    0.55    1.19
   5  -6  -3    0.73    1.29
   5  -6  -3    1.08    0.83
   5   6  -3    1.63    0.86
  -5  -6   3    2.86    1.22
  -5  -6   3    1.67    0.70
   5  -6  -4   30.22    3.49
   5  -6  -4   35.43    3.44
   5   6  -4   34.82    3.41
  -5  -6   4   32.66    3.74
  -5  -6   4   32.55    3.33
  -5   6   5   41.95    4.34
   5  -6  -5   40.70    4.14
   5  -6  -5   38.62    4.02
   5   6  -5   42.80    4.04
  -5  -6   5   39.47    3.99
  -5   6   6    1.29    1.29
   5  -6  -6    1.99    1.20
   5  -6  -6    1.10    0.82
   5   6  -6    1.52    0.87
  -5  -6   6    1.29    0.71
  -5   6   7   18.87    2.47
   5  -6  -7   16.26    2.16
   5  -6  -7   18.68    2.11
   5   6  -7   17.45    2.06
  -5  -6   7   19.17    2.09
  -5   6   8   -0.48    1.06
   5  -6  -8   -0.39    1.06
   5  -6  -8    0.66    0.81
  -5  -6   8   -0.01    0.61
  -5   6   9   84.35    7.96
   5  -6  -9   89.76    7.86
   5  -6  -9   81.82    7.70
   5   6  -9   81.82    7.63
  -5  -6   9   74.07    7.62
  -5   6  10   73.26    7.17
   5  -6 -10   78.76    7.08
   5  -6 -10   69.98    6.97
   5   6 -10   75.15    6.92
  -5  -6  10   70.34    6.93
  -5   6  11  102.67    9.40
   5  -6 -11  103.25    9.19
   5   6 -11  103.75    9.03
  -5  -6  11   84.54    9.00
  -5   6  12    1.76    1.20
   5  -6 -12    0.84    1.13
   5   6 -12    0.69    0.85
  -5  -6  12    1.18    0.76
   5   6 -13    9.11    1.32
  -5  -6  13    9.12    1.42
  -5   6  14    3.06    1.33
   5   6 -14    1.71    0.83
   5   6 -14    3.01    1.30
  -5  -6  14    2.19    0.89
  -5   6  15   11.27    1.90
  -5   6  15   11.57    1.74
   5   6 -15   11.38    1.50
   5   6 -15   12.50    1.93
  -5  -6  15   12.28    1.67
  -5   6  16   10.98    1.78
  -5   6  16    7.02    1.50
   5  -6 -16   10.18    1.57
   5   6 -16    8.41    1.28
   5   6 -16    9.69    1.74
  -5  -6  16    9.89    1.50
  -5   6  17    9.76    1.65
   5   6 -17    6.84    1.14
   5   6 -17    7.66    1.61
  -5  -6  17    6.64    1.36
  -5   6  18   24.18    2.78
   5  -6 -18   24.02    2.65
   5   6 -18   19.50    2.33
   5   6 -18   25.75    2.83
  -5   6  19   40.19    4.47
  -5   6  19   41.41    4.47
   5  -6 -19   45.54    4.45
   5   6 -19   46.88    4.63
  -5   6  20   26.04    3.10
   5  -6 -20   28.09    3.08
   5   6 -20   27.38    3.15
  -5   6  21    5.69    1.42
  -5   6  21    4.27    1.37
   5  -6 -21    5.24    1.52
   5   6 -21    4.59    1.43
  -5   6  22    6.89    1.52
  -5   6  22    5.56    1.55
   5  -6 -22    5.54    1.55
   5   6 -22    7.47    1.56
  -5   6  23    2.00    1.23
  -5   6  23    0.78    1.29
   5  -6 -23   -0.88    1.30
   5   6 -23    0.57    1.20
  -5  -6  23    0.58    1.33
  -5   6  24    5.85    1.52
   5  -6 -24    6.31    1.52
  -5  -6  24    6.47    1.69
  -5   6  25   -1.40    1.63
   5  -6 -25   -0.11    1.29
  -5  -6  25    1.37    1.42
  -5   6  26   -0.56    1.62
   5  -6 -26    0.14    1.29
  -5  -6  26    0.76    1.44
  -5   6  27    3.75    1.72
   5  -6 -27    2.61    1.39
   5   6 -27    3.55    1.45
  -5  -6  27    5.56    1.74
  -5   6  28    2.41    1.66
   5  -6 -28    2.62    1.40
   5   6 -28    2.90    1.43
  -5  -6  28    2.35    1.88
  -5   6  29    2.57    1.64
   5  -6 -29    1.97    1.39
   5   6 -29    5.14    1.50
  -5  -6  29    1.68    1.89
   5  -6 -30    0.45    1.30
   5   6 -30    0.10    1.31
  -5  -6  30    1.06    1.96
   5  -6 -31    1.29    1.33
   5   6 -31    2.14    1.42
  -5  -6  31    0.41    2.03
   5  -6 -32    2.84    1.31
   5   6 -32    3.70    1.47
  -5  -6  32    2.18    2.17
   5  -6 -33   -0.42    1.20
   5   6 -33    0.52    1.35
  -5  -6  33   -1.32    2.23
   5  -6 -34    0.98    1.16
   5   6 -34   -0.75    1.34
  -5  -6  34    2.47    2.34
  -5  -6  35   -0.03    2.25
  -5  -6  36    2.57    2.34
  -5   7   1   13.08    2.10
   5  -7  -1   12.54    1.90
   5  -7  -1   11.54    1.62
   5   7  -1   12.57    1.71
  -5  -7   1   15.30    2.20
  -5   7   2    0.67    1.19
   5  -7  -2   -0.52    1.44
   5  -7  -2   -0.12    0.81
  -5  -7   2    2.15    1.45
  -5   7   3    1.58    1.25
   5  -7  -3    0.90    1.43
   5  -7  -3    1.47    0.83
  -5   7   4   28.03    3.09
   5  -7  -4   23.65    2.99
   5  -7  -4   25.46    2.74
   5   7  -4   25.37    2.76
   5  -7  -5   30.50    3.61
   5  -7  -5   35.88    3.52
   5   7  -5   32.87    3.48
  -5  -7   5   39.50    3.97
  -5   7   6    9.88    1.78
   5  -7  -6    9.81    1.74
   5  -7  -6    9.15    1.40
   5   7  -6    9.20    1.43
  -5  -7   6    8.77    1.89
  -5   7   7    0.08    1.18
   5  -7  -7    0.12    1.26
   5  -7  -7    0.57    0.82
  -5  -7   7    0.83    1.52
  -5   7   8    1.17    1.34
   5  -7  -8    0.48    1.24
   5  -7  -8   -0.45    0.83
   5   7  -8   -0.30    0.90
  -5  -7   8    0.46    1.53
  -5   7   9   18.12    2.38
   5  -7  -9   13.23    2.03
   5  -7  -9   16.20    1.98
   5   7  -9   15.98    1.94
  -5  -7   9   16.10    2.57
  -5   7  10   33.26    3.55
   5  -7 -10   28.93    3.24
   5   7 -10   29.94    3.17
  -5   7  11   11.66    2.09
   5  -7 -11    8.68    1.55
   5   7 -11    6.94    1.33
  -5   7  12   24.13    2.88
   5  -7 -12   20.23    2.44
   5   7 -12   18.45    2.27
   5  -7 -13   58.29    5.51
   5   7 -13   52.98    5.32
  -5   7  14    0.25    1.64
  -5   7  14    0.80    0.95
   5  -7 -14    1.63    1.38
  -5   7  15   -0.13    1.59
  -5   7  15    0.65    0.97
   5  -7 -15   -1.48    1.36
   5   7 -15   -0.04    0.89
  -5   7  16   16.78    2.38
  -5   7  16   16.40    1.97
   5  -7 -16    7.67    1.87
   5   7 -16   13.28    1.67
  -5   7  17   38.60    4.02
  -5   7  17   36.25    3.75
   5  -7 -17   37.62    3.75
   5   7 -17   30.91    3.47
  -5   7  18   -0.60    1.33
   5   7 -18   -0.61    0.78
  -5  -7  18    1.26    1.23
  -5   7  19   23.37    2.88
  -5  -7  19   22.25    2.89
  -5   7  20   25.20    3.06
  -5   7  21    1.68    1.31
   5  -7 -21    2.92    1.51
  -5  -7  21    2.73    1.88
  -5   7  22    0.71    1.25
   5  -7 -22    3.23    1.48
  -5  -7  22   -0.49    1.88
  -5   7  23   -1.11    1.39
   5  -7 -23    2.23    1.44
  -5  -7  23   -0.79    1.97
  -5   7  24    2.40    1.47
   5  -7 -24    2.26    1.47
   5   7 -24    2.81    1.42
  -5  -7  24    2.41    2.11
   5  -7 -25   -0.41    1.35
   5   7 -25    0.00    1.28
  -5  -7  25   -0.17    2.05
   5  -7 -26    5.62    1.51
   5   7 -26    3.19    1.48
  -5  -7  26    4.96    2.40
   5  -7 -27    0.44    1.33
   5   7 -27    0.69    1.33
  -5  -7  27    0.72    2.23
   5  -7 -28    1.55    1.36
   5   7 -28    2.49    1.39
  -5  -7  28    1.64    2.32
   5  -7 -29   -0.88    1.34
   5   7 -29   -0.21    1.30
  -5  -7  29   -0.07    2.30
   5  -7 -30    3.53    1.43
   5   7 -30    3.91    1.46
  -5  -7  30    2.47    2.47
   5  -7 -31    3.79    1.45
   5   7 -31    4.83    1.49
  -5  -7  31    0.40    2.36
   5  -7 -32    3.70    1.42
  -5  -7  32    2.49    2.45
  -5  -7  33   -0.57    2.22
  -5  -7  34    0.84    2.17
  -5   8   1   18.39    2.35
   5  -8  -1   14.09    2.21
   5   8  -1   16.72    2.05
  -5   8   2    3.93    1.35
   5  -8  -2    3.19    1.62
   5   8  -2    2.53    1.09
  -5   8   3    5.36    1.47
   5   8  -3    5.04    1.24
  -5  -8   3    5.15    1.65
  -5   8   4    1.49    1.23
   5   8  -4    0.92    1.03
  -5  -8   4    0.99    1.42
   5  -8  -5   14.79    2.66
   5   8  -5   26.07    2.58
  -5  -8   5   24.98    2.96
  -5   8   6   25.06    3.04
  -5  -8   6   26.06    3.20
  -5   8   7    2.10    1.55
   5  -8  -7    1.51    1.45
   5   8  -7    1.76    1.08
  -5  -8   7    1.69    1.44
  -5   8   8    1.35    1.63
   5  -8  -8    1.59    1.43
   5   8  -8    1.60    1.07
  -5  -8   8    1.17    1.43
  -5   8   9    0.78    1.66
   5  -8  -9    0.51    1.39
   5   8  -9    1.41    1.08
  -5  -8   9    2.11    1.49
  -5   8  10    0.60    1.63
   5  -8 -10   -0.24    1.35
   5   8 -10   -0.07    1.03
  -5  -8  10    1.44    1.58
  -5   8  11    0.15    1.60
   5  -8 -11   -0.98    1.34
   5   8 -11   -0.59    1.05
  -5  -8  11   -0.18    1.58
  -5   8  12   19.88    2.75
   5  -8 -12   19.62    2.45
   5   8 -12   17.83    2.27
  -5  -8  12   19.65    2.85
   5  -8 -13    3.63    1.48
   5   8 -13    5.45    1.28
  -5  -8  13    5.19    1.87
  -5   8  14    4.07    1.80
   5  -8 -14    3.67    1.58
   5   8 -14    6.42    1.30
  -5  -8  14    4.81    1.90
  -5   8  15    3.86    1.78
   5  -8 -15    3.95    1.53
   5   8 -15    3.98    1.22
  -5   8  16   14.02    2.09
   5  -8 -16   13.65    1.98
   5   8 -16    8.95    1.66
  -5   8  17   17.29    2.24
   5  -8 -17    9.21    1.95
   5   8 -17   13.57    1.83
  -5   8  18   23.66    2.98
   5  -8 -18   24.26    2.86
  -5   8  19   -0.97    1.31
   5  -8 -19    1.31    1.42
  -5   8  20    0.48    1.25
   5  -8 -20    0.53    1.40
  -5   8  21   -0.54    1.26
   5  -8 -21    0.34    1.37
  -5   8  22    8.52    1.84
   5  -8 -22    8.51    1.80
  -5   8  23    1.83    1.45
   5  -8 -23    0.07    1.46
   5  -8 -24   -1.27    1.49
   5  -8 -25    2.94    1.52
  -5   9   1    3.72    1.60
   5  -9  -1    1.73    1.69
   5   9  -1    1.84    1.09
  -5  -9   1    3.42    1.60
  -5   9   2   65.66    6.72
   5   9  -2   68.22    6.47
  -5  -9   2   67.77    6.85
  -5   9   3    5.66    1.70
   5  -9  -3    0.74    1.66
  -5  -9   3    5.01    1.65
  -5   9   4    4.15    1.65
   5  -9  -4    2.44    1.69
   5   9  -4    4.58    1.22
  -5  -9   4    4.42    1.63
   5  -9  -5    8.24    2.05
  -5  -9   5   15.83    2.24
  -5   9   6    4.08    1.63
   5  -9  -6    4.78    1.68
   5   9  -6    4.41    1.25
  -5  -9   6    4.67    1.65
  -5   9   7    8.79    1.90
   5  -9  -7    6.42    1.79
   5   9  -7    7.46    1.44
  -5  -9   7    7.02    1.82
  -5   9   8    0.65    1.58
   5  -9  -8    0.95    1.48
   5   9  -8   -0.18    1.06
  -5  -9   8    0.02    1.41
  -5   9   9    0.82    1.59
   5   9  -9   -0.65    1.08
  -5  -9   9    0.59    1.47
  -5   9  10    0.95    1.63
   5   9 -10    1.02    1.10
  -5  -9  10   -0.03    1.41
  -5   9  11   -0.27    1.58
   5  -9 -11   -0.16    1.38
  -5  -9  11    0.46    1.45
  -5   9  12    2.37    1.41
   5  -9 -12    1.27    1.42
   5   9 -12    0.23    1.09
  -5  -9  12    3.38    1.59
   5  -9 -13    0.95    1.39
   5   9 -13   -0.71    1.10
  -5  -9  13   -0.36    1.47
  -5   9  14   22.90    2.83
   5  -9 -14   23.15    2.76
   5   9 -14   19.52    2.52
  -5  -9  14   23.14    2.99
  -5   9  15   13.26    2.19
   5  -9 -15   15.78    2.20
   5   9 -15   13.33    1.94
  -5  -9  15   14.16    2.45
  -5   9  16    7.50    1.69
   5  -9 -16    7.18    1.73
  -5  -9  16    8.17    2.06
  -5   9  17   12.62    2.03
   5  -9 -17   10.15    1.99
  -5  -9  17   15.10    2.45
  -5   9  18    3.19    1.42
   5  -9 -18    1.36    1.47
  -5  -9  18    4.41    1.87
   5  -9 -19    4.83    1.59
  -5  -9  19    4.57    1.93
  -5   9  20    2.43    1.50
   5  -9 -20    2.93    1.52
  -5  -9  20    2.40    1.83
  -5   9  21    1.53    1.43
   5  -9 -21   -0.06    1.40
  -5   9  22    5.40    1.66
   5  -9 -22    6.19    1.60
  -5   9  23    2.66    1.53
   5  -9 -23    1.21    1.52
   5  -9 -24    3.18    1.53
  -5  10   1    4.89    1.75
   5  10  -1    6.75    1.35
  -5 -10   1    5.27    1.73
  -5  10   2    0.63    1.50
   5  10  -2    1.15    1.08
  -5 -10   2   -0.68    1.47
  -5  10   3    0.08    1.45
   5 -10  -3    1.60    1.70
   5  10  -3   -0.15    1.05
  -5 -10   3    0.61    1.48
  -5  10   4    0.23    1.45
   5 -10  -4    0.12    1.64
   5  10  -4    1.00    1.11
  -5 -10   4    0.18    1.48
   5 -10  -5   -0.11    1.58
   5  10  -5   -0.58    1.08
  -5 -10   5   -0.41    1.51
  -5  10   6    2.22    1.53
   5 -10  -6    0.11    1.56
   5  10  -6    1.31    1.08
  -5 -10   6    1.12    1.49
  -5  10   7    2.68    1.56
   5 -10  -7    1.23    1.56
   5  10  -7    3.01    1.19
  -5 -10   7    1.50    1.53
  -5  10   8   12.91    2.01
   5 -10  -8    9.57    1.99
   5  10  -8   10.93    1.70
  -5 -10   8    9.93    2.08
  -5  10   9   15.10    2.11
   5 -10  -9    9.93    2.01
   5  10  -9   11.85    1.78
  -5 -10   9   11.03    2.15
  -5  10  10    7.47    1.64
   5 -10 -10    2.47    1.55
   5  10 -10    4.10    1.28
  -5 -10  10    4.37    1.68
  -5  10  11    0.73    1.34
   5 -10 -11    0.99    1.45
   5  10 -11    0.48    1.10
  -5 -10  11    2.43    1.56
  -5  10  12    1.30    1.37
   5 -10 -12    0.18    1.40
   5  10 -12   -0.40    1.09
  -5 -10  12   -0.02    1.47
  -5  10  13   12.72    1.95
   5 -10 -13   10.20    1.92
   5  10 -13    9.36    1.68
  -5 -10  13   12.54    2.17
  -5  10  14   40.04    4.10
   5 -10 -14   35.02    3.98
  -5  10  15   21.34    2.55
   5 -10 -15   16.04    2.47
  -5  10  16    0.74    1.24
   5 -10 -16   -1.04    1.50
  -5  10  17    6.08    1.62
   5 -10 -17    3.23    1.57
  -4   0   1    0.73    0.61
   4   0  -1   -0.06    0.30
   4   0  -1   -0.15    0.37
   4   0  -2  393.92   35.41
   4   0  -2  421.95   35.58
  -4   0   3   -0.18    0.56
   4   0  -3   -0.02    0.39
   4   0  -3    0.17    0.41
  -4   0   4    9.61    1.11
   4   0  -4    8.59    1.02
   4   0  -4    9.65    1.11
  -4   0   5    0.25    0.55
   4   0  -5    0.20    0.41
  -4   0   7   -0.08    0.42
   4   0  -7   -0.05    0.59
  -4   0   8   29.78    2.84
  -4   0   9    0.09    0.35
   4   0  -9    0.42    0.49
  -4   0  10   17.81    1.79
   4   0 -10   18.74    1.92
   4   0 -11    0.00    0.61
  -4   0  12   95.58    8.63
   4   0 -12   99.19    8.81
  -4   0  13   -0.37    0.28
   4   0 -13    0.19    0.67
  -4   0  14   88.06    8.06
  -4   0  14   92.31    8.51
   4   0 -14   93.25    8.26
  -4   0  15   -0.13    0.29
  -4   0  15   -0.09    0.66
   4   0 -15   -0.21    0.71
  -4   0  16    1.02    0.41
   4   0 -16    0.02    0.73
  -4   0  17   -0.48    0.35
  -4   0  17   -0.23    0.28
   4   0 -17    0.00    0.75
   4   0 -18    0.08    0.78
   4   0 -19    0.15    0.80
  -4   0  20   11.61    1.67
   4   0 -20   12.05    1.54
  -4   0  21    0.55    0.91
   4   0 -21    0.09    0.83
  -4   0  22    9.64    1.64
   4   0 -22   11.60    1.50
  -4   0  23   -0.03    0.96
   4   0 -23   -0.02    0.85
  -4   0  24   37.48    3.89
   4   0 -24   34.92    3.69
  -4   0  25   -0.88    1.03
   4   0 -25   -0.37    0.89
  -4   0  26   17.72    2.30
   4   0 -26   17.05    2.06
  -4   0  27   -0.01    0.97
   4   0 -27   -0.11    0.90
  -4   0  29    0.76    1.23
   4   0 -29   -0.08    1.12
  -4   0  30   61.11    6.74
   4   0 -30   76.85    6.75
  -4   0  31    1.05    1.20
   4   0 -31    0.47    1.15
  -4   0  32   31.92    3.58
  -4   0  33   -0.12    1.20
  -4   0  34    0.43    1.23
  -4   0  35    0.04    1.25
   4   0 -35   -0.08    1.18
  -4   0  36    1.25    1.36
   4   0 -36    1.73    1.25
  -4   0  37   -0.45    1.25
   4   0 -37    0.21    1.21
  -4   0  38    1.21    1.33
   4   0 -38    1.92    1.27
  -4   0  39    0.75    1.35
   4   0 -39    0.02    1.23
  -4   0  40   17.56    2.52
   4   0 -40   15.02    2.15
  -4   0  41   -0.86    1.70
   4   0 -41    0.40    1.26
  -4   0  42   22.05    3.36
   4   0 -42   27.28    2.94
  -4   0  43   -0.18    1.80
   4   0 -43    0.12    1.26
  -4   1   1  229.53   19.88
   4  -1  -1  220.35   19.73
   4  -1  -1  237.89   19.96
   4   1  -1  212.87   19.91
   4   1  -1  229.39   19.92
  -4   1   2  178.52   15.64
   4  -1  -2  187.12   15.51
   4  -1  -2  175.03   15.70
   4   1  -2  164.40   15.65
   4   1  -2  166.27   15.67
   4  -1  -3   20.66    2.04
   4  -1  -3   17.85    2.01
   4   1  -3   18.57    2.01
   4   1  -3   23.44    2.07
  -4   1   4   76.04    6.57
   4  -1  -4   71.14    6.46
   4  -1  -4   71.00    6.62
   4   1  -4   69.54    6.61
   4   1  -4   70.62    6.59
  -4   1   5   16.04    1.70
   4  -1  -5   18.52    1.77
   4  -1  -5   15.09    1.73
   4   1  -5   16.49    1.74
  -4   1   6    4.37    0.67
   4  -1  -6    3.74    0.70
   4   1  -6    5.39    0.85
  -4   1   7   13.37    1.41
   4  -1  -7   15.03    1.44
   4  -1  -7   11.33    1.44
   4   1  -7   12.72    1.45
   4   1  -7   13.02    1.47
  -4   1   8   -0.05    0.39
   4  -1  -8   -0.27    0.57
   4  -1  -8   -0.29    0.60
   4   1  -8   -0.05    0.57
   4   1  -8   -0.17    0.47
  -4  -1   8   -0.06    0.38
   4  -1  -9    5.49    0.82
   4  -1  -9    3.79    0.86
   4   1  -9    5.09    0.84
  -4  -1   9    5.24    0.66
   4  -1 -10    2.57    0.63
   4   1 -10    2.04    0.68
   4   1 -11    1.57    0.70
  -4  -1  11    1.78    0.44
  -4   1  12   24.42    2.43
   4   1 -12   24.07    2.46
  -4  -1  12   23.04    2.32
  -4  -1  12   26.37    2.61
  -4   1  13    0.18    0.46
   4  -1 -13    0.57    0.65
   4   1 -13    0.31    0.69
  -4  -1  13    0.18    0.32
  -4  -1  13    0.83    0.66
  -4   1  14   31.40    3.07
   4  -1 -14   31.62    3.05
   4   1 -14   31.76    3.08
  -4  -1  14   29.86    2.85
  -4  -1  14   29.03    3.13
  -4   1  15   51.98    4.31
  -4   1  15   41.67    4.32
   4  -1 -15   45.88    4.23
   4   1 -15   42.30    4.25
  -4  -1  15   42.69    3.95
  -4  -1  15   39.74    4.27
  -4   1  16    1.25    0.74
  -4   1  16    2.99    0.84
   4  -1 -16    3.05    0.81
   4   1 -16    1.90    0.83
  -4  -1  16    2.05    0.40
  -4  -1  16    2.36    0.84
  -4   1  17    0.85    0.52
  -4   1  17    0.41    0.72
   4  -1 -17    0.89    0.75
   4   1 -17    1.30    0.82
  -4  -1  17    0.89    0.78
  -4   1  18    7.39    1.26
   4  -1 -18    8.49    1.18
   4   1 -18    8.64    1.24
  -4  -1  18    6.88    1.29
  -4   1  19    1.76    0.50
  -4   1  19    3.70    0.95
   4  -1 -19    2.34    0.86
   4   1 -19    2.10    0.90
  -4  -1  19    3.32    1.03
  -4   1  20   31.03    3.12
  -4   1  20   28.34    3.37
   4  -1 -20   34.90    3.33
   4   1 -20   33.43    3.36
  -4  -1  20   37.05    3.55
  -4   1  21    7.17    1.33
   4  -1 -21    7.44    1.18
   4   1 -21    7.33    1.24
  -4  -1  21    7.61    1.41
  -4   1  22   11.41    1.66
   4  -1 -22   10.18    1.40
   4   1 -22   10.73    1.48
  -4  -1  22    8.90    1.61
  -4   1  23   88.43    7.88
   4  -1 -23   78.42    7.57
   4   1 -23   82.37    7.70
  -4  -1  23   77.15    7.79
  -4   1  24    1.08    1.02
   4  -1 -24    1.47    0.90
   4   1 -24    1.04    0.94
  -4  -1  24    1.73    1.06
  -4   1  25   18.23    2.23
   4  -1 -25   13.93    1.88
   4   1 -25   16.29    1.96
  -4  -1  25   17.77    2.21
  -4   1  26   37.64    3.88
   4  -1 -26   34.04    3.57
   4   1 -26   36.17    3.67
  -4  -1  26   33.92    3.79
  -4   1  27   10.89    1.78
   4  -1 -27   12.22    1.57
   4   1 -27    9.12    1.55
  -4  -1  27   12.20    1.79
   4  -1 -28    1.91    1.08
   4   1 -28    0.61    1.13
  -4  -1  28    1.06    1.19
  -4   1  29   63.14    6.35
   4  -1 -29   69.57    6.22
  -4  -1  29   57.65    6.27
  -4   1  30    4.52    1.42
   4  -1 -30    4.49    1.25
  -4  -1  30    2.61    1.32
  -4   1  31    0.37    1.20
   4  -1 -31    2.03    1.14
  -4  -1  31    1.50    1.25
  -4   1  32   17.17    2.38
   4  -1 -32   18.34    2.20
   4   1 -32   16.57    2.20
  -4   1  33   20.34    2.74
   4  -1 -33   24.05    2.61
   4   1 -33   21.62    2.61
  -4   1  34   -0.25    1.27
   4  -1 -34   -0.15    1.16
   4   1 -34    0.09    1.18
   4   1 -35    0.94    1.22
   4   1 -36    0.17    1.23
  -4  -1  36    0.84    1.28
  -4   1  37   -0.39    1.34
   4   1 -37    0.92    1.23
  -4  -1  37    0.89    1.26
  -4   1  38    0.51    1.28
   4  -1 -38    0.32    1.25
   4   1 -38    2.02    1.29
  -4  -1  38    0.46    1.33
  -4   1  39    0.17    1.30
   4  -1 -39   -0.37    1.27
   4   1 -39    0.75    1.26
  -4  -1  39    0.33    1.35
  -4   1  40   -0.08    1.38
   4  -1 -40    0.28    1.29
   4   1 -40   -0.75    1.27
  -4  -1  40   -0.85    1.70
  -4   1  41    2.10    1.55
   4  -1 -41    0.90    1.30
   4   1 -41   -0.18    1.26
  -4  -1  41   -0.85    1.74
  -4   1  42   10.62    2.20
   4  -1 -42    8.57    1.69
   4   1 -42    7.96    1.68
  -4  -1  42    9.91    2.35
  -4   1  43    3.78    1.93
  -4   2   1    6.65    0.99
   4  -2  -1    9.27    0.91
   4  -2  -1    6.43    0.95
   4   2  -1    8.45    0.98
   4   2  -1    7.27    1.04
  -4   2   2    8.26    1.05
   4  -2  -2    9.34    1.00
   4  -2  -2    7.39    1.00
   4   2  -2    7.69    0.99
  -4   2   3   22.70    2.44
   4  -2  -3   26.08    2.42
   4  -2  -3   22.65    2.41
   4   2  -3   25.66    2.42
   4  -2  -4  112.47    8.81
   4  -2  -4   95.45    8.93
   4   2  -4   83.92    8.98
   4   2  -4   93.17    8.92
  -4   2   5    5.03    0.90
   4  -2  -5    6.92    0.88
   4   2  -5    6.25    0.83
   4   2  -5    6.29    0.94
   4   2  -5    5.64    0.86
  -4   2   6   37.83    4.01
   4  -2  -6   46.94    3.98
   4  -2  -6   41.40    3.99
   4   2  -6   43.35    3.93
   4   2  -6   39.36    4.02
   4   2  -6   40.21    4.02
  -4   2   7   51.32    5.18
   4  -2  -7   56.08    5.08
   4  -2  -7   53.12    5.13
   4   2  -7   56.63    5.04
   4   2  -7   54.53    5.22
  -4   2   8   67.34    6.92
   4  -2  -8   78.69    6.80
   4  -2  -8   75.89    6.89
   4   2  -8   74.72    6.73
   4   2  -8   72.89    6.94
  -4   2   9   18.40    2.10
   4  -2  -9   19.55    2.07
   4  -2  -9   18.78    2.11
   4   2  -9   21.12    1.99
   4   2  -9   21.40    2.14
  -4   2  10   39.84    3.86
   4  -2 -10   40.56    3.80
   4  -2 -10   37.35    3.83
   4   2 -10   39.23    3.87
  -4   2  11    5.78    0.95
   4  -2 -11    6.85    0.95
   4  -2 -11    5.48    0.89
   4   2 -11    5.11    0.65
   4   2 -11    6.00    0.95
   4  -2 -12   -0.14    0.68
   4   2 -12   -0.27    0.67
  -4   2  13   68.49    6.13
   4   2 -13   63.63    6.05
  -4  -2  13   60.57    6.08
  -4   2  14   18.81    1.93
   4   2 -14   13.08    1.71
  -4  -2  14   15.16    1.84
  -4   2  15    0.85    0.89
   4  -2 -15    1.06    0.75
   4   2 -15    1.82    0.78
  -4  -2  15    1.13    0.78
  -4   2  16   13.85    1.51
  -4   2  16   10.67    1.53
   4  -2 -16   13.48    1.49
   4   2 -16   12.04    1.51
  -4  -2  16    8.79    1.54
  -4   2  17    0.82    0.76
  -4   2  17   -0.52    0.75
   4  -2 -17    0.69    0.77
   4   2 -17    0.59    0.76
  -4  -2  17   -0.02    0.35
  -4  -2  17   -0.03    0.41
  -4  -2  17   -0.21    0.84
  -4   2  18    5.39    0.94
  -4   2  18    3.33    0.93
   4  -2 -18    4.32    0.93
   4   2 -18    3.91    0.94
  -4  -2  18    2.70    0.44
  -4  -2  18    2.87    0.42
  -4  -2  18    4.40    1.11
  -4   2  19    3.13    0.95
   4  -2 -19    2.28    0.88
   4   2 -19    2.08    0.87
  -4  -2  19    2.15    1.02
  -4   2  20   24.29    2.74
   4  -2 -20   24.91    2.58
   4   2 -20   24.22    2.60
  -4  -2  20   23.85    2.79
  -4   2  21    0.08    0.61
   4  -2 -21    0.04    0.82
   4   2 -21   -0.54    0.83
  -4  -2  21    0.57    0.95
  -4   2  22    6.57    1.00
   4  -2 -22    7.54    1.21
   4   2 -22    8.98    1.29
  -4  -2  22    8.74    1.49
  -4   2  23   -0.04    0.52
   4  -2 -23    1.04    0.87
   4   2 -23   -0.17    0.83
  -4  -2  23   -0.44    0.95
   4  -2 -24    2.97    0.97
   4   2 -24    2.23    0.96
  -4  -2  24    3.39    1.16
  -4   2  25    9.29    1.67
   4  -2 -25   10.66    1.40
   4   2 -25    7.96    1.38
  -4  -2  25    9.10    1.59
  -4   2  26   29.94    3.44
   4  -2 -26   31.29    3.20
  -4  -2  26   30.30    3.39
  -4   2  27    1.52    1.16
   4  -2 -28   24.01    2.55
  -4  -2  28   20.66    2.74
  -4   2  29   -0.13    1.31
   4  -2 -29   -0.60    1.03
   4   2 -29   -0.20    1.17
  -4  -2  29    0.33    1.14
  -4   2  30   17.52    2.50
   4  -2 -30   16.30    2.14
   4   2 -30   21.28    2.37
  -4  -2  30   19.04    2.47
  -4   2  31    3.42    1.42
   4  -2 -31    1.57    1.07
   4   2 -31    1.07    1.22
  -4  -2  31    1.50    1.28
  -4   2  32   11.94    1.97
   4  -2 -32    9.26    1.55
   4   2 -32   11.05    1.74
  -4  -2  32    8.58    1.81
  -4   2  33   24.41    3.04
   4  -2 -33   25.64    2.75
   4   2 -33   28.19    2.91
  -4  -2  33   20.15    2.93
  -4   2  34    2.93    1.52
   4  -2 -34    2.86    1.21
   4   2 -34    3.92    1.40
  -4  -2  34    4.33    1.44
  -4   2  35    8.49    1.86
   4  -2 -35    8.52    1.53
   4   2 -35    8.66    1.68
  -4  -2  35    8.60    1.78
  -4   2  36    0.51    1.40
   4  -2 -36   -0.72    1.17
   4   2 -36   -0.44    1.29
  -4  -2  36   -1.18    1.36
  -4   2  37   -0.08    1.42
   4  -2 -37    1.28    1.23
   4   2 -37    3.00    1.36
  -4  -2  37    2.41    1.47
  -4   2  38    0.97    1.39
   4   2 -38   -0.16    1.31
  -4  -2  38    4.45    1.61
  -4   2  39    1.11    1.43
   4   2 -39    2.03    1.39
  -4  -2  39    2.17    1.76
  -4   2  40    0.76    1.51
   4   2 -40    1.66    1.36
  -4  -2  40    1.59    1.84
  -4   2  41   23.26    3.09
   4  -2 -41   20.63    2.58
   4   2 -41   20.78    2.64
  -4  -2  41   22.26    3.23
  -4   2  42   62.42    5.97
   4  -2 -42   54.70    5.46
   4   2 -42   52.52    5.49
  -4  -2  42   52.26    5.97
  -4   3   1    1.17    0.62
   4  -3  -1    1.36    0.65
   4  -3  -1    0.90    0.47
   4   3  -1    1.25    0.56
   4   3  -1    1.75    0.60
  -4   3   2  119.38   11.30
   4  -3  -2  121.87   11.18
   4   3  -2  130.15   11.14
   4   3  -2  122.95   11.18
  -4   3   3   36.03    3.30
   4  -3  -3   31.98    3.19
   4  -3  -3   29.42    3.13
   4   3  -3   30.92    3.30
   4   3  -3   33.94    3.18
   4  -3  -4   47.40    4.23
   4  -3  -4   40.04    4.17
   4   3  -4   43.92    4.15
   4   3  -4   44.87    4.36
  -4   3   5    5.43    1.01
   4  -3  -5    7.94    1.02
   4  -3  -5    5.87    0.91
   4   3  -5    6.64    0.90
   4   3  -5    6.38    1.02
  -4   3   6   11.80    1.54
   4  -3  -6   13.23    1.48
   4  -3  -6   12.37    1.46
   4   3  -6   13.60    1.41
   4   3  -6   12.39    1.53
  -4   3   7   14.80    1.67
   4  -3  -7   10.74    1.53
   4  -3  -7   13.62    1.55
   4   3  -7   14.47    1.48
   4   3  -7   14.76    1.64
  -4   3   8  225.89   19.91
   4  -3  -8  223.13   19.67
   4  -3  -8  217.60   19.79
   4   3  -8  225.73   19.65
   4   3  -8  210.64   19.86
  -4  -3   8  230.84   20.05
  -4   3   9   11.99    1.53
   4  -3  -9   13.04    1.42
   4  -3  -9   12.81    1.43
   4   3  -9   10.91    1.27
   4   3  -9   10.42    1.42
  -4  -3   9   10.01    1.36
  -4   3  10   28.19    2.83
   4  -3 -10   27.27    2.60
   4  -3 -10   26.32    2.60
   4   3 -10   24.41    2.46
   4   3 -10   25.44    2.63
  -4  -3  10   20.27    2.52
  -4   3  11    5.37    1.29
   4  -3 -11    4.55    0.92
   4  -3 -11    4.47    0.89
   4   3 -11    3.96    0.89
  -4  -3  11    3.13    0.82
  -4   3  12    0.69    1.00
   4  -3 -12    0.37    0.76
   4   3 -12    0.16    0.43
   4   3 -12    0.14    0.69
  -4  -3  12    1.09    0.65
   4  -3 -13   46.57    4.37
   4   3 -13   48.01    4.15
   4   3 -13   43.92    4.39
  -4  -3  13   36.97    4.30
  -4   3  14   13.68    1.69
   4  -3 -14   11.65    1.56
   4   3 -14   14.01    1.38
   4   3 -14   12.73    1.61
  -4  -3  14   12.77    1.67
  -4   3  15   17.92    2.08
   4  -3 -15   19.32    2.06
   4   3 -15   16.30    2.03
  -4  -3  15   19.23    2.19
  -4   3  16    0.19    0.87
  -4   3  16   -0.33    0.76
   4   3 -16    0.06    0.32
   4   3 -16   -0.32    0.78
  -4  -3  16   -0.33    0.95
  -4   3  17    1.36    0.96
  -4   3  17    1.92    0.88
   4   3 -17    1.26    0.82
  -4  -3  17    1.46    1.03
  -4   3  18    7.33    1.24
  -4   3  18    5.69    1.21
   4  -3 -18    5.77    1.12
   4   3 -18    5.71    1.11
  -4  -3  18    5.73    1.34
  -4   3  19   17.94    1.89
  -4   3  19   14.85    1.96
   4  -3 -19   12.69    1.75
   4   3 -19   14.04    1.82
  -4  -3  19   17.38    2.13
  -4   3  20    2.27    1.04
   4  -3 -20    3.82    1.00
   4   3 -20    4.11    1.00
  -4  -3  20    3.97    1.21
  -4   3  21  105.41    9.05
  -4   3  21   92.28    9.14
   4  -3 -21   97.82    8.96
   4   3 -21  101.26    9.14
  -4  -3  21   86.42    9.16
  -4   3  22   12.33    1.58
  -4   3  22   12.75    1.87
   4  -3 -22   11.80    1.57
   4   3 -22   11.47    1.64
  -4  -3  22   12.85    1.87
  -4   3  23    9.71    1.35
  -4   3  23    9.40    1.65
   4  -3 -23    8.05    1.31
  -4  -3  23    8.01    1.55
  -4   3  24    0.65    0.81
  -4   3  24   -0.01    1.13
   4  -3 -24    0.78    0.89
  -4  -3  24    1.55    1.03
  -4   3  25   16.24    2.18
   4  -3 -25   14.60    1.80
  -4  -3  25   13.43    1.99
  -4   3  26    8.58    1.69
   4  -3 -26    7.50    1.35
   4   3 -26    7.66    1.53
  -4   3  27    1.93    1.27
   4  -3 -27    0.61    1.01
   4   3 -27    0.55    1.16
  -4  -3  27    0.63    1.18
   4  -3 -28    9.14    1.47
   4   3 -28    9.40    1.64
  -4   3  29   -0.90    1.45
   4  -3 -29    0.38    1.03
   4   3 -29    1.03    1.19
  -4   3  30    1.90    1.43
   4  -3 -30   -0.22    1.03
   4   3 -30    1.40    1.21
  -4   3  31    0.93    1.43
   4  -3 -31    0.45    1.04
   4   3 -31    0.85    1.22
  -4   3  32    1.90    1.43
   4  -3 -32    0.75    1.07
   4   3 -32    1.74    1.26
  -4   3  33   -1.34    1.42
   4  -3 -33   -1.25    1.09
   4   3 -33   -0.47    1.23
  -4  -3  33    0.03    1.26
   4  -3 -34    0.51    1.09
   4   3 -34    0.74    1.26
  -4  -3  34   -0.39    1.31
   4  -3 -35    1.53    1.14
   4   3 -35   -0.26    1.28
  -4  -3  35    1.04    1.39
  -4   3  36   -0.32    1.44
   4  -3 -36   -0.22    1.10
   4   3 -36    0.58    1.27
  -4  -3  36   -1.38    1.64
  -4   3  37    0.07    1.34
   4  -3 -37    1.38    1.15
   4   3 -37    0.29    1.28
  -4  -3  37    1.71    1.75
  -4   3  38    1.20    1.45
   4  -3 -38    0.05    1.13
   4   3 -38   -0.70    1.31
  -4  -3  38    0.52    1.73
  -4   3  39    9.87    1.99
   4  -3 -39    6.96    1.53
   4   3 -39    8.34    1.71
  -4  -3  39   10.05    2.36
  -4   3  40    5.25    1.81
   4  -3 -40    3.66    1.31
   4   3 -40    3.53    1.47
  -4  -3  40    1.15    1.98
  -4   3  41    1.29    1.80
   4   3 -41    1.62    1.39
  -4  -3  41    1.71    1.94
  -4   3  42   13.75    2.65
  -4   4   1    5.70    1.08
   4  -4  -1    6.68    1.09
   4  -4  -1    6.47    1.01
   4   4  -1    6.70    0.98
  -4   4   2    1.56    0.78
   4  -4  -2    2.26    1.01
   4  -4  -2    2.70    0.68
   4   4  -2    3.39    0.75
  -4   4   3    1.77    0.81
   4  -4  -3    3.90    1.04
   4  -4  -3    2.34    0.68
  -4   4   4    2.55    0.84
   4  -4  -4    3.06    0.96
   4  -4  -4    0.99    0.61
   4   4  -4    1.10    0.67
  -4  -4   4    1.46    0.55
   4  -4  -5   17.52    1.93
   4  -4  -5   15.74    1.82
   4   4  -5   15.92    1.80
  -4  -4   5   16.91    1.80
  -4   4   6  130.66   11.70
   4  -4  -6  127.98   11.43
   4  -4  -6  121.97   11.41
   4   4  -6  133.44   11.36
   4   4  -6  116.77   11.73
  -4  -4   6  121.96   11.43
  -4   4   7    2.54    1.12
   4  -4  -7    3.62    0.97
   4  -4  -7    3.90    0.82
   4   4  -7    4.34    0.83
   4   4  -7    4.31    0.94
  -4  -4   7    4.00    0.74
  -4   4   8   33.60    3.37
   4  -4  -8   30.67    3.16
   4  -4  -8   29.74    3.07
   4   4  -8   30.85    3.04
   4   4  -8   29.17    3.18
  -4   4   9   -0.55    1.06
   4  -4  -9    0.95    0.86
   4  -4  -9    0.89    0.66
   4   4  -9    0.33    0.64
   4   4  -9   -0.03    0.69
  -4   4  10    0.50    1.08
   4  -4 -10    0.78    0.91
   4  -4 -10    1.58    0.71
   4   4 -10    0.49    0.64
   4   4 -10    0.30    0.71
  -4   4  11   37.31    3.76
   4  -4 -11   39.70    3.66
   4  -4 -11   34.97    3.57
   4   4 -11   33.54    3.64
  -4  -4  11   33.28    3.56
  -4   4  12   32.56    3.11
   4  -4 -12   21.52    2.87
   4   4 -12   31.34    2.85
   4   4 -12   30.47    3.05
  -4  -4  12   27.89    2.98
  -4   4  13   55.41    5.46
   4  -4 -13   62.96    5.43
   4   4 -13   56.17    5.21
   4   4 -13   54.57    5.47
  -4  -4  13   49.21    5.35
   4  -4 -14   52.76    4.91
   4   4 -14   49.53    4.62
   4   4 -14   48.41    4.88
  -4  -4  14   46.28    4.85
  -4   4  15    3.68    1.11
   4  -4 -15    1.90    0.98
   4   4 -15    3.05    0.63
   4   4 -15    2.65    0.92
  -4  -4  15    1.23    0.82
  -4   4  16   16.30    2.09
  -4   4  16   19.48    2.10
   4  -4 -16   16.62    1.98
   4   4 -16   16.58    1.71
   4   4 -16   16.99    2.01
  -4  -4  16   14.34    2.01
  -4   4  17    1.00    1.07
  -4   4  17    0.72    0.92
   4  -4 -17    0.87    0.92
   4   4 -17    0.94    0.83
  -4  -4  17    0.91    0.86
  -4   4  18   -0.14    0.99
  -4   4  18   -0.09    0.94
   4  -4 -18   -0.11    0.90
   4   4 -18    0.62    0.44
   4   4 -18    1.12    0.84
  -4  -4  18    0.73    0.92
  -4   4  19   22.74    2.26
  -4   4  19   20.24    2.25
   4   4 -19   15.53    1.75
   4   4 -19   18.03    2.12
  -4  -4  19   18.21    2.24
  -4   4  20   83.33    7.73
  -4   4  20   81.57    7.70
  -4  -4  20   76.29    7.70
  -4   4  21    0.43    0.98
  -4   4  21    0.31    1.03
  -4  -4  21   -0.12    0.95
  -4   4  22   30.24    2.96
   4  -4 -22   24.74    2.83
  -4  -4  22   26.05    3.02
  -4   4  23   -0.01    0.99
   4  -4 -23    1.34    0.94
  -4  -4  23    1.00    0.99
  -4   4  24    1.79    1.03
  -4   4  24   -0.34    1.19
   4   4 -24    0.02    1.15
  -4  -4  24   -0.24    0.98
  -4   4  25    9.87    1.50
  -4   4  25   10.63    1.86
   4  -4 -25    9.74    1.58
   4   4 -25   10.84    1.74
  -4   4  26    4.89    1.44
   4  -4 -26    3.25    1.19
   4   4 -26    3.48    1.32
  -4  -4  26    2.76    1.37
  -4   4  27    1.29    1.26
   4  -4 -27    1.23    1.13
   4   4 -27    1.63    1.22
  -4  -4  27    2.06    1.34
   4  -4 -28   -0.57    1.10
   4   4 -28    0.15    1.19
  -4  -4  28   -0.80    1.29
  -4   4  29   22.64    2.76
   4  -4 -29   19.49    2.30
   4   4 -29   21.78    2.55
  -4  -4  29   15.86    2.52
  -4   4  30    6.94    1.78
   4  -4 -30    7.18    1.40
   4   4 -30    8.97    1.68
  -4  -4  30    6.42    1.66
  -4   4  31    0.70    1.42
   4  -4 -31    0.09    1.07
   4   4 -31    2.12    1.38
  -4  -4  31    1.76    1.38
  -4   4  32    6.27    1.68
   4  -4 -32    4.94    1.26
   4   4 -32    4.56    1.51
  -4  -4  32    3.22    1.56
  -4   4  33   16.38    2.35
   4  -4 -33   13.92    1.90
   4   4 -33   14.49    2.14
  -4  -4  33   12.23    2.41
  -4   4  34   13.23    2.24
   4  -4 -34   14.00    1.86
   4   4 -34   14.21    2.11
  -4  -4  34   11.78    2.44
  -4   4  35    7.16    1.84
   4  -4 -35    6.35    1.40
   4   4 -35    8.13    1.69
  -4  -4  35    7.87    2.19
  -4   4  36   27.39    3.50
   4  -4 -36   28.55    3.19
   4   4 -36   31.55    3.42
  -4  -4  36   36.40    4.01
  -4   4  37   14.64    2.31
   4  -4 -37   11.88    1.84
   4   4 -37   14.12    2.08
  -4  -4  37   16.60    2.78
   4  -4 -38    1.79    1.16
   4   4 -38    2.30    1.39
  -4  -4  38    1.77    2.13
  -4   4  39   28.44    3.25
   4  -4 -39   22.13    2.60
   4   4 -39   23.77    2.82
  -4  -4  39   17.10    3.40
  -4   4  40    9.91    2.26
   4  -4 -40    8.41    1.52
   4   4 -40    7.72    1.73
  -4  -4  40    6.41    2.49
  -4   4  41   -2.36    1.98
  -4   4  42    0.44    1.95
  -4   5   1    0.81    1.01
   4  -5  -1    0.77    0.62
   4   5  -1    0.58    0.69
  -4  -5   1    0.46    0.92
  -4   5   2   10.70    1.70
   4  -5  -2   10.86    1.40
  -4  -5   2   12.31    1.77
  -4  -5   2   11.87    1.33
  -4   5   3   56.14    5.61
   4  -5  -3   64.69    5.65
   4  -5  -3   55.85    5.39
   4   5  -3   56.69    5.40
  -4  -5   3   52.73    5.77
  -4  -5   3   55.78    5.32
  -4   5   4    6.34    1.37
   4  -5  -4    8.15    1.47
   4  -5  -4    6.85    1.10
   4   5  -4    6.99    1.13
  -4  -5   4    7.80    1.05
   4  -5  -5  293.18   26.45
   4  -5  -5  285.55   26.35
   4   5  -5  295.15   26.35
  -4  -5   5  318.66   26.43
  -4   5   6  214.48   21.45
   4  -5  -6  324.17   21.49
   4  -5  -6  229.03   21.23
   4   5  -6  218.10   21.19
  -4  -5   6  233.86   21.27
  -4   5   7    1.15    1.16
   4  -5  -7    1.23    1.10
   4  -5  -7    1.36    0.73
   4   5  -7    0.93    0.74
  -4  -5   7    0.87    0.59
  -4   5   8   41.57    4.46
   4  -5  -8   42.74    4.39
   4  -5  -8   42.04    4.24
   4   5  -8   49.30    4.31
  -4  -5   8   42.25    4.25
  -4   5   9   18.48    2.44
   4  -5  -9   23.49    2.43
   4  -5  -9   20.54    2.27
   4   5  -9   21.61    2.26
   4   5  -9   22.82    2.49
  -4  -5   9   19.73    2.27
  -4   5  10   11.00    1.68
   4  -5 -10    7.50    1.51
   4  -5 -10   11.84    1.48
   4   5 -10   12.82    1.46
   4   5 -10    9.04    1.51
  -4  -5  10   13.69    1.53
  -4   5  11   50.62    4.86
   4  -5 -11   42.38    4.68
   4   5 -11   50.07    4.63
   4   5 -11   44.67    4.81
  -4  -5  11   50.78    4.72
  -4   5  12   73.54    6.74
   4  -5 -12   72.41    6.61
   4   5 -12   68.61    6.42
   4   5 -12   62.48    6.61
  -4  -5  12   66.21    6.50
  -4   5  13   15.05    2.00
   4  -5 -13   14.17    1.87
   4   5 -13   14.74    1.69
   4   5 -13   15.97    1.92
  -4  -5  13   13.36    1.78
   4  -5 -14   58.58    5.25
   4   5 -14   51.98    5.03
   4   5 -14   55.83    5.37
  -4  -5  14   47.25    5.10
  -4   5  15    0.09    1.10
  -4   5  15    1.10    0.92
   4  -5 -15    0.07    1.02
   4   5 -15    0.24    0.74
   4   5 -15    0.30    0.80
  -4  -5  15   -0.25    0.78
  -4   5  16    2.22    1.19
  -4   5  16    2.19    1.00
   4  -5 -16    0.56    0.94
   4   5 -16    1.08    0.76
   4   5 -16    3.57    1.01
  -4  -5  16    1.76    0.89
  -4   5  17   88.38    8.14
  -4   5  17   90.67    8.09
   4  -5 -17   86.57    8.01
   4   5 -17   86.44    8.18
  -4  -5  17   74.30    7.93
  -4   5  18    7.62    1.53
  -4   5  18    8.83    1.51
   4  -5 -18    9.33    1.44
   4   5 -18    8.67    1.18
  -4  -5  18    7.85    1.42
  -4   5  19   16.80    2.04
   4  -5 -19   14.89    1.86
   4   5 -19   13.15    1.59
  -4  -5  19   16.22    2.03
  -4   5  20    1.23    1.10
  -4   5  20    2.06    1.13
   4  -5 -20    2.60    1.05
   4   5 -20    1.81    0.62
   4   5 -20    1.50    1.19
  -4  -5  20    1.40    1.08
  -4   5  21   71.24    6.31
   4  -5 -21   66.77    6.18
   4   5 -21   68.36    6.34
  -4  -5  21   50.35    6.07
  -4   5  22    0.28    1.04
  -4   5  22   -0.87    1.19
   4  -5 -22    0.02    1.11
   4   5 -22    0.50    1.19
  -4  -5  22    1.16    1.07
  -4   5  23   70.71    6.66
  -4   5  23   73.47    6.81
   4   5 -23   77.23    6.85
  -4  -5  23   56.14    6.58
  -4   5  24    0.28    1.08
  -4   5  24   -0.20    1.22
   4   5 -24    0.36    1.19
  -4   5  25    0.40    1.03
  -4   5  25    1.99    1.32
   4   5 -25    0.59    1.19
  -4  -5  25   -0.02    1.24
  -4   5  26    0.56    1.23
   4  -5 -26    0.19    1.10
   4   5 -26    0.89    1.21
  -4  -5  26    1.19    1.34
  -4   5  27    3.20    1.45
   4  -5 -27    6.25    1.34
   4   5 -27    7.54    1.56
  -4  -5  27    7.06    1.71
  -4   5  28   14.25    2.24
   4  -5 -28   12.58    1.81
   4   5 -28   14.09    2.01
  -4  -5  28   11.30    2.16
   4  -5 -29    1.67    1.20
   4   5 -29    2.63    1.31
  -4   5  30    6.55    1.73
   4  -5 -30    4.83    1.37
   4   5 -30    6.21    1.52
  -4   5  31    2.55    1.51
   4  -5 -31    3.78    1.27
   4   5 -31    3.20    1.37
  -4   5  32    0.52    1.45
   4  -5 -32    0.64    1.17
   4   5 -32   -0.18    1.22
  -4   5  33   -0.46    1.48
   4  -5 -33    0.16    1.11
   4   5 -33   -0.51    1.27
  -4   5  34    3.47    1.67
   4  -5 -34    4.60    1.28
   4   5 -34    3.72    1.43
  -4   5  35    0.36    1.43
   4  -5 -35    0.41    1.14
   4   5 -35    0.82    1.29
  -4   5  36    7.53    1.95
   4  -5 -36    8.58    1.53
   4   5 -36    9.49    1.75
  -4   5  37    0.99    1.62
   4  -5 -37    0.93    1.15
   4   5 -37    1.72    1.34
  -4   5  38    0.67    1.79
   4  -5 -38    0.77    1.13
   4   5 -38    1.09    1.32
  -4   6   1    5.13    1.38
   4  -6  -1    5.34    1.26
   4  -6  -1    4.25    0.91
  -4  -6   1    3.50    1.19
  -4  -6   1    5.34    0.69
  -4   6   2   17.16    2.23
   4  -6  -2   19.77    2.13
   4  -6  -2   16.32    1.86
   4   6  -2   16.52    1.92
  -4  -6   2   14.43    2.12
  -4  -6   2   15.74    1.68
  -4   6   3   -0.53    1.12
   4  -6  -3    0.94    0.74
   4   6  -3    0.62    0.79
  -4  -6   3    0.58    1.00
  -4  -6   3    0.81    0.44
  -4   6   4    1.65    1.04
   4  -6  -4    1.91    0.80
   4   6  -4    2.58    0.90
  -4  -6   4    2.68    1.16
  -4  -6   4    2.58    0.64
  -4   6   5    7.06    1.40
   4  -6  -5    7.22    1.13
   4   6  -5    6.68    1.21
  -4  -6   5    7.95    1.56
  -4  -6   5    7.42    1.01
   4  -6  -6   16.34    2.12
   4  -6  -6   15.21    1.75
   4   6  -6   14.58    1.79
  -4  -6   6   13.58    1.61
  -4   6   7   13.75    1.91
   4  -6  -7   12.10    1.97
   4  -6  -7   14.14    1.64
   4   6  -7   13.76    1.69
  -4  -6   7   12.11    1.51
  -4   6   8  129.77   12.15
   4  -6  -8  125.59   11.98
   4  -6  -8  135.70   11.84
   4   6  -8  135.78   11.85
  -4  -6   8  122.25   11.70
  -4   6   9   42.18    4.58
   4  -6  -9   46.98    4.61
   4   6  -9   48.24    4.46
  -4  -6   9   42.98    4.33
  -4   6  10    5.27    1.34
   4  -6 -10    5.06    1.38
  -4  -6  10    4.46    0.92
  -4   6  11   23.84    2.83
   4  -6 -11   26.83    2.80
   4   6 -11   23.90    2.60
  -4  -6  11   23.03    2.57
  -4   6  12    7.47    1.60
   4  -6 -12    7.74    1.48
   4   6 -12    7.67    1.29
  -4  -6  12    9.57    1.32
  -4   6  13    3.00    1.30
   4  -6 -13    3.10    1.19
   4   6 -13    2.81    0.97
  -4  -6  13    3.58    0.94
  -4   6  14    2.06    1.25
  -4   6  14    1.48    0.95
   4  -6 -14    1.24    1.12
   4   6 -14    2.04    0.92
  -4   6  15    8.29    1.58
   4  -6 -15    8.06    1.47
   4   6 -15    6.63    1.22
  -4   6  16   82.97    8.30
   4  -6 -16   89.45    8.23
  -4   6  17  321.56   28.23
  -4   6  17  321.09   28.17
   4  -6 -17  313.51   27.95
   4   6 -17  305.11   27.84
  -4  -6  17  318.90   28.15
  -4   6  18   46.61    4.34
  -4   6  18   46.35    4.26
   4   6 -18   34.97    3.92
   4   6 -18   43.35    4.34
  -4  -6  18   37.95    4.19
  -4   6  19   55.94    5.61
  -4   6  19   55.43    5.56
   4  -6 -19   67.21    5.66
   4   6 -19   50.81    5.29
   4   6 -19   58.92    5.77
  -4  -6  19   53.74    5.61
  -4   6  20    2.57    1.25
  -4   6  20    3.86    1.31
   4  -6 -20    5.21    1.34
   4   6 -20    3.09    0.90
   4   6 -20    4.62    1.38
  -4  -6  20    4.39    1.37
  -4   6  21   15.53    2.20
   4  -6 -21   13.88    2.02
   4   6 -21   19.14    2.26
  -4  -6  21   13.87    2.20
  -4   6  22   28.72    3.15
  -4   6  22   28.02    3.22
   4  -6 -22   24.25    2.97
   4   6 -22   30.24    3.23
  -4  -6  22   28.91    3.31
  -4   6  23   13.62    1.91
  -4   6  23   11.27    1.94
   4  -6 -23   10.36    1.77
   4   6 -23   14.16    1.97
  -4  -6  23   10.35    2.31
  -4   6  24   12.14    1.96
  -4   6  24   13.50    2.10
   4  -6 -24   14.81    1.93
   4   6 -24   12.89    2.02
  -4  -6  24   16.44    2.60
  -4   6  25    1.59    1.17
  -4   6  25    3.33    1.35
   4  -6 -25    2.54    1.23
   4   6 -25    1.05    1.31
  -4  -6  25    2.66    1.95
  -4   6  26    1.19    1.23
   4  -6 -26    0.26    1.18
   4   6 -26    2.56    1.36
  -4  -6  26    0.55    1.90
  -4   6  27    0.25    1.15
   4   6 -27    1.22    1.32
  -4  -6  27    2.51    2.09
  -4   6  28    6.30    1.76
   4   6 -28    7.51    1.66
  -4  -6  28    7.36    2.34
  -4   6  29    3.96    1.62
   4   6 -29    5.03    1.52
  -4  -6  29    4.61    2.35
   4   6 -30   20.82    2.64
  -4  -6  30   19.71    3.37
   4  -6 -31    5.65    1.40
   4   6 -31    4.07    1.50
  -4  -6  31    1.28    2.34
   4  -6 -32    3.76    1.31
   4   6 -32    3.12    1.44
  -4  -6  32    0.73    2.36
   4  -6 -33    1.99    1.26
   4   6 -33    3.59    1.44
  -4  -6  33    0.97    2.35
   4  -6 -34    0.56    1.19
   4   6 -34   -0.75    1.33
  -4  -6  34   -0.16    2.24
   4  -6 -35    0.48    1.20
   4   6 -35    0.11    1.31
  -4  -6  35   -0.09    2.13
   4  -6 -36    0.83    1.15
  -4  -6  36    0.17    2.11
  -4  -6  37    1.71    2.15
   4  -7  -1    2.32    1.24
   4  -7  -1    2.57    0.82
  -4  -7   1    2.31    1.11
   4  -7  -2   96.27    9.31
   4  -7  -2  101.28    9.05
   4   7  -2   95.00    9.11
   4  -7  -3   86.84    8.69
   4  -7  -3   94.13    8.44
   4   7  -3   90.45    8.52
   4  -7  -4   43.30    4.31
   4  -7  -4   39.12    4.00
   4   7  -4   41.22    4.11
   4  -7  -5   13.15    1.87
   4  -7  -5   10.63    1.48
   4   7  -5   11.52    1.61
   4  -7  -6    0.92    1.21
   4  -7  -6   -0.30    0.74
   4   7  -6    0.51    0.90
  -4  -7   6   -0.30    1.32
   4  -7  -7   13.71    1.70
   4   7  -7   11.63    1.74
  -4  -7   7   19.06    2.44
   4  -7  -8   72.16    6.97
   4   7  -8   73.38    7.01
  -4  -7   8   76.09    7.58
   4  -7  -9   -0.54    1.40
  -4  -7   9    0.83    1.58
   4  -7 -10   61.88    6.06
   4   7 -10   60.33    5.87
  -4   7  11   53.08    5.31
   4  -7 -11   48.56    5.12
   4   7 -11   51.18    5.00
  -4   7  12    9.53    2.02
  -4   7  12   10.10    1.46
   4  -7 -12    9.71    1.73
   4   7 -12    8.85    1.46
  -4   7  13    7.31    1.78
  -4   7  13    4.15    1.09
   4   7 -13    3.51    1.09
  -4  -7  13    4.98    1.41
  -4   7  14   36.53    3.74
  -4   7  14   33.68    3.36
   4  -7 -14   23.57    3.34
   4   7 -14   35.10    3.34
  -4  -7  14   31.24    3.58
  -4   7  15    0.98    0.91
   4  -7 -15    0.35    1.25
   4   7 -15    0.72    0.93
  -4  -7  15   -0.83    1.29
  -4   7  16   92.27    7.90
   4  -7 -16   91.85    7.76
   4   7 -16   74.73    7.50
  -4  -7  16   66.21    7.73
  -4   7  17   96.04    8.42
   4  -7 -17  105.51    8.38
   4   7 -17   82.17    8.03
  -4  -7  17   66.53    8.27
  -4   7  18   22.66    2.42
   4  -7 -18   17.10    2.19
   4   7 -18   13.43    1.85
  -4  -7  18   10.61    2.42
  -4   7  19   11.71    1.80
   4  -7 -19    9.56    1.75
   4   7 -19    9.04    1.38
  -4  -7  19    4.67    2.03
  -4   7  20    0.78    1.23
   4  -7 -20    0.44    1.31
   4   7 -20    0.01    1.25
  -4  -7  20    0.68    1.73
   4  -7 -21   47.85    4.93
   4   7 -21   51.32    5.20
  -4   7  22   -0.59    1.31
   4  -7 -22   -0.34    1.32
   4   7 -22   -0.31    1.26
  -4  -7  22   -0.89    2.18
  -4   7  23   24.09    3.07
   4  -7 -23   24.02    2.92
   4   7 -23   28.65    3.20
  -4  -7  23   32.14    3.95
  -4   7  24   -0.18    1.40
   4  -7 -24    1.17    1.33
   4   7 -24    1.10    1.31
  -4  -7  24    0.00    2.22
  -4   7  25   16.17    2.43
   4  -7 -25   20.19    2.32
   4   7 -25   20.71    2.53
  -4  -7  25   10.95    3.08
   4  -7 -26   52.10    5.09
   4   7 -26   49.33    5.28
   4  -7 -27    0.91    1.26
   4   7 -27    3.03    1.41
  -4  -7  27    0.31    2.28
   4  -7 -28    0.65    1.23
   4   7 -28    0.08    1.26
  -4  -7  28    0.14    2.13
   4  -7 -29    0.60    1.22
   4   7 -29    2.00    1.34
  -4  -7  29   -1.27    2.16
   4  -7 -30    1.29    1.23
   4   7 -30    1.03    1.33
  -4  -7  30    1.23    2.17
   4  -7 -31    0.82    1.21
   4   7 -31    2.14    1.36
  -4  -7  31   -0.25    2.11
   4  -7 -32    0.36    1.18
   4   7 -32    1.16    1.33
  -4  -7  32   -0.52    2.06
  -4  -7  33    0.96    2.07
  -4  -7  34   -0.46    2.01
  -4  -7  35   -1.44    2.10
  -4   8   1   -0.11    1.14
   4  -8  -1    0.67    1.25
   4   8  -1    1.54    1.01
  -4  -8   1    0.28    1.32
  -4   8   2   15.06    2.12
   4  -8  -2   13.51    2.05
   4   8  -2   13.07    1.87
  -4  -8   2   16.36    2.30
  -4   8   3    0.67    1.38
   4  -8  -3    3.09    1.32
   4   8  -3    1.14    1.04
  -4  -8   3    0.41    1.35
  -4   8   4   -0.06    1.36
   4  -8  -4    0.33    1.27
   4   8  -4    0.36    1.02
  -4  -8   4    0.85    1.35
  -4   8   5    0.76    1.38
   4  -8  -5   -1.28    1.31
   4   8  -5    0.50    1.04
  -4  -8   5    0.13    1.35
  -4   8   6    0.35    1.40
   4   8  -6    0.16    1.03
  -4  -8   6   -0.19    1.31
   4  -8  -7   -0.98    1.56
   4   8  -7   -0.29    1.05
  -4  -8   7    0.26    1.34
  -4   8   8    9.17    1.85
   4  -8  -8    5.51    1.76
  -4  -8   8    6.28    1.72
  -4   8   9    1.06    1.45
   4  -8  -9    0.48    1.50
   4   8  -9    1.28    1.09
  -4  -8   9    1.54    1.44
  -4   8  10   53.38    4.96
   4  -8 -10   41.83    4.69
   4   8 -10   43.88    4.55
  -4  -8  10   46.53    5.00
  -4   8  11   89.20    8.48
   4   8 -11   83.63    8.19
  -4  -8  11   90.16    8.75
  -4   8  12   37.24    4.06
   4   8 -12   33.22    3.68
  -4  -8  12   39.63    4.27
  -4   8  13   -0.34    1.28
   4   8 -13   -0.24    1.07
  -4  -8  13   -0.76    1.64
  -4   8  14   99.39    8.60
   4  -8 -14   79.74    8.35
   4   8 -14   87.36    8.29
   4  -8 -15   50.68    4.95
   4   8 -15   46.30    4.78
  -4   8  16   44.63    4.39
   4  -8 -16   44.57    4.26
   4   8 -16   34.91    4.03
  -4   8  17    0.76    1.24
   4  -8 -17    0.95    1.33
   4   8 -17    0.63    1.03
  -4   8  18   48.13    4.61
   4  -8 -18   45.51    4.50
   4   8 -18   38.15    4.28
  -4   8  19   33.47    3.61
   4  -8 -19   30.56    3.50
  -4   8  20   40.11    4.24
   4  -8 -20   38.26    4.07
   4  -8 -21   13.40    2.04
  -4   8  22   12.16    2.02
   4  -8 -22   10.77    1.91
  -4   8  23    6.53    1.72
   4  -8 -23    6.13    1.61
  -4   8  24    4.01    1.58
   4  -8 -24    4.39    1.50
  -4   8  25   -0.17    1.39
   4  -8 -25   -0.01    1.35
   4  -8 -26   18.33    2.42
   4  -8 -27    2.99    1.52
   4  -8 -28    3.10    1.49
   4  -8 -29    0.31    1.40
  -4   9   1    1.28    1.47
   4  -9  -1    0.86    1.67
   4   9  -1    0.26    0.99
  -4  -9   1    2.26    1.50
  -4   9   2    0.65    1.45
   4  -9  -2    0.76    1.65
   4   9  -2    0.36    1.03
  -4  -9   2    1.52    1.42
  -4   9   3    0.76    1.41
   4  -9  -3    0.47    1.63
   4   9  -3    1.39    1.07
  -4  -9   3    0.56    1.42
  -4   9   4    1.05    1.45
   4  -9  -4    0.84    1.63
   4   9  -4    0.04    1.03
  -4  -9   4   -0.28    1.39
  -4   9   5   -0.96    1.43
   4  -9  -5    0.18    1.60
   4   9  -5    0.56    1.09
  -4  -9   5    0.14    1.41
  -4   9   6    1.52    1.46
   4  -9  -6   -1.16    1.60
   4   9  -6    1.32    1.09
  -4  -9   6   -0.35    1.39
   4  -9  -7    1.32    1.62
  -4  -9   7    1.54    1.48
  -4   9   8    1.51    1.49
   4  -9  -8   -0.12    1.58
   4   9  -8    1.42    1.13
  -4  -9   8    0.64    1.44
  -4   9   9    1.80    1.24
   4  -9  -9    1.57    1.61
   4   9  -9    2.34    1.17
  -4  -9   9    1.70    1.48
  -4   9  10   29.09    3.26
   4  -9 -10   25.27    3.21
   4   9 -10   26.74    3.03
  -4  -9  10   28.99    3.41
  -4   9  11   62.34    5.56
   4  -9 -11   44.60    5.29
   4   9 -11   51.34    5.21
  -4  -9  11   57.63    5.63
  -4   9  12    9.91    1.88
   4  -9 -12    9.38    1.91
   4   9 -12   10.74    1.69
  -4   9  13    7.96    1.73
   4  -9 -13    7.54    1.75
  -4   9  14    3.15    1.36
   4  -9 -14    2.41    1.45
   4   9 -14    1.87    1.12
  -4  -9  14    2.08    1.59
  -4   9  15   82.28    6.87
   4  -9 -15   51.84    6.47
   4   9 -15   70.00    6.56
  -4  -9  15   82.35    7.23
  -4   9  16   30.84    3.27
   4  -9 -16   30.55    3.18
   4   9 -16   21.96    2.94
  -4  -9  16   29.88    3.55
  -4   9  17    1.35    1.24
   4  -9 -17    0.57    1.35
   4   9 -17    1.00    1.08
  -4  -9  17    1.80    1.70
  -4   9  18    9.11    1.85
  -4  -9  18    8.40    2.15
  -4   9  19   15.94    2.29
  -4  -9  19   13.22    2.56
  -4   9  20    7.96    1.76
  -4  -9  20    6.26    2.08
  -4   9  21   32.97    3.66
   4  -9 -21   30.70    3.47
  -4   9  22    3.19    1.56
   4  -9 -22    5.90    1.59
  -4   9  23    6.40    1.70
   4  -9 -23    5.77    1.64
  -4   9  24   17.39    2.45
   4  -9 -24   16.73    2.30
   4  -9 -25    0.15    1.37
  -4  10   1    9.32    1.93
   4 -10  -1    5.77    1.97
   4  10  -1    7.16    1.43
  -4 -10   1   10.30    1.86
  -4  10   2    0.30    1.45
   4 -10  -2   -0.42    1.68
   4  10  -2   -0.13    0.99
  -4 -10   2    0.05    1.43
  -4  10   3   -1.05    1.49
   4 -10  -3   -0.09    1.65
   4  10  -3   -0.44    1.02
  -4 -10   3   -0.07    1.44
  -4  10   4   -0.38    1.16
   4  10  -4   -0.29    1.01
  -4 -10   4    0.07    1.47
  -4  10   5    0.88    1.19
  -4 -10   5    0.48    1.50
  -4  10   6    0.61    1.19
   4 -10  -6   -0.04    1.66
   4  10  -6    1.01    1.11
  -4 -10   6    1.21    1.48
   4 -10  -7    1.95    1.72
   4  10  -7    3.36    1.26
  -4 -10   7    6.84    1.72
  -4  10   8    1.93    1.21
   4 -10  -8    0.21    1.63
   4  10  -8    0.93    1.06
  -4 -10   8   -0.02    1.47
  -4  10   9   -0.43    1.17
   4 -10  -9   -0.74    1.60
   4  10  -9   -0.58    1.05
  -4  10  10    0.02    1.17
   4 -10 -10    0.97    1.55
   4  10 -10   -0.08    1.04
  -4  10  11   -0.49    1.23
   4 -10 -11    0.93    1.52
   4  10 -11   -0.28    1.06
  -4 -10  11    2.42    1.57
  -4  10  12    5.31    1.47
   4 -10 -12    5.03    1.67
   4  10 -12    6.22    1.37
  -4 -10  12    3.81    1.67
  -4  10  13   38.86    3.81
   4 -10 -13   26.01    3.60
   4  10 -13   33.42    3.55
  -4 -10  13   39.38    4.01
   4 -10 -14   13.65    2.30
   4  10 -14   17.46    2.18
  -4 -10  14   20.28    2.65
  -4  10  15    0.77    1.37
   4 -10 -15    1.82    1.43
   4  10 -15    1.14    1.12
  -4 -10  15    1.62    1.56
  -4  10  16    0.43    1.34
   4 -10 -16    1.36    1.42
  -4 -10  16    0.38    1.46
  -4  10  17    0.75    1.37
   4 -10 -17   -0.03    1.35
  -4 -10  17    1.63    1.51
  -4  10  18    0.19    1.31
   4 -10 -18    0.79    1.49
  -4  10  19   -0.45    1.43
   4 -10 -19    0.17    1.44
   4 -11  -1    9.44    2.25
   4  11  -1   13.02    1.75
   4 -11  -2    3.07    1.87
   4  11  -2    6.95    1.32
   4 -11  -3    0.31    1.68
   4  11  -3    2.36    1.09
   4 -11  -4    0.26    1.71
   4  11  -4    1.00    1.03
   4 -11  -5   -0.07    1.70
   4  11  -5   -0.07    0.99
   4 -11  -6    0.58    1.67
   4  11  -6    1.11    1.05
   4 -11  -7    0.80    1.67
   4  11  -7    1.55    1.08
   4 -11  -8    1.38    1.62
   4  11  -8    0.88    1.03
   4 -11  -9    1.12    1.61
   4  11  -9    3.59    1.19
   4 -11 -10   -0.01    1.51
   4  11 -10   -0.28    1.04
   4 -11 -11    7.88    1.88
   4  11 -11   10.65    1.63
   4  11 -12   21.23    2.51
   4  11 -13    1.85    1.12
  -3   0   1   44.31    4.08
   3   0  -1   43.05    4.10
  -3   0   2    0.17    0.43
   3   0  -2   -0.19    0.35
   3   0  -2   -0.01    0.36
  -3   0   3   25.78    2.37
   3   0  -3   22.20    2.35
   3   0  -4    0.14    0.38
  -3   0   5   12.50    1.28
   3   0  -5   12.09    1.37
  -3   0   6    0.20    0.39
   3   0  -6   -0.22    0.43
  -3   0   7   58.38    5.08
   3   0  -7   55.74    5.20
   3   0  -7   51.52    5.22
  -3   0   8    0.18    0.36
   3   0  -8   -0.11    0.59
   3   0  -8    0.18    0.46
  -3   0   9  817.95   71.68
   3   0  -9  821.93   71.76
  -3   0  10    0.04    0.24
   3   0 -10   -0.09    0.60
  -3   0  11   33.34    3.19
  -3   0  11   35.47    3.17
   3   0 -11   35.84    3.41
  -3   0  12   -0.07    0.22
  -3   0  12    0.08    0.30
  -3   0  12    0.28    0.59
   3   0 -12    0.25    0.62
  -3   0  13   23.70    2.49
  -3   0  13   28.18    2.45
   3   0 -13   28.42    2.72
  -3   0  14   -0.39    0.40
  -3   0  14    0.09    0.25
   3   0 -14    0.03    0.63
  -3   0  15  236.41   21.09
  -3   0  15  236.93   21.07
   3   0 -15  271.85   21.34
   3   0 -16    0.31    0.68
  -3   0  17   18.87    2.04
   3   0 -17   15.72    1.83
  -3   0  18    0.24    0.77
   3   0 -18   -0.43    0.72
  -3   0  19    1.34    0.87
   3   0 -19    1.20    0.78
  -3   0  20    0.27    0.83
   3   0 -20    0.38    0.76
  -3   0  21    0.16    0.85
   3   0 -21    0.06    0.77
  -3   0  22    0.26    0.89
   3   0 -22    0.02    0.80
  -3   0  23    7.41    1.39
  -3   0  24    0.91    0.93
  -3   0  25   23.19    2.71
  -3   0  26    0.03    0.85
   3   0 -26   -0.23    0.88
  -3   0  27    2.44    1.03
   3   0 -27    1.99    0.96
  -3   0  28   -0.73    0.90
   3   0 -28   -0.37    0.90
  -3   0  29   32.92    3.56
  -3   0  30    0.00    1.14
   3   0 -30   -0.72    1.13
  -3   0  31    7.50    1.66
   3   0 -31   10.20    1.58
  -3   0  32   -0.63    1.19
   3   0 -32   -0.97    1.16
  -3   0  33   10.59    1.87
   3   0 -33    9.79    1.67
  -3   0  34    0.43    1.21
   3   0 -34    1.12    1.21
  -3   0  35    7.91    1.76
   3   0 -35   10.72    1.68
  -3   0  36   -1.00    1.32
   3   0 -36    0.54    1.22
  -3   0  37   26.69    3.38
   3   0 -37   28.88    3.14
  -3   0  38    2.90    1.71
   3   0 -38   -0.45    1.23
  -3   0  39   13.40    2.45
   3   0 -39   12.70    1.92
  -3   0  40    0.58    1.81
   3   0 -40   -0.21    1.22
  -3   0  41    3.11    1.99
   3   0 -41    1.69    1.31
  -3   0  42   -0.12    1.86
   3   0 -42    0.06    1.25
  -3   0  43   67.26    8.77
   3   0 -43  105.57    8.56
  -3   1   1    4.69    0.71
  -3   1   1    2.43    0.55
   3  -1  -1    4.46    0.53
   3  -1  -1    3.70    0.61
   3   1  -1    4.34    0.60
   3   1  -1    4.38    0.61
   3   1  -1    4.15    0.60
  -3   1   2  225.90   21.21
   3  -1  -2  263.74   21.14
   3  -1  -2  252.03   21.30
   3   1  -2  244.07   21.28
   3   1  -2  212.65   21.23
   3   1  -2  237.54   21.27
  -3   1   3    7.10    0.87
   3  -1  -3    6.64    0.86
   3   1  -3    7.03    0.80
   3   1  -3    7.00    0.83
   3   1  -3    7.03    0.85
   3  -1  -4   33.80    3.26
   3   1  -4   34.22    3.16
   3   1  -4   33.04    3.29
  -3   1   5    0.05    0.44
   3  -1  -5    0.44    0.47
   3  -1  -5   -0.09    0.40
   3   1  -5    0.50    0.41
   3   1  -5    0.23    0.56
  -3   1   6  154.25   14.02
   3  -1  -6  155.19   13.96
   3  -1  -6  161.48   14.10
   3   1  -6  169.96   14.28
  -3   1   7    6.93    0.93
   3  -1  -7    9.10    0.97
   3  -1  -7    8.43    1.09
   3   1  -7    8.80    1.05
  -3   1   8  140.93   12.09
   3  -1  -8  137.00   12.03
   3  -1  -8  136.08   12.20
   3   1  -8  127.69   12.09
  -3   1   9  709.45   63.47
   3  -1  -9  736.79   63.39
   3  -1  -9  764.60   64.58
   3   1  -9  714.70   63.45
  -3   1  10  512.61   44.40
   3  -1 -10  518.76   44.35
   3   1 -10  481.82   44.38
  -3  -1  10  523.41   45.44
  -3   1  11  148.03   14.01
   3  -1 -11  161.88   14.02
   3   1 -11  159.12   14.08
  -3  -1  11  163.23   13.91
  -3  -1  11  150.77   14.27
  -3   1  12   99.66    8.58
   3  -1 -12   94.89    8.52
   3   1 -12   85.60    8.60
  -3  -1  12   98.04    8.37
  -3  -1  12   92.34    8.39
  -3  -1  12   92.64    8.72
  -3   1  13   26.74    2.79
   3  -1 -13   28.03    2.71
   3   1 -13   26.11    2.72
  -3  -1  13   27.09    2.51
  -3  -1  13   27.15    2.57
  -3  -1  13   27.52    2.81
  -3   1  14    4.93    0.78
  -3   1  14    5.73    0.99
   3  -1 -14    7.28    0.95
   3   1 -14    6.64    0.99
  -3  -1  14    6.04    0.70
  -3  -1  14    6.91    1.07
  -3   1  15    0.26    0.43
  -3   1  15   -0.81    0.65
   3  -1 -15   -0.81    0.65
   3   1 -15   -0.05    0.68
  -3  -1  15   -0.24    0.68
  -3   1  16    0.46    0.40
  -3   1  16    1.22    0.72
   3  -1 -16    2.18    0.71
   3   1 -16    1.09    0.74
  -3  -1  16    0.59    0.76
  -3   1  17   63.38    5.89
  -3   1  17   66.09    6.20
   3  -1 -17   72.45    6.08
   3   1 -17   62.05    6.12
  -3  -1  17   60.22    6.19
  -3   1  18   12.80    1.36
  -3   1  18   11.95    1.65
   3  -1 -18   12.52    1.50
   3   1 -18   13.79    1.57
  -3  -1  18   12.65    1.73
  -3   1  19    5.04    1.13
   3  -1 -19    5.96    1.01
   3   1 -19    6.57    1.08
  -3  -1  19    5.05    1.16
  -3   1  20    0.90    0.31
  -3   1  20    3.87    1.01
   3  -1 -20    2.38    0.83
  -3  -1  20    1.94    0.95
  -3   1  21   64.42    5.65
   3  -1 -21   60.86    5.42
  -3  -1  21   45.49    5.46
  -3   1  22   91.81    7.58
   3  -1 -22   78.71    7.20
  -3  -1  22   65.55    7.33
  -3   1  23   37.56    3.87
   3  -1 -23   37.62    3.67
   3   1 -23   34.01    3.67
  -3  -1  23   37.35    3.85
  -3   1  24   49.26    5.32
   3  -1 -24   59.91    5.25
   3   1 -24   52.39    5.25
  -3  -1  24   52.11    5.34
  -3   1  25   22.54    2.43
   3  -1 -25   19.63    2.13
   3   1 -25   18.08    2.15
  -3  -1  25   15.64    2.24
  -3   1  26    1.72    1.01
   3   1 -26    1.78    0.97
  -3  -1  26    2.37    1.01
  -3   1  27   61.24    5.83
   3   1 -27   67.49    5.80
  -3  -1  27   48.79    5.66
  -3   1  28    0.63    0.94
   3   1 -28    1.08    0.96
  -3  -1  28    1.81    0.99
  -3   1  29    1.32    0.96
   3  -1 -30   -0.23    1.02
   3   1 -30    0.70    1.11
  -3   1  31   21.15    2.66
   3  -1 -31   19.46    2.39
   3   1 -31   22.65    2.51
  -3   1  32    1.58    1.27
   3  -1 -32    0.82    1.08
   3   1 -32    0.77    1.14
   3  -1 -33    1.67    1.16
   3   1 -33    3.87    1.27
  -3  -1  33    2.28    1.28
   3  -1 -34    0.61    1.12
   3   1 -34   -0.09    1.15
  -3  -1  34    0.92    1.26
   3  -1 -35    1.19    1.18
   3   1 -35   -0.31    1.18
  -3  -1  35    0.90    1.34
  -3   1  36    0.66    1.30
   3  -1 -36    0.57    1.18
   3   1 -36   -0.60    1.20
  -3  -1  36    3.20    1.46
  -3   1  37    0.03    1.35
   3  -1 -37    1.04    1.22
   3   1 -37   -0.51    1.22
  -3  -1  37    0.33    1.60
  -3   1  38    0.83    1.62
   3  -1 -38    0.26    1.23
   3   1 -38    2.44    1.29
  -3  -1  38    0.01    1.69
  -3   1  39    5.66    1.93
   3  -1 -39    6.21    1.47
   3   1 -39    2.98    1.38
  -3  -1  39    5.22    2.04
  -3   1  40   10.27    2.45
   3  -1 -40   11.51    1.86
   3   1 -40   14.47    1.93
  -3  -1  40   10.31    2.50
  -3   1  41   -0.36    1.84
   3  -1 -41    1.57    1.30
   3   1 -41    0.76    1.25
  -3  -1  41   -1.49    1.92
  -3   1  42   15.09    2.79
   3  -1 -42   13.68    2.03
  -3  -1  42   12.53    2.71
  -3   1  43    0.22    1.87
   3  -1 -43    0.67    1.30
  -3  -1  43   -1.70    2.02
  -3   1  44    5.74    2.28
   3   1 -44    7.38    1.58
  -3   2   1  336.67   32.48
   3  -2  -1  411.44   32.41
   3  -2  -1  352.70   32.49
   3   2  -1  379.03   32.46
   3   2  -1  334.54   32.94
  -3   2   2  278.55   25.84
   3  -2  -2  292.70   25.74
   3  -2  -2  300.39   25.84
   3   2  -2  316.35   25.79
   3   2  -2  260.18   25.95
   3   2  -2  297.42   25.84
  -3   2   3    1.19    0.54
   3  -2  -3    2.15    0.58
   3  -2  -3    1.74    0.45
   3   2  -3    2.16    0.63
   3   2  -3    1.58    0.40
  -3   2   4  164.32   14.97
   3  -2  -4  182.86   14.87
   3  -2  -4  168.27   14.91
   3   2  -4  149.77   14.97
   3  -2  -5    0.78    0.41
   3   2  -5    0.78    0.58
  -3   2   6  151.58   14.47
   3  -2  -6  166.93   14.44
   3   2  -6  173.79   14.34
   3   2  -6  148.63   14.47
  -3   2   7   67.05    6.80
   3  -2  -7   76.67    6.73
   3  -2  -7   73.25    6.73
   3   2  -7   78.06    6.62
   3   2  -7   67.64    6.80
  -3   2   8   34.71    3.52
   3  -2  -8   38.23    3.54
   3   2  -8   37.71    3.39
   3   2  -8   33.14    3.51
  -3   2   9   11.11    1.34
   3  -2  -9   11.48    1.29
   3   2  -9   11.20    1.15
   3   2  -9   10.06    1.30
  -3   2  10   18.22    2.05
   3  -2 -10   20.70    1.97
   3   2 -10   18.61    1.79
   3   2 -10   14.96    1.90
  -3  -2  10   18.61    1.98
   3  -2 -11  204.65   17.04
   3   2 -11  194.95   16.92
   3   2 -11  185.01   17.11
  -3  -2  11  175.38   17.20
   3  -2 -12    7.12    0.95
   3   2 -12    5.99    0.68
   3   2 -12    5.90    0.96
  -3  -2  12    6.00    1.03
   3  -2 -13   37.88    3.60
   3   2 -13   35.33    3.36
   3   2 -13   33.19    3.57
  -3  -2  13   46.62    3.80
  -3   2  14    7.67    1.10
   3  -2 -14    7.45    1.03
   3   2 -14    7.08    0.74
   3   2 -14    6.81    1.05
  -3  -2  14    6.35    1.16
  -3   2  15   15.05    1.81
   3  -2 -15   17.25    1.76
   3   2 -15   15.00    1.50
   3   2 -15   16.33    1.78
  -3  -2  15   16.32    1.92
  -3   2  16   19.21    1.88
  -3   2  16   23.43    2.12
   3  -2 -16   23.24    2.01
   3   2 -16   19.73    1.97
  -3  -2  16   12.68    1.64
  -3  -2  16   23.57    2.21
  -3   2  17    0.03    0.54
  -3   2  17    1.10    0.74
   3  -2 -17    0.21    0.72
  -3  -2  17    0.37    0.16
  -3  -2  17    1.07    0.84
  -3   2  18    8.91    1.07
  -3   2  18    8.08    1.30
   3  -2 -18    7.94    1.18
  -3  -2  18    6.48    1.32
  -3   2  19   20.09    2.16
   3  -2 -19   20.49    2.26
  -3  -2  19   24.17    2.52
   3  -2 -20   15.73    1.78
   3   2 -20   14.05    1.82
  -3  -2  20   16.71    2.01
  -3   2  21  109.56    9.42
   3  -2 -21  106.32    9.57
   3   2 -21  101.93    9.64
  -3  -2  21   94.16    9.77
  -3   2  22  176.54   16.22
  -3   2  22  220.20   16.89
   3  -2 -22  180.90   16.38
   3   2 -22  178.12   16.47
  -3  -2  22  186.31   16.72
  -3   2  23   22.77    2.46
  -3   2  23   31.93    3.04
   3  -2 -23   24.37    2.66
   3   2 -23   25.97    2.74
  -3  -2  23   27.49    2.89
  -3   2  24    9.80    1.28
  -3   2  24   13.86    1.87
   3  -2 -24   13.76    1.60
   3   2 -24   15.60    1.70
  -3  -2  24   12.90    1.75
  -3   2  25    0.26    0.99
   3  -2 -25   -0.58    0.86
   3   2 -25   -0.24    0.90
  -3  -2  25   -0.32    0.87
  -3   2  26   20.19    2.46
   3  -2 -26   21.96    2.26
   3   2 -26   19.21    2.27
  -3  -2  26   17.41    2.34
  -3   2  27   -0.05    0.98
   3  -2 -27   -0.56    0.88
   3   2 -27    1.19    0.95
  -3  -2  27   -0.02    0.88
  -3   2  28    7.12    1.44
  -3  -2  28    6.21    1.35
  -3   2  29    4.66    1.31
   3   2 -29    5.65    1.35
  -3  -2  29    8.80    1.60
   3   2 -30    8.23    1.49
  -3  -2  30    6.24    1.61
  -3   2  31   15.43    2.16
   3   2 -31   13.42    1.90
  -3  -2  31   11.82    2.02
  -3   2  32    4.33    1.49
   3  -2 -32    2.67    1.13
   3   2 -32    2.35    1.23
  -3  -2  32    3.32    1.36
  -3   2  33    5.37    1.62
   3  -2 -33    5.68    1.30
   3   2 -33    7.43    1.47
  -3  -2  33    5.84    1.62
  -3   2  34   39.26    5.09
   3  -2 -34   50.94    4.97
   3   2 -34   57.36    5.13
  -3  -2  34   55.01    5.34
  -3   2  35   16.10    2.41
   3  -2 -35   17.98    2.13
   3   2 -35   20.38    2.30
  -3  -2  35   11.36    2.49
  -3   2  36    3.49    1.56
   3  -2 -36    2.48    1.22
   3   2 -36    5.99    1.46
  -3  -2  36    5.19    1.88
  -3   2  37   -0.09    1.44
   3  -2 -37    0.30    1.12
   3   2 -37   -0.32    1.28
  -3  -2  37    0.99    1.74
  -3   2  38    1.80    1.72
   3  -2 -38    3.19    1.25
   3   2 -38    3.21    1.41
  -3  -2  38    6.84    2.09
  -3   2  39   -1.02    1.72
   3  -2 -39   -2.10    1.26
   3   2 -39   -0.33    1.32
  -3  -2  39   -0.15    1.88
  -3   2  40    5.07    2.05
   3  -2 -40    2.82    1.33
  -3  -2  40    3.54    2.06
  -3   2  41   11.36    2.58
   3  -2 -41   12.17    1.85
   3   2 -41   10.86    1.91
  -3  -2  41   14.66    2.73
   3  -2 -42    1.09    1.27
   3   2 -42    2.50    1.43
  -3  -2  42    1.44    2.03
  -3   2  43    7.07    2.35
   3  -2 -43    8.03    1.53
   3   2 -43    7.55    1.64
  -3  -2  43   -1.13    2.16
  -3   2  44    1.67    2.09
  -3   3   1  220.85   20.46
   3  -3  -1  266.72   20.39
   3  -3  -1  211.52   20.32
   3   3  -1  229.38   20.32
   3   3  -1  221.62   20.49
  -3   3   2   53.73    5.39
   3  -3  -2   59.15    5.27
   3   3  -2   56.15    5.26
  -3   3   3  260.34   25.27
   3  -3  -3  338.55   25.28
   3  -3  -3  275.92   25.16
   3   3  -3  284.66   25.14
   3   3  -3  261.02   25.66
  -3   3   4    0.63    0.60
   3  -3  -4    0.64    0.71
   3  -3  -4    0.21    0.41
   3   3  -4    0.31    0.51
   3   3  -4    0.57    0.58
  -3   3   5    1.42    0.68
   3  -3  -5    1.19    0.68
   3  -3  -5    1.39    0.57
   3   3  -5    1.12    0.63
  -3  -3   5    2.16    0.57
   3  -3  -6 1358.53  112.98
   3  -3  -6 1282.79  113.00
   3   3  -6 1266.22  112.92
   3   3  -6 1200.29  113.30
  -3  -3   6 1350.67  113.82
  -3   3   7  364.58   30.17
   3  -3  -7  333.50   30.02
   3   3  -7  339.74   29.94
   3   3  -7  332.13   30.15
  -3  -3   7  335.29   30.14
  -3   3   8  141.71   13.11
   3  -3  -8  148.86   12.98
   3   3  -8  150.74   12.86
   3   3  -8  143.69   13.09
  -3  -3   8  133.89   12.98
  -3   3   9    1.18    0.90
   3  -3  -9    0.38    0.55
   3   3  -9    0.94    0.53
   3   3  -9    0.04    0.63
  -3  -3   9    0.84    0.51
  -3   3  10    8.57    1.28
   3  -3 -10    7.90    1.07
   3  -3 -10    6.63    1.02
   3   3 -10    7.95    0.93
   3   3 -10    6.05    1.04
  -3  -3  10    6.31    1.03
  -3   3  11    3.37    0.92
   3  -3 -11    4.07    0.85
   3   3 -11    4.84    0.71
   3   3 -11    4.03    0.86
  -3  -3  11    4.02    0.85
  -3   3  12   17.50    2.06
   3  -3 -12   17.78    1.98
   3   3 -12   19.15    2.06
  -3  -3  12   20.85    2.13
  -3   3  13    2.67    0.87
   3  -3 -13    0.81    0.77
   3   3 -13    1.84    0.47
   3   3 -13    1.04    0.69
  -3  -3  13    2.48    0.85
  -3   3  14   30.30    3.30
   3  -3 -14   35.76    3.37
   3   3 -14   34.31    3.12
  -3  -3  14   30.11    3.37
  -3   3  15    0.65    0.86
  -3   3  15    1.43    0.79
   3  -3 -15    1.00    0.81
   3   3 -15    1.10    0.41
  -3  -3  15    0.64    0.89
  -3   3  16    7.48    1.19
  -3   3  16    7.22    1.22
   3  -3 -16    6.99    1.15
   3   3 -16    7.38    0.82
  -3  -3  16    6.68    1.30
  -3   3  17    9.45    1.31
  -3   3  17   10.21    1.38
   3  -3 -17   10.21    1.30
   3   3 -17    8.00    0.92
   3   3 -17    8.86    1.28
  -3  -3  17    8.39    1.43
  -3   3  18   64.54    6.66
  -3   3  18   73.60    6.81
   3  -3 -18   73.65    6.72
   3   3 -18   70.22    6.33
   3   3 -18   73.21    6.80
  -3  -3  18   73.28    6.83
  -3   3  19  124.31   10.64
  -3   3  19  131.83   10.83
   3  -3 -19  137.25   10.64
   3   3 -19  103.31   10.21
   3   3 -19  133.83   10.76
  -3  -3  19  113.55   10.76
  -3   3  20    6.05    1.03
  -3   3  20    4.59    1.18
   3  -3 -20    5.49    1.01
   3   3 -20    2.68    0.40
   3   3 -20    4.96    1.02
  -3  -3  20    4.40    1.09
  -3   3  21   95.44    9.11
   3  -3 -21  100.17    8.95
   3   3 -21   95.67    9.02
  -3  -3  21   93.62    9.09
  -3   3  22   37.69    3.68
  -3   3  22   32.46    3.83
   3  -3 -22   37.20    3.74
   3   3 -22   38.74    3.79
  -3  -3  22   36.62    3.84
  -3   3  23    4.80    0.97
  -3   3  23    4.19    1.30
   3  -3 -23    4.84    1.05
   3   3 -23    3.70    1.05
  -3   3  24   93.85    8.72
  -3   3  24  100.40    9.14
   3  -3 -24   93.15    8.83
   3   3 -24   96.21    8.98
  -3   3  25    4.59    0.95
  -3   3  25    4.63    1.35
   3  -3 -25    3.78    1.06
   3   3 -25    6.67    1.18
  -3   3  26    5.83    1.42
   3  -3 -26    5.01    1.11
   3   3 -26    4.86    1.14
  -3   3  27   -0.78    1.08
  -3   3  28   45.77    4.94
   3  -3 -28   46.94    4.81
   3   3 -28   51.64    4.91
  -3  -3  28   50.73    5.03
  -3   3  29    5.36    1.37
   3  -3 -29    4.88    1.23
   3   3 -29    6.57    1.40
  -3  -3  29    5.98    1.52
   3  -3 -30  125.67   11.93
   3   3 -30  141.78   12.12
  -3  -3  30  126.44   12.27
  -3   3  31    2.39    1.41
   3  -3 -31    0.63    1.04
   3   3 -31    0.96    1.19
  -3  -3  31    0.08    1.26
  -3   3  32    7.32    1.74
   3   3 -32    6.08    1.47
  -3  -3  32    6.23    1.70
   3   3 -33   23.63    2.82
  -3  -3  33   26.47    3.28
   3   3 -34    5.65    1.45
  -3  -3  34    4.38    1.95
  -3   3  35    3.82    1.54
   3  -3 -35    3.33    1.19
   3   3 -35    2.46    1.33
  -3  -3  35    3.76    1.93
  -3   3  36    2.25    1.56
   3  -3 -36    0.63    1.12
   3   3 -36    1.81    1.31
  -3  -3  36    1.64    1.88
  -3   3  37   -1.29    1.56
   3  -3 -37   -0.17    1.11
  -3  -3  37    0.62    1.94
  -3   3  38    5.26    1.93
   3  -3 -38    3.40    1.25
  -3  -3  38    4.60    2.10
  -3   3  39    2.23    1.90
   3  -3 -39    0.80    1.15
   3   3 -39    1.39    1.34
  -3  -3  39   -0.63    1.95
  -3   3  40    4.37    2.07
   3  -3 -40    3.00    1.24
   3   3 -40    3.60    1.43
  -3  -3  40    0.30    2.01
  -3   3  41    2.85    2.13
   3  -3 -41    1.82    1.22
   3   3 -41    1.23    1.38
  -3  -3  41    0.57    1.97
  -3   3  42    4.67    2.23
   3  -3 -42    3.79    1.30
   3   3 -42    4.55    1.50
  -3  -3  42   -0.84    2.04
  -3   3  43    2.01    2.14
  -3   3  44   -1.24    2.07
  -3   4   1    2.15    0.82
   3  -4  -1    2.65    0.85
   3  -4  -1    3.72    0.71
   3   4  -1    2.93    0.71
  -3  -4   1    1.83    0.94
  -3  -4   1    2.55    0.54
  -3   4   2   33.91    3.51
   3  -4  -2   32.28    3.47
   3  -4  -2   33.63    3.35
   3   4  -2   36.07    3.41
  -3  -4   2   36.68    3.35
  -3   4   3   11.78    1.75
   3  -4  -3   17.28    1.75
   3  -4  -3   15.39    1.57
   3   4  -3   14.46    1.60
  -3  -4   3   13.07    1.49
  -3   4   4    5.06    1.13
   3  -4  -4    5.71    1.04
   3  -4  -4    6.42    0.87
  -3  -4   4    5.51    0.79
  -3   4   5  174.85   15.56
   3  -4  -5  169.51   15.43
   3  -4  -5  169.83   15.31
   3   4  -5  166.88   15.35
  -3  -4   5  179.07   15.35
   3  -4  -6   34.98    3.70
   3  -4  -6   37.03    3.56
   3   4  -6   36.86    3.59
   3   4  -6   38.85    3.80
  -3   4   7   25.61    2.92
   3  -4  -7   31.48    2.92
   3  -4  -7   28.51    2.75
   3   4  -7   25.60    2.72
   3   4  -7   26.65    2.90
  -3   4   8    4.74    1.18
   3  -4  -8    6.15    1.19
   3  -4  -8    7.96    1.04
   3   4  -8    8.80    1.06
   3   4  -8    8.76    1.19
  -3   4   9    4.87    1.06
   3  -4  -9    4.82    0.98
   3  -4  -9    2.84    0.77
   3   4  -9    3.70    0.75
   3   4  -9    3.45    0.87
  -3  -4   9    4.54    0.81
  -3   4  10    9.64    1.40
   3   4 -10    8.54    1.15
   3   4 -10    9.00    1.31
  -3  -4  10    9.90    1.25
  -3   4  11    0.09    0.85
   3   4 -11    0.23    0.57
  -3  -4  11   -0.69    0.61
  -3   4  12    0.20    0.87
   3  -4 -12   -0.02    0.83
  -3  -4  12    0.66    0.64
  -3   4  13   -0.23    0.94
  -3   4  13   -0.05    0.70
   3  -4 -13    0.05    0.83
   3   4 -13    0.14    0.63
  -3  -4  13    0.16    0.65
  -3   4  14    3.40    1.07
  -3   4  14    1.93    0.85
   3  -4 -14    2.78    0.92
   3   4 -14    2.66    0.67
   3   4 -14    3.44    0.91
  -3  -4  14    3.07    0.83
  -3   4  15    7.71    1.17
   3  -4 -15    7.24    1.14
   3   4 -15    5.58    0.87
   3   4 -15    4.44    1.06
  -3  -4  15    6.19    1.13
  -3   4  16   -0.27    0.92
  -3   4  16    0.09    0.81
   3  -4 -16    0.51    0.83
   3   4 -16    0.15    0.51
   3   4 -16   -0.56    0.75
  -3  -4  16    0.21    0.78
  -3   4  17    1.15    0.94
  -3   4  17    1.60    0.90
   3  -4 -17    1.08    0.91
   3   4 -17    1.04    0.53
   3   4 -17    0.93    0.81
  -3  -4  17    0.88    0.87
  -3   4  18  316.70   28.51
  -3   4  18  345.03   28.66
   3  -4 -18  340.68   28.42
   3   4 -18  309.16   28.21
   3   4 -18  328.03   28.59
  -3  -4  18  298.38   28.54
  -3   4  19  289.68   24.62
   3  -4 -19  283.32   24.47
   3   4 -19  262.22   24.25
   3   4 -19  281.86   24.66
  -3  -4  19  279.12   24.68
  -3   4  20   22.88    2.31
   3  -4 -20   18.97    2.18
   3   4 -20   18.09    2.21
  -3  -4  20   17.19    2.29
  -3   4  21    9.05    1.36
   3  -4 -21    7.07    1.23
   3   4 -21    6.31    0.81
   3   4 -21    6.28    1.20
  -3  -4  21    6.87    1.36
  -3   4  22   19.96    2.11
   3  -4 -22   13.75    1.67
   3   4 -22   11.21    1.27
   3   4 -22   15.11    1.75
  -3  -4  22   12.53    1.84
  -3   4  23    0.21    0.90
  -3   4  23   -0.69    1.16
   3  -4 -23   -0.32    0.90
   3   4 -23   -0.22    0.82
  -3  -4  23    0.38    1.00
  -3   4  24   12.83    1.70
  -3   4  24   14.77    2.01
   3  -4 -24   12.59    1.67
   3   4 -24   11.21    1.68
  -3  -4  24   14.38    1.94
  -3   4  25    0.60    0.86
  -3   4  25   -0.75    1.14
  -3  -4  25    0.19    1.01
  -3   4  26    0.45    0.87
  -3   4  26    1.53    1.15
   3  -4 -26    1.14    1.08
   3   4 -26    1.62    1.27
  -3  -4  26    1.81    1.13
  -3   4  27   24.75    3.14
   3  -4 -27   28.64    3.02
   3   4 -27   33.15    3.25
  -3  -4  27   26.98    3.30
  -3   4  28   -0.11    1.06
   3  -4 -28    0.63    1.06
   3   4 -28    0.89    1.25
  -3  -4  28    0.47    1.36
  -3   4  29   15.01    2.31
   3  -4 -29   20.70    2.27
   3   4 -29   20.28    2.42
  -3  -4  29   18.15    2.74
   3  -4 -30   34.28    3.79
   3   4 -30   41.54    4.03
  -3  -4  30   38.68    4.34
  -3   4  31    7.22    1.71
   3  -4 -31    3.95    1.30
   3   4 -31    6.42    1.56
  -3  -4  31    8.97    2.14
  -3   4  32   19.47    2.72
   3  -4 -32   18.65    2.36
   3   4 -32   24.55    2.66
  -3  -4  32   19.97    3.08
  -3   4  33    5.47    1.66
   3  -4 -33    4.48    1.29
   3   4 -33    7.07    1.60
  -3  -4  33    7.62    2.18
  -3   4  34   29.11    3.30
   3  -4 -34   25.95    2.85
   3   4 -34   26.98    3.08
  -3  -4  34   21.92    3.52
  -3   4  35    2.50    1.60
  -3  -4  35    0.22    1.95
  -3   4  36    6.75    1.88
   3   4 -36    7.95    1.66
  -3  -4  36    0.37    2.02
  -3   4  37   -1.42    1.83
   3   4 -37    0.06    1.37
  -3  -4  37   -1.61    2.06
   3  -4 -38    6.51    1.36
   3   4 -38    5.96    1.62
  -3  -4  38    0.75    2.08
  -3   4  39    2.77    2.09
   3  -4 -39    1.52    1.16
   3   4 -39    3.50    1.52
  -3  -4  39    0.17    2.00
  -3   4  40    2.22    2.12
   3  -4 -40    3.33    1.23
   3   4 -40    3.44    1.48
  -3  -4  40    1.86    2.27
  -3   4  41    0.93    2.07
   3  -4 -41    1.03    1.16
   3   4 -41    2.03    1.43
  -3  -4  41   -2.07    2.20
  -3   4  42    2.29    2.19
  -3   4  43   -1.73    2.17
  -3   5   1   46.96    4.86
   3  -5  -1   50.79    4.93
   3  -5  -1   53.27    4.68
   3   5  -1   43.19    4.66
  -3  -5   1   46.91    4.96
  -3  -5   1   50.67    4.53
  -3   5   2    0.91    0.99
   3  -5  -2   -0.07    0.88
   3  -5  -2    0.62    0.54
   3   5  -2    0.85    0.67
  -3  -5   2    0.69    0.91
  -3  -5   2    0.51    0.35
  -3   5   3  431.36   37.38
   3  -5  -3  487.86   37.33
   3  -5  -3  419.25   37.10
   3   5  -3  403.22   37.17
  -3  -5   3  390.27   38.20
  -3  -5   3  403.32   37.03
  -3   5   4    9.86    1.57
   3  -5  -4   12.59    1.53
   3  -5  -4    8.75    1.22
  -3  -5   4    9.93    1.13
  -3   5   5   73.56    7.07
   3  -5  -5   73.90    7.04
   3  -5  -5   77.94    6.83
   3   5  -5   68.50    6.87
  -3   5   6    3.30    0.98
   3  -5  -6    2.15    1.04
   3  -5  -6    1.59    0.66
   3   5  -6    1.75    0.78
  -3  -5   6    2.70    0.61
   3  -5  -7   40.62    4.03
   3  -5  -7   38.67    3.80
   3   5  -7   38.66    3.87
  -3  -5   7   39.85    3.79
  -3   5   8    1.80    0.96
   3  -5  -8    1.46    1.05
   3  -5  -8    1.82    0.68
   3   5  -8    1.01    0.72
  -3  -5   8    1.71    0.59
  -3   5   9   38.23    4.08
   3  -5  -9   43.13    4.13
   3  -5  -9   40.87    3.93
   3   5  -9   41.73    3.96
  -3  -5   9   37.37    3.85
  -3   5  10    0.61    0.94
   3  -5 -10   -1.03    1.01
   3   5 -10    0.18    0.69
  -3  -5  10    0.52    0.58
  -3   5  11    1.07    1.03
   3  -5 -11    0.14    0.91
   3   5 -11   -0.24    0.69
   3   5 -11    0.29    0.75
  -3  -5  11    0.02    0.61
  -3   5  12   -0.03    1.00
   3  -5 -12   -0.09    0.90
   3   5 -12   -0.07    0.75
  -3  -5  12   -0.35    0.67
  -3   5  13   23.91    2.59
  -3   5  13   21.37    2.38
   3   5 -13   21.24    2.32
   3   5 -13   20.57    2.47
  -3  -5  13   23.28    2.42
  -3   5  14    1.03    1.02
  -3   5  14    1.03    0.83
   3   5 -14   -0.61    0.71
   3   5 -14    0.16    0.77
  -3  -5  14    0.62    0.73
  -3   5  15   13.16    1.82
  -3   5  15   14.18    1.72
   3  -5 -15   12.30    1.72
   3   5 -15   12.27    1.54
   3   5 -15   12.62    1.69
  -3  -5  15   12.28    1.66
  -3   5  16  131.05   11.61
   3  -5 -16  142.70   11.65
   3   5 -16  122.66   11.42
   3   5 -16  127.73   11.78
  -3  -5  16  111.06   11.54
  -3   5  17    1.35    1.05
  -3   5  17    1.59    0.98
   3  -5 -17    0.50    0.94
   3   5 -17    0.47    0.67
   3   5 -17    0.69    0.84
  -3  -5  17    2.11    1.04
  -3   5  18   72.95    7.04
  -3   5  18   75.77    7.03
   3  -5 -18   80.22    7.04
   3   5 -18   75.44    7.13
  -3  -5  18   62.44    6.93
  -3   5  19  201.12   17.88
  -3   5  19  212.33   17.92
   3  -5 -19  208.00   17.71
   3   5 -19  185.83   17.52
   3   5 -19  188.65   17.94
  -3  -5  19  192.34   17.90
  -3   5  20   10.38    1.55
  -3   5  20    8.67    1.57
   3  -5 -20    8.41    1.40
   3   5 -20    8.85    1.16
   3   5 -20    6.86    1.33
  -3  -5  20    8.09    1.56
  -3   5  21    0.31    1.06
  -3   5  21    2.86    1.22
   3  -5 -21    1.31    1.01
   3   5 -21    1.43    0.64
   3   5 -21    0.99    0.93
  -3  -5  21    3.24    1.21
  -3   5  22    9.88    1.56
  -3   5  22   12.74    1.75
   3  -5 -22    6.51    1.38
   3   5 -22    8.40    1.08
  -3  -5  22    8.61    1.68
  -3   5  23    6.88    1.33
  -3   5  23    4.83    1.40
   3  -5 -23    6.48    1.34
   3   5 -23    5.66    1.43
  -3   5  24   -0.10    0.97
  -3   5  24    0.22    1.10
   3  -5 -24    0.60    1.10
   3   5 -24   -1.27    1.19
  -3   5  25   30.85    3.18
  -3   5  25   28.33    3.28
   3  -5 -25   25.75    3.11
   3   5 -25   35.39    3.39
  -3   5  26   11.74    1.85
  -3   5  26   14.69    2.09
   3  -5 -26   16.24    1.99
   3   5 -26   19.39    2.19
  -3   5  27   98.31    9.33
   3  -5 -27   97.96    9.37
   3   5 -27  106.71    9.62
   3  -5 -28    2.70    1.19
   3   5 -28    2.68    1.28
  -3  -5  28    4.04    2.04
  -3   5  29    0.58    1.16
   3  -5 -29   -0.20    1.10
   3   5 -29   -0.15    1.19
  -3  -5  29   -0.32    1.96
   3  -5 -30    0.28    1.11
   3   5 -30    0.58    1.22
  -3  -5  30   -2.29    2.11
  -3   5  31    4.09    1.54
   3  -5 -31    3.24    1.22
   3   5 -31    3.16    1.35
  -3  -5  31    0.86    2.14
  -3   5  32   11.51    2.07
   3  -5 -32   11.33    1.74
  -3  -5  32   11.18    2.73
  -3   5  33   13.45    2.32
   3  -5 -33   14.42    1.93
  -3  -5  33   12.95    2.89
  -3   5  34    0.83    1.58
   3  -5 -34   -0.88    1.19
   3   5 -34   -0.27    1.25
  -3  -5  34   -1.47    2.22
  -3   5  35    1.96    1.83
   3  -5 -35    1.52    1.20
   3   5 -35    0.36    1.28
  -3  -5  35   -0.17    2.21
  -3   5  36    3.29    2.03
   3  -5 -36    2.68    1.21
   3   5 -36    0.49    1.28
  -3  -5  36    0.20    2.03
  -3   5  37    4.91    2.21
   3  -5 -37    3.73    1.25
   3   5 -37    4.46    1.47
  -3  -5  37    1.30    2.07
   3   5 -38    0.22    1.36
  -3  -5  38   -1.06    1.99
   3   5 -39    0.10    1.36
  -3  -5  39    1.72    2.02
  -3   6   1    1.05    0.94
   3  -6  -1    3.28    1.60
   3  -6  -1    1.28    0.61
   3   6  -1    1.54    0.79
  -3  -6   1    1.47    0.95
  -3  -6   1    0.45    0.33
  -3   6   2    0.94    0.93
   3  -6  -2    0.47    1.03
   3  -6  -2    0.28    0.58
   3   6  -2    0.51    0.77
  -3  -6   2    1.16    0.97
  -3  -6   2   -0.15    0.47
  -3   6   3   82.91    8.26
   3  -6  -3  100.28    8.39
   3  -6  -3   86.31    7.94
  -3  -6   3   77.84    8.36
  -3   6   4   19.32    2.20
   3  -6  -4   18.23    2.15
   3  -6  -4   16.56    1.84
   3   6  -4   18.10    2.03
  -3  -6   4   14.54    2.18
  -3  -6   4   16.40    1.82
  -3   6   5    3.59    1.09
   3  -6  -5    2.78    1.13
   3   6  -5    2.43    0.91
  -3  -6   5    3.66    1.22
  -3  -6   5    2.62    0.74
  -3   6   6    1.70    0.99
   3  -6  -6    1.24    1.08
   3   6  -6    1.47    0.86
  -3  -6   6    1.97    0.70
   3  -6  -7    2.03    1.16
   3   6  -7    2.39    0.90
  -3  -6   7    1.96    0.75
  -3   6   8   29.79    3.20
   3  -6  -8   30.48    3.19
   3  -6  -8   27.67    2.92
   3   6  -8   28.79    3.01
  -3  -6   8   28.49    2.96
  -3   6   9   14.49    2.18
   3  -6  -9   17.91    2.21
   3   6  -9   17.09    2.04
  -3  -6   9   20.07    2.07
  -3   6  10    0.47    1.06
   3  -6 -10   -0.05    1.13
   3   6 -10    0.43    0.81
  -3  -6  10   -0.38    0.77
  -3   6  11    0.72    1.11
   3  -6 -11    0.58    1.14
  -3   6  12    3.13    1.20
   3  -6 -12    3.95    1.24
   3   6 -12    2.46    0.93
  -3   6  13    7.51    1.47
   3  -6 -13    6.02    1.35
   3   6 -13    7.62    1.24
  -3   6  14   21.94    2.57
  -3   6  14   20.63    2.34
   3  -6 -14   22.33    2.46
   3   6 -14   20.94    2.34
   3   6 -14   18.16    2.44
  -3  -6  14   23.70    2.59
  -3   6  15   42.78    4.21
  -3   6  15   44.66    4.07
   3  -6 -15   35.88    4.02
   3   6 -15   36.49    3.95
   3   6 -15   40.08    4.19
  -3  -6  15   42.10    4.23
  -3   6  16   87.14    8.08
   3   6 -16   80.69    8.00
   3   6 -16   83.46    8.35
  -3  -6  16   94.18    8.36
  -3   6  17   22.83    2.66
  -3   6  17   23.08    2.59
   3   6 -17   19.10    2.39
  -3  -6  17   28.73    2.95
  -3   6  18    7.10    1.45
  -3   6  18    6.53    1.37
   3   6 -18    4.92    1.41
  -3  -6  18    6.61    1.63
  -3   6  19    6.69    1.39
  -3   6  19    7.19    1.41
   3   6 -19    4.31    1.02
   3   6 -19    5.02    1.41
  -3  -6  19    6.55    1.66
  -3   6  20   -0.19    1.11
  -3   6  20    0.84    1.05
   3  -6 -20    0.50    1.26
   3   6 -20   -0.14    0.73
   3   6 -20   -0.01    1.12
  -3  -6  20    0.42    1.37
  -3   6  21   10.79    1.71
  -3   6  21   10.04    1.65
   3  -6 -21   12.21    1.76
   3   6 -21    8.68    1.36
   3   6 -21   10.69    1.76
  -3  -6  21    8.53    1.95
  -3   6  22    2.58    1.21
  -3   6  22    3.16    1.15
   3  -6 -22    1.91    1.19
   3   6 -22    3.23    1.28
  -3  -6  22    0.19    1.65
  -3   6  23    3.18    1.19
   3  -6 -23    5.74    1.34
   3   6 -23    5.03    1.38
  -3  -6  23    2.85    1.81
  -3   6  24    1.65    1.11
  -3   6  24    1.38    1.05
   3  -6 -24    1.79    1.19
   3   6 -24    2.56    1.33
  -3   6  25   12.12    1.88
  -3   6  25   14.03    1.93
   3  -6 -25   15.21    1.93
   3   6 -25   15.00    2.10
  -3  -6  25    7.95    2.71
  -3   6  26    7.23    1.44
  -3   6  26    5.20    1.42
   3  -6 -26    8.15    1.51
   3   6 -26    9.84    1.72
  -3  -6  26    7.15    2.53
  -3   6  27    4.60    1.27
  -3   6  27    2.99    1.26
   3  -6 -27    6.08    1.37
   3   6 -27    6.64    1.55
  -3  -6  27    2.01    2.30
  -3   6  28    8.63    1.62
   3  -6 -28   10.23    1.59
   3   6 -28    8.90    1.74
  -3  -6  28    1.36    2.41
   3  -6 -29    9.13    1.51
  -3  -6  29    1.32    2.38
   3  -6 -30   29.43    2.69
  -3  -6  30    9.51    3.13
   3  -6 -31    0.42    1.18
   3   6 -31    1.17    1.33
  -3  -6  31    0.18    2.09
   3  -6 -32   13.72    1.89
   3   6 -32   18.89    2.22
  -3  -6  32    3.74    2.53
   3  -6 -33    0.15    1.16
   3   6 -33    0.70    1.31
  -3  -6  33    0.73    2.03
   3  -6 -34    6.20    1.41
   3   6 -34    4.48    1.52
  -3  -6  34    0.25    2.10
   3  -6 -35   -0.27    1.19
   3   6 -35    0.79    1.47
  -3  -6  35   -1.76    2.04
   3  -6 -36   20.57    2.29
   3   6 -36   21.42    2.63
  -3  -6  36   10.09    2.80
   3  -6 -37    1.37    1.22
   3   6 -37   -0.49    1.48
  -3  -6  37    1.39    2.01
  -3  -6  38    0.50    1.91
  -3   7   1    0.28    0.98
   3  -7  -1    0.45    1.73
   3  -7  -1   -0.31    0.69
   3   7  -1    0.50    0.83
  -3  -7   1    0.45    0.98
  -3   7   2   14.79    1.94
   3  -7  -2   13.61    1.93
   3  -7  -2   12.47    1.53
  -3  -7   2   11.55    1.87
  -3   7   3    3.31    1.17
   3  -7  -3    4.55    1.34
   3  -7  -3    4.24    0.84
   3   7  -3    3.96    1.05
  -3  -7   3    3.80    1.21
  -3   7   4    0.84    1.04
   3  -7  -4    0.18    1.12
   3  -7  -4    0.70    0.67
   3   7  -4    0.33    0.87
  -3  -7   4    0.48    1.01
  -3   7   5    1.48    1.05
   3  -7  -5    0.44    1.14
   3  -7  -5    0.18    0.64
   3   7  -5    0.09    0.86
  -3  -7   5   -0.21    1.02
  -3   7   6    3.09    1.15
   3  -7  -6    1.70    1.19
   3  -7  -6    2.07    0.76
   3   7  -6    1.17    0.91
  -3  -7   6    1.53    1.11
  -3   7   7    8.82    1.55
   3  -7  -7    8.20    1.56
   3   7  -7    9.77    1.43
  -3  -7   7    6.33    1.56
   3  -7  -8   33.14    3.44
   3   7  -8   31.78    3.27
  -3  -7   8   27.35    3.48
  -3   7   9    0.73    1.05
  -3   7   9    0.94    0.59
   3  -7  -9    1.35    1.23
   3   7  -9    0.97    0.92
  -3   7  10    6.29    1.38
  -3   7  10    5.55    0.94
   3  -7 -10    5.49    1.42
   3   7 -10    6.52    1.23
  -3  -7  10    3.61    1.32
  -3   7  11   -0.22    1.08
  -3   7  11   -0.19    0.62
   3  -7 -11   -1.29    1.41
   3   7 -11    1.19    0.93
  -3  -7  11    0.80    1.22
  -3   7  12    0.84    1.12
   3  -7 -12    1.00    1.39
   3   7 -12    0.66    0.91
  -3  -7  12   -0.44    1.29
  -3   7  13   51.71    5.31
   3  -7 -13   56.57    5.39
   3   7 -13   50.61    5.15
  -3   7  14   -0.20    1.05
   3   7 -14   -0.34    0.90
  -3  -7  14   -0.23    1.38
   3  -7 -15   37.04    3.55
   3   7 -15   27.23    3.18
   3  -7 -16  106.22    9.31
   3   7 -16   91.49    9.13
   3  -7 -17   87.51    6.22
  -3  -7  17   40.24    5.97
  -3   7  18    0.57    1.16
   3  -7 -18    0.38    1.21
   3   7 -18    0.25    0.85
  -3  -7  18   -1.07    1.56
  -3   7  19   15.70    2.03
   3  -7 -19   14.51    1.83
   3   7 -19   10.02    1.53
  -3  -7  19    4.87    1.98
  -3   7  20   -0.05    1.30
   3   7 -20    0.18    0.80
   3   7 -20    0.83    1.26
  -3  -7  20    0.59    1.56
  -3   7  21    8.20    1.67
   3   7 -21    7.04    1.27
   3   7 -21    8.45    1.66
  -3  -7  21    3.28    1.79
  -3   7  22    5.05    1.53
   3   7 -22    5.26    1.46
  -3  -7  22    0.36    1.59
   3  -7 -23    9.37    1.81
   3   7 -23   20.71    2.20
  -3  -7  23    3.47    2.27
  -3   7  24    0.99    1.32
   3  -7 -24    0.97    1.23
   3   7 -24    1.71    1.33
  -3  -7  24    2.45    2.04
  -3   7  25   15.33    2.46
   3  -7 -25   18.37    2.30
   3   7 -25   20.42    2.53
  -3   7  26   -0.50    1.42
   3  -7 -26    0.12    1.21
  -3  -7  26   -1.65    2.00
  -3   7  27    1.34    1.26
   3  -7 -27    1.36    1.23
  -3  -7  27    0.03    1.95
   3  -7 -28    4.96    1.40
   3   7 -28    4.25    1.48
  -3  -7  28    4.91    2.09
   3  -7 -29    7.47    1.54
   3   7 -29    7.41    1.67
  -3  -7  29    5.36    2.26
   3  -7 -30    6.80    1.49
   3   7 -30    6.42    1.62
  -3  -7  30    6.13    2.22
   3  -7 -31    0.42    1.21
   3   7 -31    1.79    1.35
  -3  -7  31    0.81    1.93
   3  -7 -32    5.01    1.37
   3   7 -32    3.32    1.54
  -3  -7  32    6.06    2.15
   3  -7 -33    0.34    1.20
   3   7 -33    1.34    1.46
  -3  -7  33    1.31    1.89
   3  -7 -34    1.52    1.21
   3   7 -34    0.20    1.40
  -3  -7  34    2.54    1.88
  -3  -7  35    0.16    1.77
  -3  -7  36    2.85    1.81
  -3   8   1    8.96    1.86
  -3  -8   1    9.59    1.86
  -3   8   2    7.13    1.71
   3   8  -2    7.84    1.39
  -3  -8   2    5.81    1.66
  -3   8   3    3.69    1.52
   3   8  -3    4.69    1.21
  -3  -8   3    5.36    1.57
  -3   8   4    0.24    1.35
   3  -8  -4    0.85    1.25
   3   8  -4    2.03    1.07
  -3  -8   4   -0.22    1.32
  -3   8   5   -0.06    1.35
   3  -8  -5    0.51    1.21
   3   8  -5   -0.41    1.11
  -3  -8   5    1.19    1.36
  -3   8   6    3.20    1.50
   3   8  -6    3.78    1.28
  -3   8   7    1.25    1.39
   3  -8  -7   -1.53    1.56
   3   8  -7    0.92    1.16
   3  -8  -8    8.30    1.83
   3   8  -8    5.99    1.46
  -3   8   9   13.32    2.12
   3  -8  -9   13.40    2.16
   3   8  -9   11.58    1.88
  -3  -8   9   13.13    2.17
  -3   8  10   14.20    2.00
   3  -8 -10   16.15    2.23
   3   8 -10   10.86    1.86
  -3  -8  10   11.94    2.17
  -3   8  11    1.22    1.27
   3  -8 -11    0.72    1.53
   3   8 -11    0.76    1.18
  -3  -8  11    0.56    1.52
  -3   8  12    1.56    1.29
   3  -8 -12    1.39    1.54
  -3  -8  12    1.83    1.61
  -3   8  13    1.01    1.28
   3  -8 -13    2.00    1.51
  -3  -8  13    0.77    1.61
  -3   8  14   -0.11    1.15
   3  -8 -14    0.53    1.40
  -3  -8  14    1.01    1.63
  -3   8  15    1.71    1.23
   3  -8 -15    1.54    1.42
   3  -8 -16   19.77    2.54
  -3   8  17    7.99    1.70
   3  -8 -17    6.00    1.61
  -3   8  18   44.66    4.24
   3  -8 -18   34.01    3.96
  -3   8  19    5.10    1.51
   3  -8 -19    2.17    1.34
   3   8 -19    1.86    1.02
  -3   8  20   -0.72    1.30
   3  -8 -20   -0.87    1.27
   3   8 -20    0.67    0.90
  -3   8  21    0.37    1.40
   3  -8 -21   -1.11    1.45
  -3   8  22    0.00    1.34
   3  -8 -22   -0.06    1.39
  -3   8  23   26.16    3.07
   3  -8 -23   24.68    2.95
  -3   8  24    8.06    1.77
   3  -8 -24    1.39    1.42
  -3   8  25   10.13    1.98
  -3   8  26    0.78    1.43
   3  -8 -29    5.03    1.44
   3  -8 -30    0.96    1.26
  -3   9   1   -0.36    1.40
   3  -9  -1   -0.78    1.75
   3   9  -1   -0.65    0.99
  -3  -9   1    0.58    1.40
  -3   9   2   -0.69    1.40
   3  -9  -2   -0.86    1.77
   3   9  -2   -0.26    0.99
  -3  -9   2    0.06    1.41
  -3   9   3    0.24    1.37
   3  -9  -3    1.43    1.65
   3   9  -3    0.88    1.02
  -3   9   4    1.63    1.49
   3  -9  -4    3.12    1.70
   3   9  -4    1.23    1.15
  -3   9   5   -0.25    1.12
   3  -9  -5    0.35    1.61
   3   9  -5   -0.80    1.13
  -3   9   6    2.05    1.22
   3   9  -6    2.39    1.23
  -3  -9   6    1.40    1.45
  -3   9   7    0.86    1.16
   3   9  -7    2.80    1.24
  -3  -9   7    2.87    1.51
   3  -9  -8   24.77    3.01
   3   9  -8   20.59    2.70
  -3  -9   8   26.10    3.06
  -3   9   9    6.52    1.48
   3  -9  -9    4.32    1.75
   3   9  -9    5.81    1.44
  -3  -9   9    5.29    1.68
  -3   9  10    0.81    1.18
   3  -9 -10    0.66    1.59
   3   9 -10    1.50    1.21
  -3  -9  10    3.03    1.53
  -3   9  11    9.36    1.71
   3  -9 -11    3.04    1.83
   3   9 -11   11.25    1.70
  -3  -9  11   11.00    1.96
  -3   9  12   89.92    8.03
   3  -9 -12   76.02    7.96
   3   9 -12   74.76    7.76
  -3  -9  12   92.95    8.29
  -3   9  13   23.28    2.66
   3  -9 -13   17.48    2.66
   3   9 -13   20.05    2.51
  -3  -9  13   20.74    2.81
  -3   9  14   61.62    5.74
   3  -9 -14   52.63    5.64
   3   9 -14   51.54    5.53
  -3  -9  14   64.10    6.02
  -3   9  15    2.50    1.39
   3  -9 -15    0.81    1.45
   3   9 -15    2.17    1.26
  -3  -9  15    2.07    1.55
   3  -9 -16   12.14    2.01
   3   9 -16   10.59    1.84
  -3  -9  16   12.50    2.29
  -3   9  17   15.18    2.24
   3  -9 -17   14.24    2.17
   3   9 -17   12.64    2.05
  -3  -9  17   19.30    2.65
  -3   9  18    0.66    1.34
   3  -9 -18    0.68    1.34
   3   9 -18   -1.04    1.24
  -3  -9  18    1.49    1.71
  -3   9  19    4.91    1.59
   3  -9 -19    5.03    1.51
  -3  -9  19    3.64    1.88
  -3   9  20    0.58    1.39
   3  -9 -20    1.10    1.35
  -3  -9  20   -0.05    1.69
  -3   9  21   17.31    2.44
   3  -9 -21   17.42    2.38
   3  -9 -22    4.75    1.57
  -3   9  23    0.55    1.49
   3  -9 -23    0.16    1.37
  -3   9  24    7.81    1.81
   3  -9 -24    6.09    1.65
  -3   9  25    0.51    1.43
   3  -9 -25   -0.34    1.29
  -3   9  26   -1.06    1.30
   3  -9 -26    1.58    1.31
  -3  10   1    1.08    1.18
   3 -10  -1   -0.19    1.81
   3  10  -1    0.90    1.02
  -3  10   2    1.42    1.23
   3 -10  -2    1.69    1.74
   3  10  -2    1.29    1.13
  -3 -10   2    1.01    1.46
  -3  10   3    4.24    1.37
   3 -10  -3    4.54    1.85
   3  10  -3    4.13    1.31
  -3 -10   3    5.17    1.67
  -3  10   4    0.09    1.13
   3 -10  -4    0.03    1.67
   3  10  -4    1.61    1.16
  -3 -10   4    0.20    1.45
  -3  10   5   -0.34    1.12
   3 -10  -5   -1.00    1.66
   3  10  -5    0.55    1.13
  -3 -10   5   -0.10    1.46
  -3  10   6   10.14    1.73
   3 -10  -6    7.73    2.01
   3  10  -6   10.02    1.66
  -3 -10   6    6.42    1.84
  -3  10   7    1.00    1.20
   3 -10  -7   -0.12    1.62
  -3 -10   7    1.07    1.46
  -3  10   8    4.08    1.32
   3 -10  -8    3.07    1.72
   3  10  -8    4.63    1.34
  -3 -10   8    1.94    1.54
  -3  10   9    0.75    1.15
   3 -10  -9    0.37    1.63
   3  10  -9    1.18    1.20
  -3 -10   9    1.88    1.52
  -3  10  10    6.41    1.48
   3 -10 -10    1.74    1.73
   3  10 -10    6.40    1.47
  -3 -10  10    6.08    1.75
  -3  10  11   21.18    2.51
   3 -10 -11   13.17    2.55
   3  10 -11   19.34    2.40
  -3 -10  11   21.67    2.76
  -3  10  12   75.38    7.04
   3  10 -12   66.99    6.84
  -3 -10  12   72.68    7.20
  -3  10  13    3.42    1.46
  -3 -10  13    3.00    1.61
  -3  10  14   12.72    2.04
   3  10 -14    9.44    1.83
  -3 -10  14   16.00    2.31
  -3  10  15   12.75    2.01
   3 -10 -15    9.19    1.98
   3  10 -15   10.17    1.83
  -3 -10  15   15.12    2.27
   3 -10 -16    0.40    1.44
   3  10 -16   -0.33    1.20
  -3 -10  16   -1.64    1.51
  -3  10  17   -0.86    1.42
   3 -10 -17   -0.29    1.40
   3  10 -17    0.30    1.21
  -3 -10  17    1.07    1.49
  -3  10  18   -0.46    1.37
   3 -10 -18    0.85    1.35
  -3 -10  18    0.89    1.50
  -3  10  19    6.85    1.71
   3 -10 -19    8.62    1.69
  -3 -10  19    5.63    1.83
  -3  10  20   29.94    3.42
   3 -10 -20   29.51    3.31
  -3  10  21   19.99    2.72
  -3  10  22   10.17    1.98
  -3  10  23    4.88    1.65
   3  11  -1   10.02    1.65
  -3 -11   1    9.96    1.89
  -3  11   2    6.26    1.49
   3 -11  -2    4.30    1.92
   3  11  -2    5.18    1.35
  -3 -11   2    5.12    1.57
  -3  11   3    8.97    1.65
   3 -11  -3    6.26    2.00
   3  11  -3    8.29    1.54
  -3 -11   3    7.08    1.73
  -3  11   4    1.74    1.22
   3 -11  -4    3.48    1.79
   3  11  -4    1.08    1.15
  -3 -11   4    1.33    1.38
  -3  11   5    7.66    1.50
   3 -11  -5    2.00    1.76
  -3 -11   5    3.30    1.52
  -3  11   6    0.68    1.15
   3 -11  -6    0.15    1.65
   3  11  -6    0.53    1.15
  -3 -11   6   -0.41    1.46
  -3  11   7    7.43    1.56
   3 -11  -7    5.36    1.89
   3  11  -7    8.25    1.55
  -3 -11   7    6.84    1.85
  -3  11   8   15.72    2.25
   3 -11  -8   13.02    2.40
   3  11  -8   16.05    2.11
   3 -11  -9    2.28    1.73
   3  11  -9    3.85    1.34
   3 -11 -10    4.18    1.83
   3  11 -10    7.48    1.52
   3 -11 -11   49.26    5.12
   3 -11 -12    3.34    1.64
   3  11 -12    3.86    1.35
   3  11 -13    0.84    1.19
   3  11 -14    2.96    1.30
   3  11 -15   19.47    2.45
  -2   0   1   -0.19    0.39
  -2   0   1   -0.08    0.26
   2   0  -1   -0.07    0.28
  -2   0   2   40.68    3.45
  -2   0   2   38.27    3.41
   2   0  -2   32.92    3.46
  -2   0   3   -0.01    0.33
   2   0  -3   -0.06    0.35
  -2   0   4 1278.22  105.17
   2   0  -4 1158.31  104.92
   2   0  -4 1197.33  105.16
   2   0  -5    0.23    0.38
   2   0  -5   -0.03    0.33
  -2   0   6   20.53    2.07
   2   0  -6   21.30    2.20
   2   0  -6   23.61    2.21
  -2   0   7    0.14    0.31
   2   0  -7    0.14    0.39
  -2   0   8  397.02   34.23
   2   0  -8  383.34   34.29
  -2   0   9   -0.14    0.18
  -2   0   9   -0.05    0.55
  -2   0  10   39.35    3.90
  -2   0  10   45.52    3.86
   2   0 -10   44.78    4.15
  -2   0  11   -0.01    0.21
   2   0 -11    0.05    0.62
  -2   0  12  259.06   22.79
   2   0 -12  263.76   22.95
   2   0 -13   -0.19    0.63
  -2   0  14   31.59    3.20
  -2   0  15    0.04    0.69
  -2   0  16    1.70    0.80
  -2   0  17    0.01    0.71
   2   0 -17   -0.25    0.65
  -2   0  18   32.46    3.03
   2   0 -18   24.97    2.79
  -2   0  19    0.27    0.75
   2   0 -19    0.06    0.68
  -2   0  20   38.86    3.87
   2   0 -20   36.79    3.73
  -2   0  21   -0.38    0.78
   2   0 -21    0.34    0.73
  -2   0  22 1482.06  133.27
   2   0 -22 1547.41  133.02
  -2   0  23    0.29    0.78
   2   0 -23    0.41    0.80
  -2   0  24   29.37    3.35
   2   0 -24   34.69    3.32
  -2   0  25   -0.23    0.80
   2   0 -25   -0.25    0.84
  -2   0  26    5.60    1.25
   2   0 -26    7.73    1.20
  -2   0  27    0.52    0.87
   2   0 -27   -0.13    0.86
  -2   0  28   44.81    4.79
   2   0 -28   50.61    4.80
  -2   0  29    0.46    0.91
   2   0 -29   -0.68    0.91
  -2   0  30    4.65    1.21
   2   0 -30    3.56    1.08
  -2   0  31   -0.51    1.19
   2   0 -31   -0.53    1.10
  -2   0  32   24.34    2.88
   2   0 -32   21.74    2.60
  -2   0  33   -0.11    1.26
   2   0 -33   -0.55    1.14
  -2   0  34  128.24   13.19
   2   0 -34  151.94   13.01
  -2   0  35    1.21    1.65
   2   0 -35   -0.28    1.19
  -2   0  36   94.93    9.05
   2   0 -36   88.73    8.58
  -2   0  37    0.13    1.83
  -2   0  38   11.85    2.49
  -2   0  39   -0.29    1.87
   2   0 -39   -0.23    1.25
  -2   0  40    0.69    1.89
   2   0 -40   -0.40    1.26
  -2   0  41   -1.47    2.06
   2   0 -41   -0.40    1.26
   2   0 -42   15.89    2.16
   2   0 -43   -0.03    1.34
  -2   0  44    1.10    2.12
   2   0 -44    1.13    1.36
  -2   0  45   -0.02    2.09
   2   0 -45    0.22    1.35
  -2   1   1   48.84    4.94
  -2   1   1   57.54    4.88
   2  -1  -1   65.44    4.84
   2  -1  -1   45.22    4.90
   2   1  -1   55.03    4.86
   2   1  -1   46.55    5.00
   2   1  -1   49.03    4.88
  -2   1   2   61.48    6.76
  -2   1   2   86.24    6.75
   2  -1  -2  103.56    6.71
   2  -1  -2   66.74    6.76
   2   1  -2   70.46    6.68
   2   1  -2   64.83    6.80
   2   1  -2   65.65    6.73
  -2   1   3   72.35    7.54
   2  -1  -3  102.42    7.51
   2  -1  -3   75.77    7.54
   2   1  -3   85.23    7.47
   2   1  -3   75.90    7.58
   2   1  -3   88.21    7.56
  -2   1   4  155.10   14.69
   2  -1  -4  186.02   14.67
   2  -1  -4  167.29   14.73
   2   1  -4  172.80   14.64
   2   1  -4  144.30   14.70
   2   1  -4  169.62   14.90
  -2   1   5  234.98   22.34
   2  -1  -5  273.47   22.32
   2  -1  -5  264.72   22.41
   2   1  -5  266.60   22.29
   2   1  -5  228.60   22.34
   2  -1  -6   42.88    3.74
   2  -1  -6   40.19    3.74
   2   1  -6   39.30    3.59
   2   1  -6   37.26    3.80
  -2  -1   6   38.41    3.62
  -2   1   7 2473.31  228.68
   2  -1  -7 2772.25  228.88
   2  -1  -7 2804.95  232.48
   2   1  -7 2945.80  229.22
   2   1  -7 2400.25  228.67
  -2  -1   7 2604.69  228.83
  -2  -1   7 3315.73  235.80
  -2   1   8  373.06   32.55
   2  -1  -8  367.17   32.53
   2   1  -8  393.09   32.53
  -2  -1   8  353.73   32.49
  -2   1   9   60.44    6.82
   2  -1  -9   76.28    6.86
   2   1  -9   81.64    6.66
   2   1  -9   72.28    6.90
  -2  -1   9   74.26    6.70
  -2  -1   9   79.87    6.97
  -2   1  10 1355.22  119.85
  -2   1  10 1297.84  122.00
   2  -1 -10 1470.35  119.91
   2   1 -10 1411.79  120.81
   2   1 -10 1327.69  119.85
  -2  -1  10 1358.79  119.79
  -2  -1  10 1334.80  120.36
  -2   1  11 1057.20   98.67
  -2   1  11 1051.90   99.43
   2  -1 -11 1151.39   98.66
  -2  -1  11 1299.58   99.25
  -2   1  12    0.78    0.44
  -2   1  12    0.24    0.58
   2  -1 -12    1.25    0.66
  -2  -1  12    0.16    0.66
  -2   1  13   94.08    8.33
  -2   1  13   96.86    8.58
   2  -1 -13   93.51    8.42
  -2  -1  13   86.20    8.57
  -2   1  14   12.52    1.51
   2  -1 -14   11.42    1.22
   2  -1 -14   14.05    1.45
   2   1 -14   11.83    1.43
  -2  -1  14   13.60    1.59
  -2   1  15   50.37    4.43
  -2   1  15   49.13    4.65
   2  -1 -15   45.35    4.31
   2  -1 -15   48.41    4.58
   2   1 -15   50.99    4.65
  -2  -1  15   46.99    4.67
  -2   1  16   19.29    1.89
  -2   1  16   21.54    2.19
   2  -1 -16   16.68    1.81
   2  -1 -16   18.78    2.01
   2   1 -16   20.31    2.06
  -2  -1  16   24.70    2.28
  -2   1  17   30.12    2.81
  -2   1  17   31.45    3.13
   2  -1 -17   29.12    2.76
   2   1 -17   27.47    2.98
  -2  -1  17   35.22    3.22
  -2   1  18   35.96    3.10
  -2   1  18   36.95    3.52
   2  -1 -18   32.23    3.06
   2   1 -18   34.10    3.39
  -2  -1  18   28.80    3.39
  -2   1  19   46.33    4.12
  -2   1  19   49.54    4.59
   2  -1 -19   43.18    4.10
   2   1 -19   48.76    4.49
  -2  -1  19   49.82    4.60
  -2   1  20  154.64   12.42
   2  -1 -20  124.86   11.79
   2  -1 -20  150.17   12.13
   2   1 -20  147.34   12.21
  -2  -1  20  142.59   12.38
  -2   1  21    5.92    0.72
  -2   1  21    8.15    1.26
   2  -1 -21    4.85    0.66
   2  -1 -21    9.68    1.12
   2   1 -21    9.09    1.16
  -2  -1  21    8.82    1.25
  -2   1  22   18.32    2.05
   2  -1 -22   16.64    1.84
   2   1 -22   13.91    1.83
  -2  -1  22   16.22    1.99
  -2   1  23  473.04   43.23
   2  -1 -23  514.63   43.02
   2   1 -23  485.95   43.07
  -2  -1  23  470.48   43.24
  -2   1  24    1.54    0.91
   2  -1 -24    1.93    0.87
   2   1 -24    2.89    0.93
  -2  -1  24    3.11    0.97
  -2   1  25  104.33    9.91
   2  -1 -25  111.39    9.74
   2   1 -25  111.35    9.84
  -2  -1  25   96.13    9.87
  -2   1  26    3.84    1.13
   2  -1 -26    6.92    1.13
   2   1 -26    5.49    1.14
  -2  -1  26    6.84    1.26
  -2   1  27   26.66    3.07
   2  -1 -27   28.01    2.94
   2   1 -27   30.07    3.02
  -2   1  28   15.13    1.99
   2  -1 -28   16.95    1.85
   2   1 -28   12.69    1.80
  -2   1  29   31.12    3.36
   2  -1 -29   32.84    3.22
   2   1 -29   28.08    3.17
  -2   1  30   70.85    7.28
   2   1 -30   80.09    7.27
   2  -1 -31   25.48    2.77
   2   1 -31   22.55    2.80
  -2  -1  31   32.23    3.23
   2  -1 -32   31.96    3.42
   2   1 -32   31.24    3.44
  -2  -1  32   37.43    3.84
   2  -1 -33   29.01    3.18
   2   1 -33   30.40    3.28
  -2  -1  33   33.30    3.71
  -2   1  34   22.69    3.05
   2  -1 -34   23.12    2.61
   2   1 -34   23.00    2.68
  -2  -1  34   23.44    3.16
  -2   1  35    0.71    1.64
   2  -1 -35    0.87    1.14
  -2  -1  35    1.02    1.71
  -2   1  36    2.15    1.77
   2  -1 -36    0.57    1.15
  -2  -1  36   -0.96    1.80
  -2   1  37    1.06    1.83
   2  -1 -37    0.37    1.18
   2   1 -37    1.14    1.23
  -2  -1  37    1.38    1.80
  -2   1  38   -0.70    1.95
   2  -1 -38   -0.94    1.23
   2   1 -38    0.79    1.22
  -2  -1  38   -1.04    1.84
  -2   1  39    2.74    2.00
   2  -1 -39    1.96    1.28
   2   1 -39    1.68    1.29
  -2  -1  39   -0.36    1.95
  -2   1  40    0.46    1.97
   2   1 -40    2.77    1.33
  -2  -1  40    1.19    1.95
  -2   1  41    2.78    2.13
   2  -1 -41    4.06    1.40
   2   1 -41    3.67    1.41
  -2  -1  41   -0.47    1.97
  -2   1  42   -0.02    1.97
   2  -1 -42    0.28    1.27
   2   1 -42    0.08    1.29
  -2  -1  42    0.16    2.12
  -2   1  43    2.60    2.21
   2  -1 -43    1.32    1.32
   2   1 -43   -0.36    1.32
  -2  -1  43   -0.97    2.14
  -2   1  44    1.01    2.12
   2  -1 -44    8.37    1.58
   2   1 -44    7.64    1.59
  -2  -1  44   -0.64    2.11
  -2   1  45    4.79    2.21
  -2   2   1    1.05    0.51
   2  -2  -1    1.51    0.46
   2  -2  -1    0.77    0.35
   2   2  -1    1.66    0.45
   2   2  -1    1.19    0.31
  -2   2   2    5.62    0.89
   2  -2  -2    8.25    0.94
   2  -2  -2    6.68    0.82
   2   2  -2    7.61    0.86
   2   2  -2    7.56    0.92
  -2   2   3   42.02    4.31
   2  -2  -3   57.87    4.39
   2  -2  -3   44.16    4.19
   2   2  -3   42.77    4.19
   2   2  -3   41.25    4.35
  -2   2   4    0.04    0.48
   2  -2  -4    0.36    0.65
   2  -2  -4   -0.01    0.32
   2   2  -4    0.02    0.36
  -2   2   5   35.12    3.26
   2  -2  -5   35.21    3.29
   2   2  -5   29.84    3.11
   2   2  -5   33.02    3.27
   2  -2  -6   71.06    6.25
   2   2  -6   62.76    6.27
  -2   2   7  234.36   21.56
   2  -2  -7  264.51   21.53
   2   2  -7  240.22   21.43
   2   2  -7  235.91   21.55
  -2   2   8   27.76    2.99
   2  -2  -8   31.86    3.08
   2   2  -8   31.38    2.89
  -2  -2   8   29.46    2.98
  -2   2   9   17.10    1.84
   2  -2  -9   16.46    1.83
   2   2  -9   16.74    1.72
  -2  -2   9   21.40    1.95
  -2   2  10  108.33    9.69
   2  -2 -10  110.21    9.65
   2   2 -10  105.74    9.46
  -2  -2  10  102.51    9.71
  -2   2  11  129.66   11.89
  -2   2  11  135.64   12.05
   2  -2 -11  131.20   11.84
   2   2 -11  130.36   11.67
   2   2 -11  131.37   11.88
  -2  -2  11  140.76   12.01
  -2   2  12   71.19    6.52
  -2   2  12   65.25    6.49
   2  -2 -12   76.68    6.53
   2   2 -12   70.39    6.25
   2   2 -12   67.74    6.49
  -2  -2  12   67.98    6.57
  -2   2  13   40.36    3.96
  -2   2  13   38.24    3.95
   2  -2 -13   43.59    4.03
   2   2 -13   42.74    3.74
   2   2 -13   38.95    3.96
  -2  -2  13   40.48    4.04
  -2   2  14   14.53    1.53
  -2   2  14   14.90    1.65
   2  -2 -14   13.30    1.57
   2   2 -14   14.87    1.61
  -2  -2  14   13.39    1.37
  -2  -2  14   13.85    1.70
   2  -2 -15  116.67   10.02
   2   2 -15  116.55    9.76
   2   2 -15  109.93   10.10
  -2  -2  15  103.86    9.76
  -2  -2  15  108.73   10.19
  -2   2  16  108.49    9.85
   2  -2 -16  114.32    9.91
   2   2 -16  106.78    9.59
   2   2 -16  103.84    9.92
  -2  -2  16  110.65    9.61
  -2  -2  16  117.37   10.12
  -2   2  17    0.00    0.51
   2  -2 -17    0.42    0.70
   2   2 -17    0.00    0.15
   2   2 -17   -0.50    0.72
  -2  -2  17    0.27    0.69
  -2   2  18   25.13    2.43
   2  -2 -18   23.08    2.49
   2   2 -18   26.33    2.58
  -2  -2  18   21.27    2.56
  -2   2  19  390.43   35.33
  -2   2  19  460.30   35.83
   2  -2 -19  404.26   35.44
   2   2 -19  385.11   35.47
  -2  -2  19  404.95   35.65
  -2   2  20  350.45   30.91
  -2   2  20  382.16   31.36
   2   2 -20  355.35   31.07
  -2  -2  20  325.64   31.20
  -2   2  21    2.15    0.59
  -2   2  21    1.59    0.93
   2   2 -21    1.32    0.85
  -2  -2  21    2.58    0.90
  -2   2  22   50.85    4.42
  -2   2  22   42.96    4.67
   2  -2 -22   48.63    4.69
   2   2 -22   47.30    4.66
  -2  -2  22   42.83    4.64
  -2   2  23    0.32    0.52
  -2   2  23    1.75    0.93
   2  -2 -23    0.87    0.85
   2   2 -23    0.60    0.84
  -2  -2  23    0.60    0.82
  -2   2  24   22.63    2.35
  -2   2  24   26.24    2.75
   2  -2 -24   22.88    2.56
   2   2 -24   26.56    2.63
  -2  -2  24   23.41    2.70
  -2   2  25   18.18    2.05
  -2   2  25   21.80    2.46
   2  -2 -25   22.11    2.30
   2   2 -25   23.84    2.37
  -2  -2  25   20.52    2.44
  -2   2  26   79.28    7.77
  -2   2  26   88.70    8.25
   2  -2 -26  102.63    8.17
   2   2 -26   98.39    8.22
  -2  -2  26   78.83    8.21
  -2   2  27    2.68    1.09
   2  -2 -27    3.23    0.97
   2   2 -27    1.72    0.98
  -2  -2  27    1.57    1.01
  -2   2  28    7.87    1.55
   2  -2 -28   11.35    1.42
   2   2 -28    7.72    1.40
  -2  -2  28    9.12    1.59
  -2   2  29    2.02    1.15
   2   2 -29    2.58    1.03
  -2  -2  29    2.24    1.15
  -2   2  30   32.72    3.94
   2  -2 -30   38.22    3.85
   2   2 -30   43.01    3.99
  -2  -2  30   37.64    4.16
  -2   2  31    7.12    1.56
   2  -2 -31    8.29    1.41
   2   2 -31    9.62    1.56
  -2  -2  31    8.38    1.96
  -2   2  32   30.16    3.40
   2  -2 -32   28.07    3.03
   2   2 -32   28.94    3.14
  -2  -2  32   27.67    3.54
  -2   2  33   18.07    2.46
   2  -2 -33   14.10    1.93
  -2  -2  33   16.60    2.64
  -2   2  34   17.88    2.64
   2  -2 -34   15.87    2.05
  -2  -2  34   18.91    2.87
  -2   2  35   28.35    3.42
   2  -2 -35   25.95    2.82
   2   2 -35   25.69    2.91
  -2  -2  35   21.63    3.45
  -2   2  36    1.28    1.79
   2  -2 -36    0.88    1.08
   2   2 -36   -0.03    1.20
  -2  -2  36    0.72    1.84
  -2   2  37    9.84    2.29
   2  -2 -37    6.98    1.39
   2   2 -37    7.98    1.61
  -2  -2  37    2.13    2.06
  -2   2  38   35.17    4.20
   2  -2 -38   34.53    3.43
   2   2 -38   34.59    3.55
  -2  -2  38   21.56    3.95
  -2   2  39   29.99    3.75
   2  -2 -39   23.08    2.80
   2   2 -39   26.16    2.96
  -2   2  40    1.77    2.06
   2  -2 -40   -0.26    1.17
   2   2 -40    0.53    1.32
  -2  -2  40   -0.66    2.00
   2  -2 -41    6.21    1.46
   2   2 -41    5.82    1.54
  -2  -2  41    3.20    2.28
  -2   2  42   -2.39    2.14
   2   2 -42    3.08    1.41
  -2   2  43   -0.94    2.31
   2  -2 -43    8.33    1.60
   2   2 -43   10.11    1.73
  -2   2  44   -0.25    2.16
   2  -2 -44    5.50    1.44
   2   2 -44    3.99    1.50
  -2   2  45    2.73    2.12
  -2   3   1    5.13    0.89
   2  -3  -1    4.84    0.73
   2  -3  -1    3.99    0.62
   2   3  -1    4.81    0.77
  -2  -3   1    4.66    0.61
  -2   3   2    0.18    0.61
   2  -3  -2    0.39    0.38
   2   3  -2    0.96    0.55
  -2  -3   2    0.75    0.39
  -2   3   3    0.05    0.73
   2  -3  -3    0.46    0.58
   2  -3  -3    0.18    0.37
   2   3  -3    0.20    0.52
  -2  -3   3   -0.22    0.40
  -2   3   4   23.27    2.67
   2  -3  -4   27.14    2.69
   2  -3  -4   27.74    2.59
   2   3  -4   27.69    2.64
   2   3  -4   23.10    2.65
  -2  -3   4   28.03    2.60
  -2   3   5   30.74    3.32
   2  -3  -5   37.13    3.36
   2  -3  -5   31.62    3.17
   2   3  -5   33.29    3.25
  -2  -3   5   34.88    3.25
  -2   3   6   59.71    6.23
   2  -3  -6   68.24    6.28
   2  -3  -6   66.44    6.08
  -2  -3   6   70.51    6.14
   2  -3  -7   17.75    2.02
   2  -3  -7   20.02    1.91
   2   3  -7   17.84    1.91
  -2   3   8    1.32    0.70
   2  -3  -8    0.69    0.74
   2   3  -8    0.40    0.62
  -2  -3   8    0.58    0.50
  -2   3   9    7.43    1.17
   2  -3  -9    6.83    1.12
   2   3  -9    9.37    1.15
  -2  -3   9    9.79    1.15
  -2   3  10  110.15   10.60
   2  -3 -10  121.40   10.57
   2   3 -10  116.06   10.47
   2   3 -10  103.72   10.59
  -2  -3  10  131.22   10.64
  -2   3  11    0.53    0.76
  -2   3  11   -0.27    0.58
   2  -3 -11    0.09    0.69
   2   3 -11    0.19    0.43
   2   3 -11    0.19    0.59
  -2  -3  11    0.66    0.65
  -2   3  12   80.75    7.47
  -2   3  12   82.75    7.39
   2  -3 -12   82.79    7.41
   2   3 -12   74.11    7.25
   2   3 -12   76.58    7.45
  -2  -3  12   83.43    7.42
  -2   3  13  419.33   38.10
  -2   3  13  447.27   38.28
   2  -3 -13  452.91   38.08
   2   3 -13  422.77   37.97
   2   3 -13  411.43   38.10
  -2  -3  13  450.22   38.19
  -2   3  14   12.57    1.48
  -2   3  14   11.85    1.46
   2  -3 -14   12.28    1.46
   2   3 -14   11.90    1.45
  -2  -3  14    9.30    1.46
  -2   3  15   15.64    1.82
  -2   3  15   18.26    1.90
   2  -3 -15   19.25    1.86
   2   3 -15   13.07    1.60
   2   3 -15   16.44    1.85
  -2  -3  15   18.49    1.94
  -2   3  16   74.82    6.77
   2  -3 -16   60.49    6.65
   2   3 -16   77.02    6.48
   2   3 -16   73.78    6.78
  -2  -3  16   67.14    6.72
  -2   3  17   63.04    5.92
  -2   3  17   65.04    5.99
   2  -3 -17   58.65    5.93
   2   3 -17   60.53    5.65
   2   3 -17   60.19    5.92
  -2  -3  17   68.34    6.01
  -2   3  18    1.66    0.81
  -2   3  18    1.01    0.93
   2  -3 -18    2.00    0.87
   2   3 -18    0.29    0.29
   2   3 -18    1.26    0.79
  -2  -3  18    1.16    0.81
  -2   3  19  160.49   13.02
  -2   3  19  143.31   13.15
   2  -3 -19  150.88   12.99
   2   3 -19  132.37   12.68
   2   3 -19  153.60   13.06
  -2  -3  19  142.21   13.12
  -2   3  20  265.73   23.08
  -2   3  20  266.43   23.35
   2  -3 -20  260.82   23.08
   2   3 -20  248.64   23.14
  -2   3  21  207.90   16.20
  -2   3  21  209.04   16.53
   2  -3 -21  209.77   16.27
   2   3 -21  156.29   15.88
   2   3 -21  203.05   16.33
  -2   3  22    9.19    1.06
  -2   3  22    8.87    1.35
   2  -3 -22    6.95    1.12
   2   3 -22    3.94    0.55
   2   3 -22    8.41    1.16
  -2   3  23    6.09    1.26
   2   3 -23    5.07    1.10
  -2   3  24    6.10    1.04
  -2   3  24    6.12    1.33
   2   3 -24    8.22    1.24
  -2  -3  24    6.33    1.33
  -2   3  25   16.22    1.81
  -2   3  25   18.97    2.18
   2  -3 -25   16.39    1.96
   2   3 -25   17.18    2.00
  -2  -3  25   15.01    2.16
  -2   3  26   23.77    2.50
  -2   3  26   25.85    2.87
   2  -3 -26   24.82    2.66
   2   3 -26   27.25    2.75
  -2  -3  26   22.67    2.87
  -2   3  27   61.51    5.64
  -2   3  27   53.86    5.88
   2  -3 -27   66.00    5.93
   2   3 -27   60.67    5.90
  -2  -3  27   59.78    6.09
  -2   3  28   29.14    3.51
   2   3 -28   33.90    3.45
  -2  -3  28   36.57    3.77
  -2   3  29   14.06    2.13
   2  -3 -29   16.49    2.01
   2   3 -29   17.18    2.10
  -2  -3  29   15.09    2.51
  -2   3  30    2.13    1.14
   2  -3 -30    0.93    1.09
  -2  -3  30    3.32    1.76
   2  -3 -31   13.92    1.84
  -2  -3  31   14.72    2.57
   2  -3 -32   13.70    1.78
   2   3 -32   11.90    1.89
  -2  -3  32   13.76    2.57
  -2   3  33   -0.17    1.47
   2  -3 -33   -0.27    1.07
   2   3 -33   -0.14    1.19
  -2  -3  33    1.05    1.80
  -2   3  34    2.40    1.75
   2  -3 -34    1.70    1.10
   2   3 -34    1.83    1.28
  -2  -3  34    1.83    1.95
  -2   3  35   11.25    2.33
   2  -3 -35    9.27    1.52
   2   3 -35   11.66    1.76
  -2  -3  35    3.85    2.21
  -2   3  36    2.79    1.96
   2  -3 -36    0.21    1.08
   2   3 -36    1.23    1.31
  -2  -3  36    0.29    1.91
  -2   3  37    0.15    1.90
   2  -3 -37    1.39    1.12
   2   3 -37    1.22    1.30
  -2  -3  37    0.03    1.93
  -2   3  38    5.25    2.17
   2  -3 -38    3.19    1.21
   2   3 -38    3.00    1.40
  -2  -3  38   -0.81    2.21
  -2   3  39    1.39    2.09
   2  -3 -39   -0.01    1.11
   2   3 -39   -0.96    1.32
  -2  -3  39   -1.29    2.12
  -2   3  40    0.42    2.04
   2  -3 -40    1.57    1.15
   2   3 -40   -1.07    1.33
  -2  -3  40   -0.69    2.08
  -2   3  41    1.82    2.13
   2  -3 -41    0.27    1.13
   2   3 -41   -0.41    1.33
  -2  -3  41   -1.23    2.08
  -2   3  42    0.72    2.23
   2  -3 -42    1.80    1.21
   2   3 -42    2.39    1.43
  -2  -3  42   -0.04    1.97
  -2   3  43    2.70    2.48
   2  -3 -43   14.63    1.82
   2   3 -43   13.08    1.98
  -2  -3  43    7.83    2.49
  -2   4   1  216.47   19.09
   2  -4  -1  213.22   18.82
   2   4  -1  213.62   18.98
  -2  -4   1  203.70   19.50
  -2  -4   1  213.02   18.74
  -2   4   2   60.79    5.72
   2  -4  -2   60.03    5.44
   2   4  -2   58.38    5.58
  -2  -4   2   57.91    5.34
  -2   4   3    2.65    0.95
   2  -4  -3    2.41    0.51
   2   4  -3    2.36    0.71
  -2  -4   3    2.89    0.47
  -2   4   4  230.64   21.53
   2  -4  -4  262.98   21.52
   2  -4  -4  245.53   21.31
   2   4  -4  242.84   21.47
  -2  -4   4  231.34   21.27
  -2   4   5   47.38    4.50
   2  -4  -5   44.11    4.43
   2  -4  -5   44.98    4.24
   2   4  -5   45.33    4.38
  -2   4   6   19.56    2.15
   2  -4  -6   19.24    2.09
   2   4  -6   19.17    2.16
  -2   4   7    6.84    1.15
   2  -4  -7    9.50    1.16
   2   4  -7    7.37    1.08
   2   4  -7    6.07    1.08
  -2  -4   7    6.95    0.94
   2  -4  -8    1.26    0.77
   2   4  -8    1.54    0.70
   2   4  -8    1.45    0.70
  -2  -4   8    2.05    0.56
  -2   4   9    7.56    1.21
   2  -4  -9    7.57    1.15
   2   4  -9    6.11    1.02
   2   4  -9    6.97    1.10
  -2  -4   9    7.45    1.01
  -2   4  10    7.16    1.24
   2  -4 -10    8.13    1.26
   2   4 -10    7.70    1.10
   2   4 -10    8.33    1.19
  -2  -4  10    7.53    1.07
  -2   4  11    0.99    0.86
  -2   4  11    0.20    0.62
   2  -4 -11    0.61    0.84
   2   4 -11    1.08    0.64
   2   4 -11    0.90    0.70
  -2  -4  11    1.57    0.65
  -2   4  12   53.25    5.10
  -2   4  12   56.78    4.99
   2  -4 -12   50.96    5.02
   2   4 -12   55.92    5.01
   2   4 -12   48.39    5.05
  -2  -4  12   46.89    4.92
  -2   4  13   47.08    4.52
  -2   4  13   47.25    4.39
   2  -4 -13   49.14    4.51
   2   4 -13   44.42    4.37
   2   4 -13   43.94    4.52
  -2  -4  13   41.10    4.38
  -2   4  14   19.96    2.39
  -2   4  14   24.29    2.40
   2  -4 -14   24.10    2.43
   2   4 -14   22.40    2.41
  -2  -4  14   20.27    2.40
  -2   4  15   -0.13    0.82
   2  -4 -15   -0.40    0.83
   2   4 -15    0.38    0.55
   2   4 -15    0.33    0.72
  -2  -4  15    0.34    0.81
  -2   4  16   23.20    2.35
   2  -4 -16   22.94    2.33
   2   4 -16   17.91    2.08
   2   4 -16   17.54    2.22
  -2  -4  16   23.17    2.38
   2  -4 -17   89.53    7.35
   2   4 -17   71.61    7.03
   2   4 -17   78.59    7.35
  -2  -4  17   71.43    7.25
  -2   4  18    8.91    1.37
   2  -4 -18    8.95    1.31
   2   4 -18    7.84    1.05
   2   4 -18    7.60    1.26
  -2  -4  18    8.20    1.41
  -2   4  19   26.07    2.54
  -2   4  19   28.49    2.66
   2  -4 -19   24.48    2.49
   2   4 -19   18.47    2.22
   2   4 -19   20.05    2.42
  -2  -4  19   23.02    2.61
  -2   4  20    0.30    0.88
  -2   4  20    0.40    0.96
   2  -4 -20    0.35    0.91
   2   4 -20    0.75    0.79
  -2  -4  20    0.11    0.96
  -2   4  21   44.24    4.14
  -2   4  21   41.26    4.17
   2  -4 -21   45.21    4.24
   2   4 -21   35.62    3.84
   2   4 -21   44.07    4.20
  -2  -4  21   42.82    4.31
  -2   4  22    7.24    1.19
  -2   4  22    5.85    1.27
   2  -4 -22    4.58    1.16
   2   4 -22    6.46    1.16
  -2  -4  22    5.70    1.40
  -2   4  23    1.52    0.93
  -2   4  23    0.58    0.98
   2  -4 -23    0.86    0.95
   2   4 -23    0.36    0.34
   2   4 -23    0.89    0.81
  -2  -4  23    1.65    1.17
  -2   4  24    2.82    1.00
  -2   4  24    4.03    1.17
   2  -4 -24    4.21    1.07
   2   4 -24    4.47    1.09
  -2  -4  24    3.88    1.39
  -2   4  25    6.60    1.12
  -2   4  25    5.06    1.27
   2  -4 -25    3.74    1.09
   2   4 -25    4.62    1.14
  -2  -4  25    3.97    1.46
  -2   4  26    0.88    0.86
  -2   4  26    0.70    1.06
   2   4 -26    0.35    0.91
  -2  -4  26   -1.06    1.26
  -2   4  27    6.14    1.14
  -2   4  27    4.98    1.36
  -2  -4  27    7.73    1.71
  -2   4  28    5.55    1.10
  -2   4  28    5.20    1.40
   2  -4 -28    6.43    1.32
  -2  -4  28    7.09    2.16
  -2   4  29    6.11    1.48
   2  -4 -29    9.20    1.43
   2   4 -29    6.59    1.59
  -2  -4  29    6.34    2.18
  -2   4  30    0.26    1.13
   2  -4 -30   -0.03    1.06
   2   4 -30   -0.37    1.29
  -2  -4  30    0.30    1.87
  -2   4  31   40.62    4.02
   2  -4 -31   38.70    3.79
   2   4 -31   41.23    3.93
  -2  -4  31   19.46    4.10
  -2   4  32   15.73    2.44
   2  -4 -32   13.44    1.83
   2   4 -32   14.29    2.07
  -2  -4  32    7.94    2.53
  -2   4  33   20.24    2.77
   2  -4 -33   17.69    2.10
   2   4 -33   20.53    2.35
  -2  -4  33    5.12    2.54
  -2   4  34    0.79    1.84
   2  -4 -34   -0.37    1.15
   2   4 -34   -0.05    1.37
  -2  -4  34    1.66    2.00
  -2   4  35    4.28    2.06
   2  -4 -35    4.82    1.29
   2   4 -35    5.57    1.59
  -2  -4  35    0.98    2.18
  -2   4  36    2.37    2.03
   2  -4 -36    3.12    1.21
   2   4 -36    3.46    1.52
  -2  -4  36   -0.20    2.11
   2  -4 -37    1.00    1.15
   2   4 -37    0.27    1.44
  -2  -4  37   -0.43    2.14
  -2   4  38    0.10    2.10
   2  -4 -38    1.90    1.18
   2   4 -38    3.55    1.54
  -2  -4  38   -0.67    2.05
  -2   4  39    1.12    2.16
   2  -4 -39    3.99    1.25
   2   4 -39    3.85    1.60
  -2  -4  39    0.33    2.04
  -2   4  40   -0.09    2.23
   2  -4 -40    4.31    1.26
   2   4 -40    3.57    1.58
  -2  -4  40    5.43    2.21
  -2   4  41    1.02    2.26
   2  -4 -41    1.90    1.17
   2   4 -41    1.44    1.53
  -2  -4  41    2.15    1.97
  -2   4  42    0.72    2.18
  -2  -4  42   -0.74    1.82
  -2   4  43    2.65    2.23
  -2   5   1  160.89   11.92
   2  -5  -1  176.63   11.94
   2   5  -1  163.11   11.78
  -2  -5   1  149.89   12.14
  -2  -5   1   95.56   11.23
  -2  -5   1  134.14   11.21
  -2   5   2   14.68    1.82
   2  -5  -2   12.47    1.72
   2   5  -2   15.19    1.74
  -2  -5   2   16.18    1.94
  -2   5   3    0.76    0.82
   2  -5  -3   -0.12    0.91
   2  -5  -3    0.30    0.45
   2   5  -3    0.02    0.67
  -2  -5   3    0.12    0.86
  -2  -5   3   -0.20    0.47
  -2   5   4    9.33    1.46
   2  -5  -4    9.40    1.13
   2   5  -4   10.20    1.39
  -2  -5   4   12.30    1.26
  -2   5   5    4.23    1.10
   2  -5  -5    6.06    0.86
  -2  -5   5    7.59    0.96
  -2   5   6   29.46    3.32
   2  -5  -6   31.87    3.31
   2  -5  -6   31.21    3.08
   2   5  -6   30.72    3.25
  -2  -5   6   37.11    3.22
  -2   5   7   49.34    5.50
   2  -5  -7   62.69    5.65
   2  -5  -7   57.37    5.37
   2   5  -7   60.06    5.55
  -2  -5   7   57.74    5.40
   2  -5  -8    2.59    0.91
   2   5  -8    2.00    0.82
  -2  -5   8    3.89    0.83
  -2   5   9   -0.57    0.87
   2  -5  -9   -0.52    0.86
   2   5  -9    0.63    0.73
  -2  -5   9    0.28    0.68
  -2   5  10    0.38    0.86
  -2   5  10    0.03    0.50
   2  -5 -10    0.41    0.84
   2   5 -10    0.35    0.72
   2   5 -10    0.03    0.72
  -2  -5  10    0.04    0.70
  -2   5  11    4.69    1.12
  -2   5  11    4.33    0.81
   2  -5 -11    5.43    1.10
   2   5 -11    3.57    0.94
   2   5 -11    4.73    1.01
  -2  -5  11    4.81    1.01
  -2   5  12    1.37    0.97
  -2   5  12    1.58    0.62
   2  -5 -12    1.00    0.99
   2   5 -12    2.21    0.83
   2   5 -12    1.19    0.79
  -2  -5  12    2.16    0.91
  -2   5  13    5.53    1.21
  -2   5  13    4.44    0.91
   2  -5 -13    5.71    1.24
   2   5 -13    7.54    1.18
  -2  -5  13    6.96    1.30
  -2   5  14    2.94    1.07
  -2   5  14    3.14    0.86
   2  -5 -14    2.97    1.03
   2   5 -14    3.66    0.92
   2   5 -14    3.38    0.95
  -2  -5  14    5.34    1.25
  -2   5  15    2.62    1.06
  -2   5  15    2.77    0.89
   2  -5 -15    2.28    0.99
   2   5 -15    3.12    0.89
   2   5 -15    3.03    0.91
  -2  -5  15    3.46    1.21
  -2   5  16   37.29    3.75
  -2   5  16   39.03    3.68
   2  -5 -16   40.26    3.74
   2   5 -16   34.38    3.62
   2   5 -16   29.55    3.63
  -2  -5  16   37.23    3.88
  -2   5  17  197.37   16.36
   2  -5 -17  157.57   16.26
   2   5 -17  167.92   16.23
   2   5 -17  188.63   16.54
  -2  -5  17  211.29   16.69
  -2   5  18  194.32   17.92
  -2   5  18  199.24   17.86
   2  -5 -18  210.42   17.88
   2   5 -18  186.04   17.75
   2   5 -18  190.47   17.97
  -2  -5  18  218.57   18.29
  -2   5  19   54.45    5.33
  -2   5  19   58.92    5.33
   2  -5 -19   60.77    5.40
   2   5 -19   50.38    5.21
   2   5 -19   47.68    5.31
  -2   5  20    1.19    1.00
  -2   5  20    0.15    0.90
   2  -5 -20    0.58    0.94
   2   5 -20   -0.41    0.71
   2   5 -20    0.41    0.82
  -2   5  21    6.33    1.23
  -2   5  21    5.78    1.18
   2  -5 -21    4.03    1.10
   2   5 -21    2.67    0.86
   2   5 -21    4.59    1.12
  -2   5  22   18.79    2.05
  -2   5  22   16.37    2.00
   2  -5 -22   13.17    1.88
   2   5 -22   13.57    1.73
   2   5 -22   15.92    1.97
  -2  -5  22   17.76    2.57
  -2   5  23   13.89    1.72
  -2   5  23   14.68    1.81
   2   5 -23   10.08    1.40
   2   5 -23   10.79    1.66
  -2  -5  23   13.23    2.32
  -2   5  24    2.44    1.09
   2  -5 -24    1.89    1.14
  -2  -5  24    0.44    1.63
  -2   5  25    3.22    1.06
   2  -5 -25    3.19    1.21
  -2  -5  25    1.86    1.72
  -2   5  26    2.36    1.06
   2  -5 -26    3.24    1.22
  -2   5  27    6.02    1.22
  -2   5  27    3.77    1.33
   2  -5 -27    7.44    1.38
   2   5 -27    4.80    1.43
  -2  -5  27    4.30    2.26
  -2   5  28    1.83    1.01
  -2   5  28    0.57    1.15
   2  -5 -28    2.75    1.18
   2   5 -28    1.38    1.25
  -2  -5  28    2.83    2.19
  -2   5  29   36.74    4.06
   2   5 -29   38.24    4.02
  -2   5  30    4.18    1.47
   2   5 -30    3.62    1.39
  -2  -5  30    0.25    2.02
  -2   5  31    3.01    1.53
   2  -5 -31    3.90    1.29
   2   5 -31    6.07    1.52
  -2  -5  31    4.38    2.21
  -2   5  32   27.79    3.33
   2  -5 -32   19.87    2.49
   2   5 -32   21.48    2.72
  -2   5  33   11.94    2.47
   2  -5 -33    9.40    1.56
   2   5 -33    9.32    1.77
  -2  -5  33    2.21    2.21
  -2   5  34    7.16    2.24
   2  -5 -34    4.45    1.34
   2   5 -34    3.82    1.51
  -2  -5  34    0.79    1.99
  -2   5  35    1.79    2.07
   2  -5 -35    0.71    1.20
   2   5 -35    0.08    1.35
  -2  -5  35    0.89    1.92
  -2   5  36    1.76    2.09
   2  -5 -36    1.34    1.22
   2   5 -36    2.50    1.45
  -2  -5  36    1.62    1.85
   2  -5 -37    0.56    1.20
   2   5 -37    0.87    1.37
  -2  -5  37    0.01    1.88
   2  -5 -38    4.49    1.26
   2   5 -38    2.21    1.47
  -2  -5  38    1.05    1.89
   2  -5 -39    7.33    1.42
   2   5 -39    5.18    1.65
  -2  -5  39    4.99    2.05
   2  -5 -40   23.87    2.44
  -2  -5  40   13.49    2.85
  -2   6   1    8.08    1.40
   2  -6  -1    7.93    1.36
   2   6  -1    8.34    1.28
  -2  -6   1    7.22    1.37
  -2   6   2   63.26    5.01
   2  -6  -2   62.36    5.01
   2   6  -2   67.79    4.98
  -2  -6   2   64.41    5.16
  -2  -6   2   39.96    4.23
  -2   6   3    2.93    1.04
   2  -6  -3    4.28    1.19
   2   6  -3    4.30    0.97
  -2  -6   3    0.99    0.41
  -2   6   4   41.17    4.40
   2  -6  -4   47.01    4.51
   2  -6  -4   45.58    4.15
   2   6  -4   39.44    4.31
  -2  -6   4   44.52    4.10
  -2   6   5   22.78    2.56
   2  -6  -5   22.33    2.49
   2  -6  -5   20.74    2.17
  -2  -6   5   22.56    2.22
  -2   6   6   39.52    4.19
   2  -6  -6   43.11    4.23
   2  -6  -6   41.18    3.95
   2   6  -6   41.63    4.15
  -2  -6   6   39.05    4.37
  -2  -6   6   41.87    4.01
  -2   6   7    7.80    1.40
   2   6  -7    8.04    1.35
  -2  -6   7    8.34    1.33
  -2   6   8   11.93    1.73
  -2   6   8   13.24    1.40
   2   6  -8   12.55    1.68
  -2  -6   8   12.13    1.71
  -2   6   9    1.21    0.48
   2  -6  -9    0.22    0.91
   2   6  -9    1.53    0.88
  -2   6  10   26.26    3.06
   2  -6 -10   31.51    3.11
   2   6 -10   27.06    2.98
  -2   6  11    1.99    1.02
  -2   6  11    2.43    0.65
   2  -6 -11    1.98    1.05
   2   6 -11    3.13    0.97
  -2  -6  11    1.93    1.27
  -2   6  12    3.63    1.17
  -2   6  12    3.42    0.79
   2  -6 -12    3.64    1.14
   2   6 -12    5.41    1.09
  -2  -6  12    4.00    1.41
  -2   6  13   24.25    2.77
  -2   6  13   28.62    2.56
   2  -6 -13   25.49    2.78
  -2  -6  13   15.85    2.80
  -2   6  14   22.47    2.63
  -2   6  14   25.69    2.42
   2  -6 -14   28.41    2.72
   2   6 -14   22.19    2.51
   2   6 -14   24.23    2.65
  -2  -6  14   11.04    2.62
  -2   6  15   10.57    1.70
  -2   6  15   13.77    1.49
   2  -6 -15   12.90    1.71
   2   6 -15    9.95    1.55
   2   6 -15   11.42    1.63
  -2  -6  15    4.98    1.86
  -2   6  16    5.54    1.32
  -2   6  16    6.80    1.06
   2  -6 -16    5.58    1.24
   2   6 -16    4.46    1.14
   2   6 -16    5.33    1.18
  -2  -6  16    3.19    1.58
  -2   6  17  112.97    9.87
  -2   6  17   99.28    9.50
   2  -6 -17  100.91    9.69
   2   6 -17  100.52    9.67
   2   6 -17  109.35   10.00
  -2   6  18   31.60    3.14
  -2   6  18   34.07    2.93
   2  -6 -18   30.98    3.00
   2   6 -18   25.82    2.89
   2   6 -18   26.95    3.01
  -2  -6  18   11.60    3.05
  -2   6  19   34.93    3.07
  -2   6  19   31.90    2.83
   2  -6 -19   16.84    2.69
   2   6 -19   31.81    3.02
  -2  -6  19   17.16    3.10
  -2   6  20   -0.12    1.03
  -2   6  20    0.65    0.88
   2  -6 -20    1.78    1.16
   2   6 -20   -0.06    0.83
  -2  -6  20    1.37    1.56
  -2   6  21    0.70    1.04
  -2   6  21    0.98    0.89
   2  -6 -21    0.53    1.12
   2   6 -21    1.74    0.87
  -2  -6  21    1.46    1.58
  -2   6  22    4.39    1.24
  -2   6  22    3.92    1.11
   2  -6 -22    5.20    1.44
   2   6 -22    2.53    0.95
  -2  -6  22    4.14    1.75
  -2   6  23    0.10    1.01
  -2   6  23   -0.27    0.91
   2  -6 -23   -0.35    1.27
   2   6 -23   -0.27    0.81
  -2  -6  23   -0.40    1.52
  -2   6  24    0.08    0.92
   2  -6 -24    1.13    1.26
   2   6 -24    1.04    1.19
  -2  -6  24   -0.28    1.54
  -2   6  25    1.51    1.08
  -2   6  25    2.68    1.13
   2  -6 -25    3.98    1.26
   2   6 -25    3.30    1.40
  -2  -6  25   -0.83    1.96
  -2   6  26    0.36    1.00
  -2   6  26   -0.18    1.05
   2  -6 -26   -0.10    1.15
   2   6 -26   -0.26    1.27
  -2  -6  26    1.52    1.95
  -2   6  27    3.32    1.18
   2  -6 -27    4.31    1.30
   2   6 -27    4.58    1.46
  -2  -6  27   -0.30    1.94
  -2   6  28    2.34    1.11
   2  -6 -28    3.41    1.24
   2   6 -28    1.72    1.37
  -2  -6  28    1.41    1.90
   2  -6 -29   27.53    2.93
   2   6 -29   31.80    3.24
  -2  -6  29   16.22    3.33
   2  -6 -30    9.69    1.64
   2   6 -30   10.58    1.95
  -2  -6  30    6.54    2.22
   2  -6 -31    1.55    1.24
   2   6 -31    0.59    1.48
  -2  -6  31    1.56    1.95
   2   6 -32    6.76    1.75
  -2  -6  32    4.95    2.12
   2   6 -33    0.49    1.49
  -2  -6  33   -0.46    1.86
   2  -6 -34    1.17    1.24
   2   6 -34    5.56    1.66
  -2  -6  34    2.15    1.88
   2  -6 -35    2.28    1.24
   2   6 -35    0.59    1.53
  -2  -6  35    0.79    1.81
   2  -6 -36   -0.62    1.21
   2   6 -36   -0.79    1.52
  -2  -6  36    0.22    1.72
   2  -6 -37    1.19    1.24
  -2  -6  37    0.90    1.69
  -2  -6  38    2.24    1.74
  -2  -6  39    7.97    1.81
  -2   7   1   49.88    5.19
   2  -7  -1   47.23    5.18
   2   7  -1   58.04    5.20
  -2   7   2   18.35    2.27
   2  -7  -2   20.93    2.69
   2  -7  -2   16.41    1.80
   2   7  -2   19.47    2.18
  -2   7   3    7.32    1.41
   2  -7  -3    5.36    1.90
   2   7  -3    6.83    1.28
  -2  -7   3    6.49    1.38
  -2   7   4  100.17    9.65
   2  -7  -4  106.74    9.69
  -2  -7   4   96.68    9.80
  -2   7   5    3.72    1.16
   2  -7  -5    4.36    1.19
   2   7  -5    4.47    1.14
  -2  -7   5    3.62    1.22
  -2   7   6    2.04    1.03
  -2   7   6    1.56    0.44
   2  -7  -6    3.30    1.11
   2   7  -6    2.17    1.01
  -2  -7   6    2.77    1.14
  -2   7   7   23.25    2.62
   2  -7  -7   20.47    2.54
   2   7  -7   23.36    2.55
  -2  -7   7   20.34    2.66
  -2   7   8    1.18    0.99
   2  -7  -8    0.34    1.03
   2   7  -8    1.12    0.94
  -2  -7   8    0.71    1.08
  -2  -7   8    0.58    0.64
   2  -7  -9   53.32    5.04
   2   7  -9   48.60    4.89
  -2  -7   9   45.62    5.13
  -2  -7   9   48.19    4.69
  -2   7  10   42.48    4.33
   2   7 -10   43.19    4.27
  -2  -7  10   44.57    4.65
  -2  -7  10   38.54    4.04
  -2   7  11    0.68    1.00
   2   7 -11    1.50    0.97
  -2  -7  11    0.64    0.84
  -2   7  12   21.57    2.66
  -2  -7  12   23.84    2.55
  -2   7  13   22.48    2.63
   2  -7 -13   19.81    2.59
   2   7 -13   20.03    2.49
  -2  -7  13   24.43    2.54
  -2   7  14   39.46    4.23
   2   7 -14   36.91    4.14
  -2  -7  14   47.50    4.29
  -2   7  15   56.20    5.54
   2  -7 -15   53.17    5.52
   2   7 -15   48.09    5.39
  -2  -7  15   66.94    5.63
  -2   7  16   11.59    1.83
   2  -7 -16   12.57    1.97
   2   7 -16    9.87    1.68
  -2  -7  16   14.83    1.99
  -2   7  17    3.54    1.25
   2  -7 -17    2.74    1.41
   2   7 -17    2.67    1.08
  -2  -7  17    3.24    1.39
   2  -7 -18   11.77    1.84
   2   7 -18    7.74    1.53
  -2  -7  18   13.67    1.98
   2  -7 -19   27.22    2.99
   2   7 -19   21.15    2.80
  -2  -7  19   32.42    3.24
  -2   7  20    3.70    1.44
   2  -7 -20    1.93    1.24
   2   7 -20    2.55    1.05
  -2  -7  20    4.37    1.52
  -2   7  21    9.19    1.75
   2  -7 -21    8.94    1.60
   2   7 -21    6.36    1.37
   2   7 -21    9.83    1.78
  -2  -7  21   11.54    1.94
  -2   7  22    2.27    1.50
   2  -7 -22    2.13    1.22
   2   7 -22   -0.22    0.94
   2   7 -22    1.02    1.30
  -2  -7  22    0.97    1.38
  -2   7  23    0.92    1.43
   2  -7 -23    1.32    1.36
   2   7 -23    2.47    1.37
   2  -7 -24    0.13    1.31
   2   7 -24    0.89    1.31
  -2  -7  24    0.04    1.62
  -2   7  25    0.49    1.18
   2  -7 -25    1.99    1.34
   2   7 -25    0.54    1.31
  -2  -7  25    2.00    1.71
  -2   7  26    3.18    1.30
   2  -7 -26    2.53    1.29
   2   7 -26    3.44    1.41
  -2  -7  26    5.97    1.92
  -2   7  27    0.18    1.15
   2  -7 -27   -0.07    1.22
   2   7 -27    0.80    1.29
  -2  -7  27   -0.64    1.67
  -2   7  28    0.48    1.13
   2  -7 -28    0.98    1.22
   2   7 -28    1.07    1.44
  -2  -7  28   -0.62    1.68
   2  -7 -29    6.77    1.54
   2   7 -29    8.81    1.84
  -2  -7  29    9.68    2.12
   2  -7 -30    9.31    1.69
   2   7 -30    8.36    1.89
  -2  -7  30   11.84    2.02
   2  -7 -31    1.48    1.26
   2   7 -31    0.73    1.46
  -2  -7  31    2.49    1.48
   2  -7 -32    7.26    1.51
   2   7 -32    6.54    1.75
  -2  -7  32    6.74    1.73
   2  -7 -33    7.54    1.49
   2   7 -33    6.50    1.76
  -2  -7  33    5.12    1.66
   2  -7 -34   14.18    1.98
   2   7 -34   15.19    2.31
  -2  -7  34   14.11    2.27
  -2  -7  35    1.53    1.38
   2   7 -36    5.39    1.65
  -2  -7  36    3.11    1.51
  -2  -7  37   47.85    5.02
  -2   8   1   13.58    2.05
   2  -8  -1   10.27    2.33
   2   8  -1   11.94    1.77
  -2  -8   1   11.09    2.00
  -2   8   2    4.85    1.51
   2  -8  -2    5.02    1.99
   2   8  -2    3.71    1.17
  -2  -8   2    4.27    1.51
  -2   8   3   17.48    2.44
   2  -8  -3   18.17    2.71
  -2  -8   3   18.15    2.49
  -2   8   4   34.86    3.70
   2  -8  -4   37.25    3.69
   2   8  -4   31.97    3.51
  -2  -8   4   28.21    3.66
  -2   8   5   -0.13    1.03
  -2  -8   5    1.01    1.33
  -2   8   6    0.24    1.03
  -2  -8   6   -0.23    1.32
  -2   8   7   34.61    3.89
   2  -8  -7   39.26    4.08
  -2  -8   7   37.35    4.09
  -2   8   8    3.46    1.23
   2  -8  -8    3.19    1.41
  -2  -8   8    3.16    1.44
  -2   8   9   19.08    2.40
   2  -8  -9   16.72    2.41
  -2  -8   9   20.94    2.64
   2  -8 -10   76.84    7.43
  -2  -8  10   74.00    7.56
  -2   8  11    8.66    1.69
   2  -8 -11   11.57    2.02
  -2  -8  11   12.71    2.13
  -2   8  12    3.77    1.29
   2  -8 -12    3.62    1.60
  -2  -8  12    4.51    1.71
  -2   8  13   25.51    3.04
   2  -8 -13   29.05    3.20
  -2  -8  13   24.94    3.33
  -2   8  14   89.45    8.06
   2   8 -14   73.83    7.87
  -2  -8  14   89.48    8.52
  -2   8  15   57.73    5.26
   2   8 -15   45.25    5.03
  -2   8  16   20.35    2.33
   2   8 -16   12.62    1.99
  -2   8  17   -0.40    1.27
   2  -8 -17   -0.61    1.38
   2   8 -17   -0.38    0.99
   2  -8 -18    4.62    1.53
   2   8 -18    2.15    1.10
  -2   8  19    1.20    1.35
   2  -8 -19    1.22    1.37
   2   8 -19    0.80    1.01
  -2   8  20    2.75    1.42
   2  -8 -20    0.80    1.25
   2   8 -20    2.39    1.17
  -2   8  21   -0.19    1.48
   2  -8 -21    0.31    1.22
   2   8 -21    0.21    1.03
  -2   8  22    1.23    1.45
   2  -8 -22   -0.59    1.24
  -2   8  23   -1.06    1.42
   2  -8 -23   -0.71    1.23
   2  -8 -24    0.42    1.37
  -2   8  25    2.08    1.28
   2  -8 -25    3.15    1.44
  -2   8  26    0.13    1.19
   2  -8 -26   -0.21    1.38
  -2   8  27    0.66    1.16
   2  -8 -27   -0.37    1.25
  -2   8  28   -0.15    1.13
   2  -8 -28   -0.58    1.28
   2  -8 -29    0.64    1.25
   2  -8 -30    1.76    1.29
   2  -8 -31    3.53    1.36
   2  -9  -1    2.16    1.97
   2   9  -1    2.62    1.21
  -2  -9   1    3.29    1.50
  -2   9   2   -0.12    1.08
   2  -9  -2    0.09    1.88
  -2  -9   2    0.89    1.39
  -2   9   3    9.15    1.67
   2  -9  -3    8.33    2.10
   2   9  -3    7.83    1.59
  -2  -9   3   12.00    1.98
  -2   9   4    1.66    1.15
   2  -9  -4    0.00    1.70
   2   9  -4    1.76    1.19
  -2  -9   4    1.40    1.41
  -2   9   5   18.82    2.54
   2  -9  -5   22.29    2.91
   2   9  -5   19.98    2.56
  -2  -9   5   22.58    2.81
  -2   9   6    9.70    1.66
   2  -9  -6    7.67    1.95
   2   9  -6    7.70    1.67
  -2  -9   6    9.26    1.87
  -2   9   7   28.44    3.22
   2  -9  -7   35.70    3.51
   2   9  -7   25.65    3.19
  -2  -9   7   25.56    3.34
  -2   9   8    5.22    1.36
   2  -9  -8    7.43    1.82
   2   9  -8    3.22    1.42
  -2  -9   8    4.53    1.61
  -2   9   9   37.84    4.15
   2  -9  -9   39.09    4.30
   2   9  -9   41.25    4.20
  -2  -9   9   39.69    4.36
   2  -9 -10    7.18    1.88
  -2  -9  10    8.97    1.89
  -2   9  11    4.05    1.29
   2  -9 -11    2.72    1.61
   2   9 -11    3.23    1.40
  -2  -9  11    2.63    1.56
  -2   9  12   11.35    2.04
   2  -9 -12   15.11    2.28
   2   9 -12   14.76    2.13
  -2  -9  12   14.74    2.28
  -2   9  13    2.41    1.34
   2  -9 -13    2.08    1.60
   2   9 -13    2.82    1.37
  -2  -9  13    0.74    1.43
  -2   9  14    3.01    1.37
   2  -9 -14    2.02    1.58
   2   9 -14    2.37    1.37
  -2  -9  14    1.55    1.49
  -2   9  15   13.80    2.14
   2  -9 -15   12.78    2.21
   2   9 -15   14.06    2.13
  -2  -9  15   16.43    2.42
  -2   9  16    3.10    1.45
   2  -9 -16    2.06    1.52
  -2   9  17    1.26    1.37
   2  -9 -17    1.03    1.50
   2   9 -17    0.52    1.32
   2  -9 -18    0.16    1.44
   2   9 -18   -0.21    1.28
  -2  -9  18    0.31    1.64
  -2   9  19    2.66    1.41
   2   9 -19    3.33    1.45
  -2  -9  19    2.88    1.78
  -2   9  20    1.09    1.50
   2   9 -20    1.82    1.36
  -2  -9  20    0.97    1.75
  -2   9  21    1.13    1.49
  -2  -9  21    1.38    1.78
  -2   9  22    2.60    1.53
   2  -9 -22    3.75    1.40
  -2  -9  22    2.63    1.88
  -2   9  23    0.39    1.41
   2  -9 -23   -1.35    1.31
  -2   9  24    6.09    1.50
   2  -9 -24    5.77    1.66
  -2   9  25    4.18    1.40
   2  -9 -25    5.35    1.58
  -2   9  26   -0.36    1.19
   2  -9 -26    0.06    1.38
  -2   9  27    5.44    1.40
   2  -9 -27    3.28    1.48
  -2  10   1    1.35    1.16
  -2 -10   1    1.99    1.36
   2  10  -2   -0.30    1.08
  -2 -10   2   -0.72    1.32
  -2  10   3    1.26    1.16
   2  10  -3   -0.14    1.10
  -2 -10   3   -0.17    1.41
  -2  10   4   23.94    2.59
   2 -10  -4   21.53    2.88
   2  10  -4   17.09    2.43
  -2 -10   4   16.35    2.65
  -2  10   5   34.88    3.51
   2 -10  -5   28.35    3.60
   2  10  -5   29.98    3.40
  -2 -10   5   29.62    3.62
  -2  10   6    0.78    1.14
   2 -10  -6    2.33    1.71
   2  10  -6    0.36    1.22
  -2 -10   6    0.95    1.50
  -2  10   7   -0.83    1.13
   2 -10  -7   -0.07    1.61
   2  10  -7    0.78    1.24
  -2 -10   7   -0.04    1.41
  -2  10   8    5.00    1.45
   2 -10  -8    4.16    1.73
   2  10  -8    1.79    1.32
  -2 -10   8    2.49    1.56
  -2  10   9    4.77    1.49
   2 -10  -9    5.42    1.79
  -2 -10   9    5.33    1.69
   2 -10 -10    2.52    1.70
   2  10 -10    4.88    1.45
  -2 -10  10    3.79    1.62
  -2  10  11   52.44    4.89
   2 -10 -11   43.28    4.85
   2  10 -11   41.36    4.72
  -2 -10  11   50.18    5.05
  -2  10  12    5.23    1.49
   2 -10 -12    5.43    1.81
   2  10 -12    3.31    1.44
  -2  10  13   14.89    2.06
   2 -10 -13    7.79    2.06
   2  10 -13   11.33    1.94
  -2  10  14   -0.20    1.31
   2 -10 -14    1.99    1.60
   2  10 -14    1.19    1.31
  -2 -10  14   -0.65    1.49
  -2  10  15    0.35    1.31
   2 -10 -15    0.26    1.54
   2  10 -15    0.02    1.28
  -2 -10  15    1.67    1.55
  -2  10  16   -0.32    1.30
   2 -10 -16    0.52    1.47
   2  10 -16    0.09    1.28
  -2 -10  16    0.08    1.51
  -2  10  17    1.29    1.35
   2 -10 -17   -0.06    1.40
   2  10 -17    0.52    1.29
  -2 -10  17   -0.51    1.46
  -2  10  18    4.52    1.63
   2 -10 -18    4.83    1.60
   2  10 -18    2.23    1.39
  -2 -10  18    1.13    1.54
  -2  10  19    1.05    1.49
   2 -10 -19    2.31    1.49
  -2 -10  19    1.88    2.23
  -2  10  20   -0.03    1.44
   2 -10 -20    1.27    1.34
  -2 -10  20    0.68    2.24
  -2  10  21    1.19    1.43
   2 -10 -21    1.03    1.31
  -2 -10  21    0.53    2.22
  -2  10  22    0.66    1.24
  -2 -10  22   -0.45    2.25
  -2  10  24    6.32    1.49
  -2  11   1    1.74    1.25
   2 -11  -1    2.16    1.91
   2  11  -1    3.11    1.17
  -2 -11   1    1.71    1.52
   2 -11  -2    0.64    1.84
   2  11  -2   -0.45    1.07
  -2 -11   2   -0.06    1.29
  -2  11   3   -0.58    1.28
   2 -11  -3    0.44    1.72
   2  11  -3    0.91    1.18
  -2 -11   3   -0.23    1.31
  -2  11   4    4.16    1.45
   2 -11  -4    2.29    1.78
   2  11  -4    3.94    1.36
  -2 -11   4    4.13    1.53
  -2  11   5    5.92    1.49
   2 -11  -5    2.72    1.78
   2  11  -5    3.63    1.35
  -2 -11   5    3.14    1.52
  -2  11   6   10.40    1.78
   2 -11  -6    5.86    1.97
   2  11  -6   10.26    1.71
  -2 -11   6    6.71    1.77
  -2  11   7    2.63    1.35
   2 -11  -7    1.01    1.64
  -2 -11   7    2.04    1.56
  -2  11   8    1.36    1.28
   2  11  -8    2.42    1.30
  -2  11   9   -0.19    1.24
   2  11  -9    0.29    1.25
   2 -11 -10   -0.46    1.59
   2  11 -10    0.49    1.26
  -2 -11  10    0.13    1.53
  -2  11  11    0.41    1.11
   2 -11 -11    0.50    1.65
   2  11 -11    0.44    1.25
  -2 -11  11    0.19    1.51
   2 -11 -12   10.34    2.19
   2  11 -12   13.17    2.01
  -2 -11  12   15.23    2.31
   2 -11 -13    0.88    1.58
   2  11 -14   -0.31    1.26
   2  11 -15   -0.25    1.28
   2  11 -16    1.36    1.31
  -1   0   1 4590.98  329.74
  -1   0   1 3901.85  324.65
  -1   0   1 3639.88  324.68
   1   0  -1 3718.41  324.85
   1   0  -1 3497.93  324.57
  -1   0   2    0.18    0.21
  -1   0   2    0.21    0.24
  -1   0   2    0.07    0.20
   1   0  -2   -0.08    0.22
   1   0  -2    0.00    0.22
  -1   0   3 6768.21  563.34
  -1   0   3 7054.33  562.82
  -1   0   3 5861.32  563.34
   1   0  -3 7649.89  577.13
   1   0  -3 6052.93  562.50
   1   0  -3 6232.28  566.15
  -1   0   4    0.20    0.20
  -1   0   4    0.01    0.33
  -1   0   4    0.17    0.24
   1   0  -4   -0.09    0.17
   1   0  -4   -0.15    0.37
  -1   0   5   63.10    6.05
  -1   0   5   72.67    6.39
   1   0  -5   79.10    6.09
   1   0  -6    0.00    0.13
  -1   0   7  832.49   76.35
   1   0  -7  944.11   76.53
  -1   0   8    0.00    0.08
   1   0  -8   -0.25    0.46
  -1   0   9  923.95   79.73
   1   0  -9  900.40   79.58
   1   0 -10   -0.22    0.50
  -1   0  11   28.09    2.47
   1   0 -11   22.12    2.04
   1   0 -11   25.19    2.41
  -1   0  12    0.24    0.67
   1   0 -12   -0.01    0.11
   1   0 -12    0.27    0.63
  -1   0  13   11.40    1.55
   1   0 -13   14.23    1.23
   1   0 -13   10.77    1.45
  -1   0  14   -0.63    0.67
   1   0 -14    0.00    0.13
   1   0 -14    0.00    0.17
   1   0 -14    0.53    0.63
  -1   0  15    1.19    0.68
   1   0 -15    0.66    0.18
   1   0 -15    1.49    0.64
  -1   0  16   -0.07    0.62
   1   0 -16    0.00    0.23
   1   0 -16    0.59    0.62
  -1   0  17   91.68    8.18
   1   0 -17   85.39    7.69
   1   0 -17  101.86    8.02
  -1   0  18    0.17    0.63
   1   0 -18   -0.09    0.13
   1   0 -18    0.00    0.22
   1   0 -18   -0.11    0.64
  -1   0  19  140.23   10.67
   1   0 -19  108.02   10.09
   1   0 -19  154.04   10.47
  -1   0  20   -0.20    0.69
   1   0 -20    0.36    0.16
   1   0 -20   -0.49    0.69
  -1   0  21  402.28   36.89
   1   0 -21  426.60   36.69
  -1   0  22   -0.22    0.74
   1   0 -22    0.19    0.72
  -1   0  23   13.01    1.72
   1   0 -23   12.74    1.55
  -1   0  24   -0.12    0.79
   1   0 -24    0.10    0.78
  -1   0  25  130.08   12.34
   1   0 -25  135.45   12.07
  -1   0  26    0.33    0.88
   1   0 -26    0.03    0.82
  -1   0  27   66.81    6.85
   1   0 -27   73.45    6.70
  -1   0  28   -0.67    1.06
   1   0 -28    0.79    0.89
  -1   0  29   41.22    4.03
   1   0 -29   33.16    3.61
  -1   0  30    0.42    1.15
  -1   0  31    4.65    1.52
  -1   0  32    0.44    1.69
   1   0 -32    0.33    1.12
  -1   0  33   51.06    6.23
   1   0 -33   66.47    5.94
  -1   0  34    0.36    1.74
   1   0 -34   -0.24    1.17
  -1   0  35  103.78   11.35
   1   0 -35  124.92   10.90
  -1   0  36    0.26    1.86
   1   0 -36    0.07    1.22
  -1   0  37    1.28    1.98
   1   0 -37   10.61    1.67
  -1   0  38   -0.64    2.07
   1   0 -38   -0.41    1.32
  -1   0  39    1.81    2.18
   1   0 -39    4.15    1.48
   1   0 -40   -0.20    1.37
   1   0 -41   17.26    2.32
  -1   0  42    0.00    1.92
   1   0 -42    0.04    1.32
  -1   0  43    1.74    2.02
   1   0 -43    2.76    1.43
  -1   0  44    1.94    1.90
   1   0 -44    0.03    1.36
  -1   0  45    2.10    1.86
  -1   1   1   68.51    6.29
  -1   1   1   67.63    6.24
  -1   1   1   70.38    6.18
   1  -1  -1   68.09    6.22
   1  -1  -1   71.59    6.27
   1  -1  -1   72.82    6.20
   1   1  -1   63.86    6.21
   1   1  -1   66.11    6.34
   1   1  -1   73.70    6.20
  -1  -1   1   69.86    6.22
  -1  -1   1   65.77    6.26
  -1  -1   1   71.77    6.16
  -1   1   2  475.61   42.53
  -1   1   2  549.11   42.58
  -1   1   2  491.05   42.52
   1  -1  -2  470.40   42.50
   1  -1  -2  468.51   42.54
   1  -1  -2  489.53   42.50
   1   1  -2  471.02   42.49
  -1  -1   2  484.01   42.55
  -1  -1   2  485.90   42.65
  -1   1   3    4.60    0.61
  -1   1   3    5.34    0.66
  -1   1   3    3.63    0.52
   1  -1  -3    3.94    0.55
   1  -1  -3    6.16    0.75
   1  -1  -3    4.31    0.55
   1   1  -3    5.18    0.55
  -1  -1   3    3.88    0.54
  -1  -1   3    5.31    0.60
  -1   1   4  487.31   41.03
  -1   1   4  453.53   40.98
   1  -1  -4  446.11   40.98
   1  -1  -4  495.32   41.01
   1  -1  -4  480.42   41.17
   1   1  -4  471.53   40.98
  -1  -1   4  443.94   40.97
  -1  -1   4  500.50   41.27
  -1   1   5  413.60   37.37
   1  -1  -5  410.00   37.35
   1  -1  -5  457.04   37.41
   1   1  -5  423.06   37.36
   1   1  -5  418.64   37.38
  -1  -1   5  460.01   37.57
  -1   1   6  110.81   10.19
   1  -1  -6  117.99   10.15
   1  -1  -6  129.35   10.23
   1   1  -6  113.77   10.09
   1   1  -6  114.04   10.20
  -1  -1   6  109.56   10.09
  -1  -1   6  109.88   10.26
  -1   1   7   24.43    2.50
   1  -1  -7   23.77    2.48
   1  -1  -7   26.66    2.61
   1   1  -7   25.26    2.40
   1   1  -7   25.37    2.61
  -1  -1   7   27.50    2.56
  -1   1   8  181.53   16.80
  -1   1   8  193.15   16.95
   1   1  -8  183.26   16.84
  -1  -1   8  196.05   16.72
  -1  -1   8  199.58   16.97
  -1   1   9   77.17    7.13
  -1   1   9   81.89    7.26
   1  -1  -9   61.32    7.08
   1   1  -9   81.40    7.00
   1   1  -9   73.86    7.20
  -1  -1   9   85.30    7.00
  -1  -1   9  100.18    7.42
  -1   1  10  125.80   11.67
  -1   1  10  132.62   11.84
   1  -1 -10  183.48   11.72
   1   1 -10  123.28   11.57
   1   1 -10  118.54   11.75
  -1  -1  10  128.76   11.55
  -1   1  11    0.43    0.42
   1  -1 -11    0.94    0.66
   1   1 -11    0.48    0.24
   1   1 -11    0.99    0.64
  -1  -1  11    0.49    0.22
  -1  -1  11    1.31    0.67
  -1   1  12   48.32    4.52
  -1   1  12   50.99    4.73
   1  -1 -12   50.35    4.73
   1   1 -12   47.82    4.37
   1   1 -12   43.92    4.66
  -1  -1  12   52.17    4.39
  -1  -1  12   48.85    4.71
  -1   1  13  143.92   13.10
  -1   1  13  178.84   13.46
   1  -1 -13  150.89   13.23
   1   1 -13  141.65   13.01
   1   1 -13  155.53   13.06
   1   1 -13  144.37   13.25
  -1  -1  13  149.95   13.37
  -1   1  14   12.43    1.30
  -1   1  14   13.56    1.53
   1  -1 -14   14.06    1.49
   1   1 -14   11.63    1.21
   1   1 -14   12.59    1.42
  -1  -1  14   12.32    1.50
  -1   1  15   54.40    4.99
   1  -1 -15   53.25    4.94
   1   1 -15   47.00    4.86
  -1  -1  15   53.25    4.97
  -1   1  16    2.91    0.51
  -1   1  16    3.16    0.82
   1  -1 -16    3.74    0.76
   1   1 -16    3.25    0.76
  -1  -1  16    3.30    0.81
  -1   1  17    1.74    0.43
  -1   1  17    1.01    0.69
   1  -1 -17    0.78    0.65
   1   1 -17    1.93    0.70
  -1  -1  17    0.67    0.68
  -1   1  18  188.14   16.37
  -1   1  18  209.78   16.75
   1  -1 -18  185.23   16.51
   1   1 -18  175.28   16.56
  -1  -1  18  174.62   16.71
  -1   1  19    0.69    0.42
  -1   1  19    0.03    0.64
   1  -1 -19    0.65    0.69
   1   1 -19    1.05    0.70
  -1  -1  19   -0.36    0.69
  -1   1  20  525.91   44.57
  -1   1  20  491.22   44.76
   1  -1 -20  505.42   44.55
   1   1 -20  506.26   44.64
  -1  -1  20  502.25   44.83
  -1   1  21   52.84    4.85
  -1   1  21   49.70    5.18
   1  -1 -21   56.68    5.16
   1   1 -21   57.73    5.22
  -1  -1  21   53.09    5.26
  -1   1  22  165.46   14.24
   1  -1 -22  156.53   14.01
   1   1 -22  155.09   14.05
  -1  -1  22  149.06   14.25
  -1   1  23  551.54   49.23
   1  -1 -23  551.74   48.97
   1   1 -23  555.05   49.06
  -1  -1  23  579.90   49.34
  -1   1  24  133.71   12.10
   1  -1 -24  133.05   11.88
   1   1 -24  127.86   11.95
  -1   1  25    4.37    1.07
   1  -1 -25    2.56    0.49
   1  -1 -25    4.89    0.98
   1   1 -25    4.34    0.98
  -1   1  26  112.79    9.23
   1  -1 -26   84.82    8.52
   1  -1 -26  120.71    8.96
   1   1 -26  112.12    9.03
  -1   1  27    3.39    1.14
   1  -1 -27    2.96    0.50
   1  -1 -27    5.90    1.03
  -1   1  28    4.19    1.24
   1  -1 -28    4.27    1.02
  -1  -1  28    2.70    1.28
   1  -1 -29    1.74    0.93
  -1  -1  29    2.47    1.28
   1  -1 -30    3.20    1.00
   1   1 -30    2.64    1.04
  -1  -1  30    2.19    1.33
   1   1 -31   45.50    4.59
   1   1 -32    1.12    1.23
  -1  -1  32    2.36    1.74
  -1   1  33   29.06    3.29
   1   1 -33   19.42    2.42
  -1  -1  33   16.02    2.98
  -1   1  34    0.01    1.82
   1   1 -34   -0.22    1.21
  -1  -1  34   -0.46    1.81
  -1   1  35    0.28    1.89
   1  -1 -35   -0.46    1.08
   1   1 -35   -0.92    1.29
  -1  -1  35    0.94    1.89
  -1   1  36    6.70    2.58
   1  -1 -36   22.26    2.12
   1   1 -36   21.75    2.22
  -1  -1  36    3.05    2.37
  -1   1  37   -0.24    1.97
   1  -1 -37    0.77    1.19
   1   1 -37    2.15    1.36
  -1  -1  37   -0.01    2.01
  -1   1  38   -0.78    2.02
   1  -1 -38    4.94    1.38
   1   1 -38    6.50    1.52
  -1  -1  38    4.37    2.25
  -1   1  39    0.24    1.99
   1  -1 -39    0.85    1.31
   1   1 -39    0.60    1.35
  -1  -1  39   -1.76    2.10
  -1   1  40   -3.39    2.17
   1  -1 -40    0.45    1.33
   1   1 -40    0.08    1.31
  -1  -1  40   -0.83    2.05
  -1   1  41   -0.58    1.99
   1  -1 -41    3.40    1.44
   1   1 -41    2.04    1.38
  -1  -1  41    1.24    1.96
  -1   1  42   -0.39    1.95
   1  -1 -42    2.78    1.43
   1   1 -42    3.16    1.43
  -1  -1  42    0.05    1.95
  -1   1  43   -0.49    1.99
   1  -1 -43    8.41    1.67
   1   1 -43    8.50    1.66
  -1  -1  43    5.49    2.14
  -1   1  44    4.38    2.16
   1  -1 -44    9.05    1.72
  -1  -1  44    7.59    2.16
  -1   1  45    9.70    2.39
   1  -1 -45   14.32    2.00
   1   1 -45   14.21    1.99
  -1  -1  45    6.29    2.24
  -1   2   1  298.15   26.41
  -1   2   1  297.62   26.26
   1  -2  -1  285.85   26.39
   1   2  -1  299.68   26.37
  -1  -2   1  316.66   26.33
  -1  -2   1  297.57   26.29
  -1   2   2  344.29   30.55
  -1   2   2  352.43   30.41
   1  -2  -2  315.27   30.49
   1   2  -2  344.60   30.51
   1   2  -2  343.90   30.98
  -1  -2   2  376.93   30.49
  -1   2   3   47.62    4.36
  -1   2   3   44.41    4.00
   1  -2  -3   41.29    4.32
   1   2  -3   42.51    4.22
   1   2  -3   45.34    4.45
  -1   2   4  168.96   15.57
   1  -2  -4  184.11   15.57
   1  -2  -4  177.88   15.42
   1   2  -4  171.12   15.49
   1   2  -4  171.13   15.61
  -1   2   5   65.84    6.22
   1  -2  -5   68.39    6.27
   1  -2  -5   70.02    6.05
   1   2  -5   65.30    6.12
   1   2  -5   62.32    6.26
  -1   2   6  275.94   25.92
   1  -2  -6  341.28   26.01
   1   2  -6  274.32   25.85
   1   2  -6  271.59   25.92
  -1  -2   6  328.60   25.96
  -1   2   7  175.85   16.87
   1   2  -7  188.17   16.82
  -1  -2   7  209.99   16.91
  -1   2   8    2.80    0.55
   1  -2  -8    4.09    0.84
   1   2  -8    3.76    0.71
  -1  -2   8    2.57    0.62
  -1   2   9   64.72    6.07
  -1   2   9   63.50    5.98
   1  -2  -9   68.30    6.16
   1   2  -9   63.59    5.94
   1   2  -9   67.16    6.09
  -1   2  10   15.40    1.73
  -1   2  10   16.92    1.72
   1  -2 -10   16.42    1.79
   1   2 -10   16.57    1.66
   1   2 -10   15.86    1.73
  -1  -2  10   17.43    1.79
  -1   2  11   78.76    7.29
   1   2 -11   78.71    7.13
   1   2 -11   79.71    7.25
  -1  -2  11   79.23    7.28
  -1   2  12    4.54    0.78
   1   2 -12    5.12    0.66
   1   2 -12    5.36    0.85
  -1  -2  12    5.13    0.88
  -1   2  13   31.58    3.09
   1   2 -13   32.57    3.00
   1   2 -13   28.38    3.07
  -1  -2  13   31.68    3.10
  -1   2  14    0.76    0.55
   1  -2 -14    1.14    0.66
   1   2 -14    0.27    0.33
   1   2 -14    0.85    0.62
  -1  -2  14    0.85    0.64
  -1   2  15   17.81    1.94
   1  -2 -15   18.31    2.01
   1   2 -15   20.41    1.90
   1   2 -15   20.47    2.05
  -1  -2  15   17.13    2.04
  -1   2  16   17.42    1.82
  -1   2  16   19.53    2.01
   1  -2 -16   18.57    1.94
   1   2 -16   16.87    1.74
   1   2 -16   17.85    1.92
  -1  -2  16   17.02    1.98
  -1   2  17    5.58    0.77
  -1   2  17    7.62    1.08
   1  -2 -17    4.95    0.96
   1   2 -17    5.54    0.66
   1   2 -17    5.25    0.95
  -1  -2  17    4.01    0.97
  -1   2  18   10.16    1.39
   1  -2 -18   12.06    1.37
   1   2 -18    9.91    1.08
   1   2 -18   10.44    1.34
  -1  -2  18   10.52    1.43
  -1   2  19    6.69    1.10
   1  -2 -19    7.11    1.04
   1   2 -19    5.56    0.68
   1   2 -19    5.67    1.03
  -1  -2  19    6.57    1.13
  -1   2  20  141.65   12.54
   1  -2 -20  154.28   12.44
   1   2 -20  130.05   12.11
   1   2 -20  134.77   12.10
   1   2 -20  142.20   12.41
  -1  -2  20  144.61   12.64
  -1   2  21   46.17    3.79
  -1   2  21   35.47    3.91
   1  -2 -21   42.73    4.01
   1   2 -21   35.33    3.61
   1   2 -21   41.18    3.94
  -1  -2  21   42.70    4.07
  -1   2  22    1.15    0.59
  -1   2  22    1.22    0.84
   1  -2 -22    1.89    0.84
   1   2 -22    0.29    0.23
   1   2 -22    0.84    0.20
   1   2 -22    0.94    0.82
  -1  -2  22    1.28    0.90
  -1   2  23  635.74   57.91
  -1   2  23  633.97   58.23
   1  -2 -23  690.79   58.06
   1   2 -23  646.20   58.05
  -1  -2  23  741.54   58.51
  -1   2  24  127.22   11.30
  -1   2  24  116.97   11.63
   1  -2 -24  125.38   11.49
  -1  -2  24  142.04   11.93
  -1   2  25   -0.04    0.56
  -1   2  25    0.85    0.93
   1  -2 -25    0.30    0.85
  -1  -2  25    0.45    1.04
  -1   2  26    7.94    1.06
  -1   2  26    8.64    1.50
   1  -2 -26    8.42    1.30
  -1  -2  26   10.98    1.76
  -1   2  27    2.33    0.67
  -1   2  27    3.82    1.19
   1  -2 -27    2.48    0.94
   1   2 -27    2.90    1.05
  -1  -2  27    2.99    1.31
  -1   2  28   21.16    2.49
   1  -2 -28   17.42    2.12
   1   2 -28   19.87    2.26
  -1  -2  28   19.06    2.62
  -1   2  29   28.22    3.14
   1  -2 -29   24.57    2.76
   1   2 -29   25.29    2.85
  -1  -2  29   29.10    3.32
  -1   2  30    3.37    1.40
   1   2 -30    4.12    1.16
  -1   2  31    3.49    1.50
   1  -2 -31    5.40    1.19
  -1  -2  31    3.23    1.92
   1  -2 -32   87.89    7.66
   1   2 -32   91.74    7.86
  -1  -2  32   56.47    8.07
  -1   2  33   19.18    2.85
   1  -2 -33   15.76    1.96
   1   2 -33   17.20    2.14
  -1  -2  33    9.30    2.60
  -1   2  34   43.85    4.43
   1  -2 -34   31.53    3.53
   1   2 -34   34.31    3.67
  -1   2  35    7.69    2.31
  -1  -2  35    2.92    2.08
  -1   2  36   16.65    3.17
   1   2 -36   31.54    2.78
  -1  -2  36   11.12    3.12
  -1   2  37    0.25    2.00
   1  -2 -37    4.78    1.26
   1   2 -37    3.98    1.44
  -1  -2  37    2.74    2.14
  -1   2  38   -0.12    2.03
   1  -2 -38    1.61    1.15
   1   2 -38    0.76    1.33
  -1  -2  38   -0.39    2.00
   1  -2 -39   19.12    2.22
   1   2 -39   16.02    2.32
   1  -2 -40   -0.19    1.15
   1   2 -40   -0.17    1.33
  -1   2  41   -0.73    1.99
   1  -2 -41   -0.49    1.21
   1   2 -41   -0.58    1.36
  -1   2  42    2.03    2.03
   1  -2 -42    1.86    1.36
  -1  -2  42    1.82    1.86
  -1   2  43    7.21    2.73
   1  -2 -43   22.73    2.42
   1   2 -43   21.47    2.47
  -1  -2  43   16.91    2.84
  -1   2  44    1.87    2.00
   1  -2 -44    5.25    1.50
   1   2 -44    5.65    1.59
  -1  -2  44    3.32    1.90
  -1   2  45    5.13    2.28
   1   2 -45   17.60    2.11
  -1   3   1   95.89    9.23
   1  -3  -1   97.15    8.89
   1   3  -1   96.31    9.11
  -1  -3   1  103.14    8.86
  -1  -3   1  102.86    8.89
  -1   3   2   92.87    8.76
   1  -3  -2   96.48    8.82
   1  -3  -2   97.26    8.44
   1   3  -2   93.09    8.68
  -1  -3   2   93.80    8.42
  -1   3   3    0.61    0.67
   1  -3  -3    0.86    0.64
   1  -3  -3    0.56    0.35
   1   3  -3    1.02    0.60
  -1  -3   3    0.72    0.30
  -1   3   4    5.75    1.04
   1  -3  -4    8.78    1.15
   1  -3  -4    7.41    0.81
   1   3  -4    6.59    0.99
   1   3  -4    7.24    1.03
  -1  -3   4    7.72    0.83
  -1   3   5    0.14    0.64
   1  -3  -5    0.10    0.62
   1  -3  -5    0.06    0.32
   1   3  -5   -0.20    0.57
  -1  -3   5    0.40    0.33
  -1   3   6   18.06    1.96
   1  -3  -6   20.53    1.98
   1   3  -6   15.47    1.90
  -1  -3   6   18.82    1.84
  -1   3   7    4.70    0.89
   1  -3  -7    5.95    0.91
   1   3  -7    3.26    0.78
  -1  -3   7    4.70    0.68
  -1   3   8  437.79   39.56
  -1   3   8  463.06   39.80
   1  -3  -8  507.67   39.67
   1   3  -8  441.85   39.54
   1   3  -8  424.78   39.60
  -1  -3   8  439.45   39.52
  -1   3   9    1.91    0.53
   1  -3  -9    2.09    0.76
   1   3  -9    2.20    0.60
   1   3  -9    2.22    0.68
  -1  -3   9    2.00    0.66
  -1   3  10   91.72    8.31
  -1   3  10  101.69    8.23
   1  -3 -10   66.08    8.25
   1   3 -10   93.95    8.27
   1   3 -10   85.90    8.29
  -1  -3  10  105.03    8.36
  -1   3  11  790.93   70.57
  -1   3  11  844.91   70.65
   1  -3 -11  904.49   70.66
   1   3 -11  778.83   70.51
   1   3 -11  790.86   70.60
  -1  -3  11  742.77   70.56
  -1   3  12  128.59   12.04
   1  -3 -12  137.48   12.08
   1   3 -12  132.42   11.96
   1   3 -12  126.37   12.05
  -1  -3  12  143.56   12.10
  -1   3  13   50.85    5.19
  -1   3  13   62.09    5.24
   1  -3 -13   57.76    5.31
   1   3 -13   55.37    5.14
   1   3 -13   48.07    5.17
  -1  -3  13   54.37    5.22
  -1   3  14   27.87    2.78
  -1   3  14   24.26    2.74
   1   3 -14   27.76    2.70
   1   3 -14   27.56    2.77
  -1  -3  14   27.91    2.84
  -1   3  15   28.56    2.93
  -1   3  15   29.03    2.96
   1   3 -15   29.08    2.85
   1   3 -15   28.97    2.95
  -1  -3  15   29.57    3.03
  -1   3  16   57.64    5.39
  -1   3  16   57.67    5.40
   1  -3 -16   58.12    5.50
   1   3 -16   51.82    5.24
   1   3 -16   55.55    5.40
  -1  -3  16   60.97    5.52
  -1   3  17  144.64   12.80
   1  -3 -17  147.71   12.82
   1   3 -17  137.19   12.60
   1   3 -17  138.60   12.76
  -1   3  18  144.98   13.18
  -1   3  18  149.15   13.28
   1  -3 -18  151.61   13.27
   1   3 -18  144.29   13.08
   1   3 -18  145.39   13.27
  -1   3  19   92.34    7.90
  -1   3  19   80.20    7.93
   1  -3 -19   80.90    7.96
   1   3 -19   86.37    7.76
   1   3 -19   85.77    7.95
  -1   3  20   51.16    4.66
  -1   3  20   49.22    4.73
   1  -3 -20   46.86    4.74
   1   3 -20   45.66    4.50
   1   3 -20   49.99    4.76
  -1   3  21    0.64    0.72
  -1   3  21   -0.18    0.84
   1  -3 -21    1.92    0.91
   1   3 -21    1.32    0.50
   1   3 -21    1.07    0.82
  -1  -3  21    1.07    1.04
  -1   3  22   17.93    1.78
  -1   3  22   17.08    1.96
   1  -3 -22   16.41    1.86
   1   3 -22   12.21    1.56
  -1  -3  22   21.46    2.30
  -1   3  23  404.46   34.19
  -1   3  23  409.72   34.50
   1  -3 -23  406.63   34.30
   1   3 -23  339.84   34.07
  -1  -3  23  478.95   34.94
  -1   3  24   -0.11    0.90
   1  -3 -24    0.24    0.87
   1   3 -24    0.34    0.36
   1   3 -24    0.84    0.89
  -1  -3  24    1.25    1.21
  -1   3  25    0.44    0.72
  -1   3  25    1.37    1.03
   1  -3 -25    0.29    0.86
   1   3 -25    0.34    0.33
   1   3 -25   -0.34    0.89
  -1  -3  25    1.72    1.28
  -1   3  26   64.88    5.98
  -1   3  26   63.03    6.27
   1  -3 -26   69.09    6.23
   1   3 -26   62.59    6.21
  -1  -3  26   58.71    6.44
  -1   3  27   24.35    2.74
  -1   3  27   36.49    3.31
   1  -3 -27   26.63    2.92
   1   3 -27   28.66    2.97
  -1  -3  27   28.16    3.38
  -1   3  28    3.94    0.89
  -1   3  28    5.63    1.42
   1  -3 -28    3.88    1.06
   1   3 -28    4.81    1.14
  -1  -3  28    1.02    1.31
   1  -3 -29    2.40    1.14
   1   3 -29    1.60    1.02
   1  -3 -30    2.08    1.13
  -1  -3  30    0.24    1.78
  -1   3  31    2.73    1.51
   1  -3 -31    3.04    1.16
  -1  -3  31   -0.45    1.82
  -1   3  32    3.28    1.62
   1  -3 -32    3.63    1.18
   1   3 -32    1.48    1.26
  -1  -3  32   -0.38    1.87
  -1   3  33   -0.55    1.85
   1  -3 -33    0.31    1.06
   1   3 -33    1.16    1.26
  -1  -3  33   -2.05    2.07
  -1   3  34   36.41    6.17
   1  -3 -34   65.77    5.89
   1   3 -34   74.26    6.08
  -1   3  35    1.88    2.02
   1  -3 -35    1.23    1.11
   1   3 -35    2.13    1.32
  -1  -3  35    0.36    2.00
  -1   3  36    0.21    1.93
   1  -3 -36    0.86    1.11
   1   3 -36    1.14    1.32
  -1  -3  36    0.32    1.93
  -1   3  37    0.43    2.10
   1   3 -37    0.64    1.31
  -1  -3  37    2.66    2.00
  -1   3  38   -2.30    2.21
   1   3 -38    1.01    1.34
  -1  -3  38    2.21    1.99
  -1   3  39   -1.49    2.14
   1  -3 -39    1.32    1.15
  -1  -3  39    2.85    1.93
  -1   3  40    1.04    2.12
   1  -3 -40    9.27    1.48
  -1  -3  40    7.34    2.19
  -1   3  41    8.82    3.24
   1  -3 -41   28.77    2.87
   1   3 -41   32.09    3.10
  -1  -3  41   29.41    3.53
   1  -3 -42   33.94    3.41
   1   3 -42   31.28    3.54
  -1  -3  42   29.54    3.87
   1  -3 -43    0.47    1.18
   1   3 -43    0.63    1.42
  -1  -3  43    0.56    1.67
  -1   3  44    0.78    1.84
   1   3 -44    1.41    1.48
  -1   3  45    6.62    2.08
  -1   4   1    0.20    0.68
   1  -4  -1    0.51    0.68
   1   4  -1    0.14    0.59
  -1  -4   1   -0.06    0.27
  -1  -4   1    0.18    0.23
  -1   4   2    8.54    1.22
   1  -4  -2    8.61    1.19
   1   4  -2    7.19    1.12
  -1  -4   2    9.52    1.34
  -1  -4   2    8.17    0.90
  -1   4   3   34.64    3.53
   1  -4  -3   36.08    3.58
   1   4  -3   35.15    3.49
  -1   4   4    4.89    1.03
   1  -4  -4    5.51    1.00
   1  -4  -4    6.19    0.73
   1   4  -4    7.44    1.02
  -1   4   5   81.74    7.96
   1  -4  -5   76.32    7.96
   1  -4  -5   81.56    7.65
   1   4  -5   79.23    7.89
  -1  -4   5  116.96    8.00
  -1   4   6    0.67    0.72
   1  -4  -6    1.15    0.81
   1   4  -6    0.21    0.61
  -1  -4   6    0.49    0.63
  -1   4   7   15.94    1.85
  -1   4   7   15.72    1.61
   1  -4  -7   16.27    1.83
   1   4  -7   14.03    1.80
  -1  -4   7   19.38    1.87
  -1   4   8  203.00   19.10
  -1   4   8  217.86   18.95
   1  -4  -8  224.81   19.13
   1   4  -8  200.00   19.05
   1   4  -8  188.80   19.21
  -1  -4   8  250.33   19.20
  -1   4   9    3.53    0.61
   1  -4  -9    5.04    0.95
   1   4  -9    5.05    0.89
   1   4  -9    3.97    0.84
  -1  -4   9    3.33    1.00
  -1   4  10   43.12    4.62
   1  -4 -10   48.72    4.77
   1   4 -10   49.36    4.67
   1   4 -10   44.75    4.68
  -1  -4  10   57.38    4.86
  -1   4  11    2.58    0.85
   1  -4 -11    3.50    0.92
   1   4 -11    2.53    0.79
   1   4 -11    3.87    0.84
  -1  -4  11    4.37    1.08
  -1   4  12  133.57   12.56
   1  -4 -12  134.67   12.60
   1   4 -12  141.22   12.51
   1   4 -12  130.58   12.60
  -1  -4  12  153.80   12.77
  -1   4  13    0.79    0.79
   1  -4 -13    0.27    0.86
   1   4 -13   -0.06    0.66
   1   4 -13    0.03    0.63
  -1  -4  13    0.01    0.93
  -1   4  14  121.58   11.83
   1  -4 -14  138.08   11.91
   1   4 -14  122.85   11.77
   1   4 -14  125.61   11.88
  -1  -4  14  150.51   12.17
  -1   4  15  141.68   13.04
  -1   4  15  142.87   12.91
   1  -4 -15  149.34   13.06
   1   4 -15  135.51   13.04
  -1  -4  15  150.09   13.31
  -1   4  16   89.84    8.51
  -1   4  16   93.15    8.40
   1  -4 -16   90.64    8.51
   1   4 -16   89.21    8.42
   1   4 -16   86.27    8.51
  -1  -4  16  100.60    8.81
  -1   4  17   47.14    4.60
  -1   4  17   46.06    4.51
   1   4 -17   47.15    4.50
   1   4 -17   44.39    4.60
  -1  -4  17   49.52    4.85
  -1   4  18  212.18   19.11
   1   4 -18  212.95   19.06
   1   4 -18  206.89   19.22
  -1  -4  18  231.66   19.62
  -1   4  19  113.22    9.99
  -1   4  19  101.48    9.93
   1  -4 -19  120.68   10.14
   1   4 -19  107.06    9.87
  -1  -4  19  100.08   10.27
  -1   4  20   44.13    3.91
  -1   4  20   33.92    3.81
   1  -4 -20   42.15    3.95
   1   4 -20   36.75    3.73
  -1  -4  20   37.37    4.25
  -1   4  21    9.66    1.36
  -1   4  21   10.51    1.47
   1  -4 -21    8.57    1.37
   1   4 -21    8.71    1.18
   1   4 -21    8.68    1.37
  -1  -4  21    9.67    1.96
  -1   4  22   21.70    2.08
  -1   4  22   20.18    2.18
   1  -4 -22   12.17    2.00
   1   4 -22   19.36    1.94
   1   4 -22   19.69    2.15
  -1  -4  22   12.34    2.50
  -1   4  23   76.08    6.29
  -1   4  23   67.33    6.35
   1  -4 -23   55.83    6.24
   1   4 -23   61.99    6.08
   1   4 -23   73.17    6.49
  -1  -4  23   62.20    6.77
  -1   4  24    0.00    0.82
  -1   4  24    0.61    1.00
   1  -4 -24    0.14    0.93
   1   4 -24    0.48    0.56
   1   4 -24    1.24    0.96
  -1  -4  24    0.36    1.31
  -1   4  25   31.65    3.06
   1  -4 -25   28.21    2.87
   1   4 -25   22.29    2.54
   1   4 -25   31.95    2.95
  -1  -4  25   19.84    3.16
  -1   4  26  160.28   14.25
  -1   4  26  153.79   14.63
   1  -4 -26  165.48   14.38
   1   4 -26  151.27   14.51
  -1   4  27   66.57    6.74
  -1   4  27   85.98    7.28
   1  -4 -27   75.72    6.98
   1   4 -27   69.50    7.02
  -1   4  28    0.65    0.83
  -1   4  28    1.70    1.36
   1  -4 -28    1.57    1.13
  -1  -4  28   -0.47    2.00
  -1   4  29   16.11    2.05
  -1   4  29   20.74    2.68
   1  -4 -29   20.83    2.25
   1   4 -29   20.00    2.46
  -1  -4  29   17.53    3.06
  -1   4  30   16.93    2.41
   1  -4 -30   14.69    1.87
   1   4 -30   16.33    2.13
  -1  -4  30    4.04    2.46
  -1   4  31    1.35    1.60
   1  -4 -31   -0.01    1.07
   1   4 -31    0.13    1.37
  -1  -4  31    1.19    2.04
  -1   4  32    3.43    1.84
   1  -4 -32    9.72    1.46
   1   4 -32   10.80    1.78
  -1  -4  32    1.08    2.09
  -1   4  33   -0.82    1.99
   1  -4 -33   -0.75    1.17
   1   4 -33   -0.60    1.43
  -1  -4  33   -0.40    1.92
  -1   4  34   -0.20    1.95
   1  -4 -34   -0.53    1.17
   1   4 -34    1.71    1.45
  -1  -4  34    0.15    1.87
   1  -4 -35   -1.06    1.17
   1   4 -35    0.88    1.46
  -1  -4  35    2.63    1.95
  -1   4  36    1.41    2.11
   1  -4 -36    1.42    1.20
   1   4 -36    1.22    1.47
  -1  -4  36    1.80    1.89
  -1   4  37    0.90    2.16
   1  -4 -37    7.93    1.41
  -1   4  38   -0.72    2.40
   1  -4 -38   21.55    2.00
  -1   4  39   -0.50    2.11
   1   4 -39   10.64    1.84
   1   4 -40   63.22    6.30
  -1   4  41    1.35    2.17
   1  -4 -41   12.57    1.68
   1   4 -41   13.89    2.04
  -1   4  42    2.79    2.03
   1  -4 -42    4.85    1.32
   1   4 -42    6.28    1.68
  -1   4  43    2.56    1.91
   1   4 -43    6.09    1.68
  -1   5   1   17.56    2.05
   1  -5  -1   17.95    2.02
   1  -5  -1   17.16    1.69
   1   5  -1   18.36    1.98
  -1  -5   1   14.19    1.99
  -1   5   2   17.48    1.98
   1  -5  -2   18.04    1.97
   1  -5  -2   17.30    1.63
   1   5  -2   17.37    1.92
  -1  -5   2   13.33    1.94
  -1  -5   2   17.02    1.64
  -1  -5   2   15.07    1.58
  -1   5   3    3.73    0.95
   1  -5  -3    3.96    0.90
   1  -5  -3    2.65    0.43
   1   5  -3    3.56    0.84
  -1  -5   3    2.75    0.95
  -1  -5   3    1.28    0.44
  -1   5   4    1.23    0.83
   1  -5  -4    1.27    0.77
   1  -5  -4    1.24    0.36
   1   5  -4    0.88    0.71
  -1  -5   4    0.91    0.89
  -1  -5   4    1.34    0.43
  -1   5   5   63.08    6.45
   1  -5  -5   71.82    6.56
   1   5  -5   63.78    6.39
  -1  -5   5   71.16    6.25
  -1   5   6    3.91    0.97
  -1   5   6    3.20    0.51
   1  -5  -6    4.75    1.08
   1   5  -6    4.65    0.96
  -1  -5   6    5.09    0.80
  -1   5   7   28.68    3.09
  -1   5   7   29.72    2.82
   1  -5  -7   31.86    3.16
  -1   5   8   28.99    3.35
  -1   5   8   33.42    3.13
   1  -5  -8   31.78    3.39
   1   5  -8   30.81    3.37
  -1  -5   8   43.97    3.52
  -1   5   9   92.12    9.03
  -1   5   9   96.46    8.71
   1  -5  -9   97.46    9.12
   1   5  -9   89.73    9.03
  -1  -5   9  113.42    9.15
  -1   5  10   44.39    3.58
   1  -5 -10   45.50    3.91
   1   5 -10   40.21    3.80
   1   5 -10   40.31    3.92
  -1  -5  10   20.55    3.62
  -1   5  11  203.84   19.84
  -1   5  11  230.52   19.60
   1  -5 -11  237.66   19.91
   1   5 -11  211.25   19.81
   1   5 -11  217.23   20.18
  -1   5  12   35.10    3.37
  -1   5  12   33.07    3.09
   1  -5 -12   32.61    3.37
   1   5 -12   33.96    3.33
   1   5 -12   26.11    3.25
  -1  -5  12   30.76    3.49
  -1   5  13   47.36    4.48
  -1   5  13   44.90    4.19
   1  -5 -13   57.83    4.70
   1   5 -13   46.33    4.43
   1   5 -13   40.90    4.43
  -1  -5  13   33.37    4.46
  -1   5  14  277.46   22.77
   1  -5 -14  186.88   22.58
   1   5 -14  292.92   22.75
   1   5 -14  281.51   22.95
  -1  -5  14  263.05   23.00
  -1   5  15   23.47    2.56
  -1   5  15   22.16    2.30
   1  -5 -15   23.76    2.60
   1   5 -15   21.65    2.51
  -1   5  16   62.23    5.73
  -1   5  16   55.03    5.40
   1  -5 -16   59.00    5.72
   1   5 -16   58.14    5.62
  -1   5  17    3.26    1.06
  -1   5  17    3.69    0.81
   1  -5 -17    2.83    1.03
   1   5 -17    3.57    1.00
  -1   5  18   20.10    2.17
  -1   5  18   19.23    2.00
   1  -5 -18   17.21    2.09
   1   5 -18   20.44    2.13
   1   5 -18   17.94    2.13
  -1  -5  18    8.69    2.30
  -1   5  19   12.65    1.56
   1  -5 -19   11.37    1.67
   1   5 -19   11.92    1.61
   1   5 -19   12.74    1.69
  -1  -5  19    9.83    2.06
  -1   5  20   79.35    6.93
  -1   5  20   77.63    6.82
   1   5 -20   78.13    6.87
   1   5 -20   82.33    7.12
  -1  -5  20   43.37    6.87
  -1   5  21   20.49    2.30
  -1   5  21   21.96    2.35
   1   5 -21   20.77    2.38
  -1  -5  21   14.28    2.64
  -1   5  22    0.20    0.94
   1  -5 -22   -0.13    0.94
   1   5 -22    2.18    0.91
   1   5 -22   -0.27    0.94
  -1  -5  22   -0.64    1.44
  -1   5  23    1.83    0.97
   1  -5 -23    1.10    0.95
   1   5 -23    1.45    0.87
   1   5 -23    1.43    1.00
  -1  -5  23   -1.22    1.52
  -1   5  24    3.34    1.07
   1   5 -24    1.38    0.86
   1   5 -24    5.00    1.19
  -1  -5  24    0.56    1.46
  -1   5  25   27.20    2.84
  -1   5  25   33.23    3.24
   1   5 -25   23.39    2.72
   1   5 -25   25.81    2.94
  -1   5  26   20.62    2.41
  -1   5  26   23.13    2.83
   1  -5 -26   20.40    2.51
   1   5 -26   24.63    2.74
  -1   5  27   19.71    2.29
  -1   5  27   21.62    2.80
   1  -5 -27   21.82    2.43
   1   5 -27   18.49    2.54
  -1  -5  27   19.97    3.04
  -1   5  28    0.70    0.93
  -1   5  28    1.17    1.51
   1  -5 -28    0.17    1.15
   1   5 -28    0.79    1.31
  -1  -5  28    1.98    1.86
  -1   5  29    4.33    1.15
  -1   5  29    2.86    1.73
   1  -5 -29    6.71    1.38
   1   5 -29    8.74    1.65
  -1  -5  29    7.05    2.07
  -1   5  30    2.70    1.70
   1  -5 -30    2.34    1.22
   1   5 -30    3.59    1.45
  -1  -5  30    3.25    1.93
   1  -5 -31   43.62    4.45
   1   5 -31   41.72    4.61
  -1  -5  31   50.20    5.07
  -1   5  32   -0.60    1.98
   1  -5 -32    1.60    1.18
   1   5 -32    0.46    1.36
  -1  -5  32    2.87    1.88
   1  -5 -33    5.46    1.41
   1   5 -33    9.28    1.75
  -1  -5  33    7.51    2.11
  -1   5  34   -0.47    2.08
   1  -5 -34    2.36    1.22
   1   5 -34    3.39    1.51
  -1  -5  34    3.18    1.80
  -1   5  35    0.53    2.07
   1  -5 -35   -0.14    1.15
  -1  -5  35   -0.66    1.68
   1  -5 -36    9.79    1.62
   1   5 -36    7.33    1.80
  -1  -5  36    9.73    2.11
   1  -5 -37    1.22    1.21
   1   5 -37    0.49    1.42
  -1  -5  37    0.57    1.63
   1  -5 -38   21.94    2.68
   1   5 -38   24.88    2.99
  -1  -5  38   26.53    3.09
   1  -5 -39    7.16    1.47
   1   5 -39    6.69    1.75
  -1  -5  39    7.68    1.74
   1  -5 -40    0.97    1.18
   1   5 -40    1.20    1.47
  -1  -5  40    0.32    1.24
   1   5 -41    2.99    1.57
  -1  -5  41    4.14    1.45
   1  -6  -1   -0.29    0.85
   1  -6  -1   -0.18    0.33
   1   6  -1   -0.04    0.72
  -1  -6   1   -0.12    0.83
  -1   6   2    2.77    0.95
   1  -6  -2    3.70    0.99
   1  -6  -2    2.26    0.39
   1   6  -2    2.15    0.84
  -1  -6   2    2.88    0.98
  -1  -6   2    0.93    0.21
  -1  -6   2    0.79    0.24
  -1   6   3    2.75    0.98
  -1   6   3    3.07    0.48
   1  -6  -3    2.95    1.00
   1  -6  -3    3.44    0.46
   1   6  -3    3.29    0.93
  -1  -6   3    2.56    1.02
  -1  -6   3    2.00    0.45
  -1   6   4    1.29    0.88
  -1   6   4    1.02    0.38
   1  -6  -4    0.72    0.85
   1   6  -4    1.75    0.83
  -1  -6   4    0.27    0.89
  -1  -6   4    1.40    0.46
  -1   6   5   23.09    2.41
  -1   6   5   18.73    1.90
   1  -6  -5   25.25    2.48
   1   6  -5   23.07    2.36
  -1  -6   5   23.22    2.51
  -1  -6   5   17.66    2.00
  -1   6   6    7.63    1.26
  -1   6   6    6.28    0.70
   1  -6  -6    6.36    1.33
  -1  -6   6    9.42    1.47
  -1  -6   6    6.45    0.91
  -1   6   7    5.07    1.06
  -1   6   7    4.64    0.46
  -1   6   7    0.57    0.45
   1  -6  -7    3.27    1.13
   1   6  -7    4.33    1.02
  -1  -6   7    4.90    1.24
  -1   6   8  144.07   13.81
  -1   6   8  151.10   13.29
   1  -6  -8  156.81   13.88
   1   6  -8  147.10   13.81
  -1  -6   8  153.27   13.57
  -1   6   9  112.71   10.34
  -1   6   9  104.99    9.77
   1  -6  -9  121.84   10.40
   1   6  -9  115.90   10.35
  -1  -6   9  117.24   10.12
  -1   6  10    8.14    1.30
  -1   6  10    6.21    0.74
   1  -6 -10    8.47    1.34
   1   6 -10    7.55    1.30
  -1  -6  10    7.13    1.13
  -1   6  11    1.99    0.95
  -1   6  11    2.17    0.43
   1  -6 -11    5.36    1.11
   1   6 -11    4.06    1.08
  -1  -6  11    3.17    0.92
  -1   6  12   11.42    1.64
  -1   6  12    9.76    1.16
   1  -6 -12   12.42    1.68
   1   6 -12   12.64    1.66
  -1  -6  12   15.27    1.64
  -1   6  13    6.59    1.27
  -1   6  13    5.06    0.69
   1  -6 -13    3.47    1.17
   1   6 -13    6.19    1.22
  -1  -6  13    5.88    1.19
  -1   6  14  177.64   16.75
  -1   6  14  171.73   16.32
   1  -6 -14  206.65   16.87
  -1  -6  14  204.30   16.80
  -1   6  15   73.57    7.35
  -1   6  15   75.97    6.98
   1  -6 -15   85.97    7.50
   1   6 -15   70.30    7.26
   1   6 -15   69.60    7.53
  -1  -6  15   84.78    7.41
  -1   6  16   38.25    4.25
   1  -6 -16   40.23    4.33
   1   6 -16   40.03    4.21
   1   6 -16   41.43    4.39
  -1  -6  16   52.61    4.50
  -1   6  17   31.66    3.48
  -1   6  17   37.28    3.32
   1  -6 -17   27.30    3.45
   1   6 -17   31.39    3.46
   1   6 -17   33.01    3.57
  -1  -6  17   38.54    3.72
  -1   6  18   19.72    2.33
  -1   6  18   21.91    2.16
   1  -6 -18   17.36    2.26
   1   6 -18   17.73    2.28
   1   6 -18   15.85    2.26
  -1  -6  18   22.92    2.60
  -1   6  19   56.38    4.98
   1  -6 -19   46.32    5.04
   1   6 -19   47.89    5.02
   1   6 -19   48.06    5.15
  -1  -6  19   56.18    5.29
  -1   6  20    4.94    1.24
  -1   6  20    7.13    1.22
   1   6 -20    3.92    1.19
   1   6 -20    4.77    1.21
  -1  -6  20    4.61    1.54
  -1   6  21   12.73    1.80
  -1   6  21   14.04    1.89
   1  -6 -21   13.50    1.88
   1   6 -21   12.58    1.95
  -1  -6  21   12.06    2.09
  -1   6  22    4.36    1.19
  -1   6  22    3.92    1.33
   1  -6 -22    3.16    1.26
   1   6 -22    3.15    1.10
  -1  -6  22    3.86    1.48
  -1   6  23   -1.11    1.01
  -1   6  23   -0.09    1.20
   1   6 -23    0.60    0.94
   1   6 -23   -0.31    1.31
  -1  -6  23   -0.57    1.33
  -1   6  24    0.35    0.97
   1   6 -24   -0.26    0.91
   1   6 -24    1.44    1.33
  -1  -6  24   -0.09    1.32
  -1   6  25    1.46    1.04
   1  -6 -25    1.07    1.32
   1   6 -25    0.76    1.34
  -1   6  26    4.03    1.19
   1  -6 -26    4.90    1.44
   1   6 -26    4.09    1.65
  -1  -6  26    7.01    1.90
  -1   6  27    4.46    1.24
   1  -6 -27    5.62    1.40
   1   6 -27    5.61    1.72
  -1  -6  27    8.21    1.98
  -1   6  28   -0.22    0.99
   1  -6 -28    0.63    1.20
   1   6 -28   -0.42    1.50
  -1  -6  28    1.56    1.66
  -1   6  29   15.82    2.03
   1  -6 -29   15.76    2.13
   1   6 -29   15.41    2.42
  -1  -6  29   21.21    2.69
   1  -6 -30   10.42    1.85
   1   6 -30   16.90    2.30
  -1  -6  30   14.56    2.38
   1  -6 -31    1.85    1.25
   1   6 -31    3.12    1.63
  -1  -6  31    1.18    1.37
   1  -6 -32    2.03    1.26
  -1  -6  32    2.30    1.42
   1  -6 -33    4.25    1.37
   1   6 -33    5.40    1.75
  -1  -6  33    5.96    1.61
   1  -6 -34   -0.21    1.20
   1   6 -34   -1.18    1.56
  -1  -6  34   -0.15    1.28
   1  -6 -35    0.68    1.21
   1   6 -35    1.84    1.60
  -1  -6  35    1.18    1.34
   1  -6 -36   -0.52    1.19
   1   6 -36    2.04    1.62
  -1  -6  36   -0.11    1.26
   1  -6 -37    4.79    1.40
   1   6 -37    7.98    1.89
  -1  -6  37    7.31    1.67
   1  -6 -38    2.36    1.28
   1   6 -38    3.37    1.69
  -1  -6  38    2.13    1.36
   1   6 -39    2.57    1.65
  -1  -6  39    1.83    1.32
   1   7  -1   33.83    3.51
  -1  -7   1   32.10    3.57
  -1   7   2    0.73    0.93
   1   7  -2    0.34    0.88
  -1  -7   2    2.18    1.05
  -1   7   3    2.00    1.00
   1  -7  -3    3.37    1.11
   1   7  -3    2.56    1.00
  -1  -7   3    0.48    0.94
  -1   7   4   -0.24    0.89
   1  -7  -4   -0.54    0.94
   1   7  -4    0.51    0.87
  -1  -7   4   -0.21    0.94
  -1   7   5    5.16    1.17
   1  -7  -5    4.52    1.32
  -1  -7   5    3.10    1.15
  -1   7   6   14.96    1.94
   1  -7  -6   14.74    2.01
   1   7  -6   13.56    1.89
  -1  -7   6   14.53    2.02
  -1   7   7    0.29    0.89
   1  -7  -7    1.29    0.96
   1   7  -7   -0.25    0.89
  -1  -7   7    0.47    1.01
  -1   7   8    3.74    1.14
   1  -7  -8    5.94    1.24
   1   7  -8    5.35    1.23
  -1  -7   8    5.79    1.36
  -1  -7   8    5.84    0.96
  -1   7   9   22.88    2.49
   1  -7  -9   18.83    2.41
   1   7  -9   24.64    2.55
  -1  -7   9   18.21    2.57
  -1  -7   9   20.01    2.21
  -1   7  10   13.10    1.75
   1  -7 -10   12.86    1.77
   1   7 -10   13.30    1.81
  -1  -7  10   10.89    1.88
  -1  -7  10   10.51    1.52
   1  -7 -11   -0.12    0.96
   1   7 -11    0.55    1.01
  -1  -7  11    0.76    1.14
  -1  -7  11    0.27    0.79
  -1   7  12    4.16    1.18
   1  -7 -12    3.80    1.16
   1   7 -12    3.83    1.21
  -1  -7  12    3.27    1.00
  -1   7  13    2.83    1.13
   1  -7 -13    3.85    1.20
   1   7 -13    2.47    1.15
  -1  -7  13    2.85    0.92
  -1   7  14   24.35    2.78
   1  -7 -14   23.70    2.74
   1   7 -14   22.89    2.73
  -1  -7  14   23.53    2.60
  -1   7  15    8.27    1.51
   1  -7 -15    8.14    1.72
   1   7 -15    7.94    1.49
  -1  -7  15    7.04    1.29
  -1   7  16    0.29    1.01
   1  -7 -16   -0.18    1.35
   1   7 -16    0.90    1.06
  -1  -7  16   -0.21    0.84
  -1   7  17   35.91    3.85
   1  -7 -17   41.25    4.03
   1   7 -17   33.57    3.84
  -1  -7  17   37.46    3.82
   1  -7 -18    4.64    1.50
   1   7 -18    3.80    1.26
  -1  -7  18    5.50    1.19
   1  -7 -19    0.88    1.36
   1   7 -19    0.47    1.06
  -1  -7  19   -0.19    0.96
  -1   7  20   -0.17    1.36
   1  -7 -20    0.16    1.33
  -1  -7  20   -0.70    0.97
  -1   7  21   15.94    2.14
   1  -7 -21   16.53    2.11
   1   7 -21   10.87    1.88
  -1  -7  21   13.41    1.95
  -1   7  22   15.63    2.00
   1  -7 -22    9.54    1.85
   1   7 -22   13.20    1.87
   1   7 -22   16.21    2.18
  -1   7  23   -0.31    1.15
   1  -7 -23   -0.35    1.18
   1   7 -23    0.11    0.95
   1   7 -23    0.72    1.30
  -1   7  24    0.45    1.13
   1  -7 -24    0.51    1.20
   1   7 -24   -0.13    0.91
   1   7 -24    0.61    1.30
  -1   7  25   -0.72    1.12
   1  -7 -25   -0.43    1.35
   1   7 -25    0.20    1.29
   1   7 -26    1.53    1.35
  -1   7  27    1.68    1.13
   1   7 -27    2.60    1.41
  -1   7  28    0.46    1.17
   1  -7 -28    0.07    1.24
   1   7 -28    0.34    1.33
  -1  -7  28   -1.19    1.30
  -1   7  29   25.83    2.97
   1  -7 -29   29.04    3.04
  -1  -7  29   24.96    3.16
  -1   7  30    0.89    1.23
   1  -7 -30    0.74    1.24
   1   7 -30    1.10    1.36
  -1  -7  30    0.14    1.25
   1  -7 -31    5.43    1.43
   1   7 -31    4.57    1.69
  -1  -7  31    5.66    1.58
   1  -7 -32    3.18    1.35
   1   7 -32    3.71    1.63
  -1  -7  32    3.09    1.45
   1  -7 -33    0.82    1.25
   1   7 -33    0.19    1.47
  -1  -7  33   -1.09    1.35
   1  -7 -34    0.48    1.22
   1   7 -34   -0.31    1.48
  -1  -7  34    0.55    1.29
   1  -7 -35    0.23    1.22
   1   7 -35   -0.40    1.50
  -1  -7  35    0.12    1.30
   1   7 -36    0.26    1.50
   1   7 -37    2.48    1.59
  -1   8   1   16.06    2.01
   1  -8  -1   10.70    1.89
   1   8  -1   15.08    2.00
  -1  -8   1   12.24    2.10
   1  -8  -2    3.42    1.22
  -1  -8   2    4.44    1.49
  -1   8   3    3.72    1.21
   1  -8  -3    2.58    1.15
  -1  -8   3    2.92    1.42
  -1   8   4   15.49    2.11
  -1  -8   4   15.81    2.30
  -1   8   5   28.89    3.25
  -1  -8   5   29.44    3.41
  -1   8   6  142.35   13.27
  -1  -8   6  143.53   13.51
  -1   8   7    4.82    1.30
   1  -8  -7    4.42    1.44
  -1  -8   7    6.41    1.62
  -1   8   8    5.96    1.34
   1  -8  -8    6.13    1.51
  -1  -8   8    4.87    1.58
  -1   8   9    1.22    1.04
   1  -8  -9    0.45    1.20
  -1  -8   9    0.13    1.29
  -1   8  10   -0.09    1.16
   1  -8 -10   -0.58    1.22
  -1  -8  10   -0.06    1.30
   1  -8 -11   14.19    2.10
  -1  -8  11   14.92    2.28
  -1   8  12   13.93    2.01
   1  -8 -12   12.38    1.97
  -1   8  13   15.75    2.14
   1  -8 -13   14.09    2.25
  -1   8  14    2.89    1.22
   1  -8 -14    4.00    1.57
  -1  -8  14    3.35    1.73
  -1   8  15    0.46    1.27
   1  -8 -15    0.06    1.40
  -1  -8  15   -0.63    1.64
  -1   8  16   15.70    2.10
   1  -8 -16    8.32    2.01
  -1  -8  16   17.48    2.57
  -1   8  17    3.51    1.42
   1  -8 -17    4.54    1.59
  -1   8  18    0.80    1.44
   1  -8 -18    2.67    1.47
   1  -8 -19    0.09    1.39
  -1   8  20    2.48    1.46
   1  -8 -20    1.48    1.43
  -1   8  21    2.33    1.41
   1  -8 -21   -0.14    1.35
  -1   8  22    9.71    1.69
   1  -8 -22    8.75    1.69
  -1   8  23    2.18    1.23
   1  -8 -23    2.85    1.32
  -1  -8  23    0.42    1.28
  -1   8  24    3.20    1.27
   1  -8 -24    3.96    1.36
  -1  -8  24    1.20    1.32
  -1   8  25   -0.15    1.13
   1  -8 -25    0.86    1.24
  -1  -8  25    0.36    1.28
  -1   8  26    4.30    1.27
   1  -8 -26    1.94    1.47
  -1  -8  26    0.79    1.35
  -1   8  27    1.89    1.16
   1  -8 -27    0.83    1.38
  -1  -8  27    0.80    1.33
  -1   8  28   11.03    1.77
   1  -8 -28    8.97    1.82
  -1  -8  28   10.41    1.93
  -1   8  29    4.77    1.36
  -1  -8  29    0.07    1.33
  -1  -8  30    1.00    1.34
   1  -8 -31   -0.04    1.24
  -1  -8  31   -2.29    1.43
   1  -8 -32    1.20    1.24
  -1  -8  32    0.42    1.34
  -1  -8  33    0.29    1.33
  -1  -8  34    0.55    1.33
  -1   9   1   44.95    4.66
   1  -9  -1   43.97    4.80
   1   9  -1   48.15    4.68
  -1  -9   1   43.22    4.76
   1  -9  -2    2.49    1.53
   1   9  -2    2.52    1.15
  -1  -9   2    3.28    1.49
  -1   9   3    0.82    1.09
   1  -9  -3    1.11    1.44
   1   9  -3    0.13    1.03
  -1  -9   3   -0.21    1.37
  -1   9   4   14.17    1.93
   1  -9  -4   10.17    2.01
  -1  -9   4   11.75    2.11
  -1   9   5    9.86    1.71
   1  -9  -5   11.61    1.95
   1   9  -5   11.34    1.81
  -1  -9   5    7.24    1.87
  -1   9   6    7.51    1.43
   1  -9  -6    3.99    1.49
   1   9  -6    3.91    1.43
  -1  -9   6    4.17    1.59
  -1   9   7    1.80    1.21
   1  -9  -7    0.33    1.30
   1   9  -7   -0.21    1.23
  -1  -9   7    0.53    1.39
  -1   9   8    1.06    1.21
   1   9  -8    1.00    1.25
  -1   9   9    8.76    1.66
   1   9  -9    7.68    1.70
  -1   9  10    7.59    1.54
   1   9 -10    4.81    1.53
  -1   9  11    7.33    1.55
   1  -9 -11    6.16    1.58
   1   9 -11    5.57    1.56
  -1  -9  11    5.43    1.72
  -1   9  12    3.75    1.32
   1  -9 -12    5.71    1.74
   1   9 -12    6.88    1.59
  -1  -9  12    7.76    1.79
  -1   9  13    0.21    1.05
   1  -9 -13    0.92    1.54
   1   9 -13   -0.63    1.29
  -1  -9  13    0.78    1.43
  -1   9  14    0.25    1.07
   1  -9 -14    0.88    1.51
   1   9 -14    1.76    1.33
  -1  -9  14    1.56    1.48
  -1   9  15    0.15    1.25
   1  -9 -15   -0.85    1.49
   1   9 -15    0.85    1.32
  -1  -9  15    0.90    1.49
  -1   9  16    0.47    1.27
   1  -9 -16    1.95    1.55
   1   9 -16    1.89    1.37
  -1  -9  16    1.75    2.20
  -1   9  17    0.35    1.44
   1  -9 -17   -0.23    1.47
   1   9 -17   -0.03    1.31
  -1  -9  17    1.26    2.21
  -1   9  18   18.80    2.27
   1  -9 -18    9.28    2.06
  -1  -9  18   12.65    2.46
   1  -9 -19    5.70    1.75
   1   9 -19    8.25    1.75
  -1  -9  19    9.16    2.17
  -1   9  20    1.21    1.42
   1  -9 -20    1.16    1.48
   1   9 -20    0.92    1.27
  -1  -9  20    1.99    1.85
  -1   9  21    9.88    1.69
   1  -9 -21    8.10    1.78
   1   9 -21    6.04    1.66
  -1  -9  21   11.11    2.34
  -1   9  22   -0.80    1.19
   1  -9 -22    1.06    1.33
  -1  -9  22   -1.40    1.92
  -1   9  23    3.26    1.27
   1  -9 -23   -0.07    1.25
  -1  -9  23    1.69    1.96
  -1   9  24    3.23    1.28
   1  -9 -24    2.33    1.34
  -1  -9  24    5.37    2.15
   1  -9 -25    0.88    1.26
  -1   9  26    1.01    1.16
   1  -9 -26    2.18    1.48
  -1   9  27    0.88    1.13
   1  -9 -27   -0.29    1.41
  -1   9  28   -0.93    1.22
  -1   9  29    6.21    1.48
  -1  10   1   14.79    2.04
   1 -10  -1   18.93    2.70
   1  10  -1   12.70    1.94
  -1 -10   1   11.48    2.10
  -1  10   2    8.80    1.72
   1 -10  -2    9.51    2.29
   1  10  -2    9.04    1.60
  -1 -10   2    6.56    1.71
   1 -10  -3   11.96    2.41
  -1 -10   3    9.26    1.90
  -1  10   4   43.95    4.42
   1 -10  -4   42.62    4.59
   1  10  -4   38.44    4.29
  -1  10   5    3.86    1.41
   1 -10  -5    4.92    1.88
   1  10  -5    3.96    1.31
  -1  10   6    1.96    1.27
   1 -10  -6    0.08    1.72
   1  10  -6    1.12    1.18
  -1  10   7   -0.14    1.20
   1 -10  -7   -0.10    1.33
   1  10  -7   -0.54    1.15
  -1 -10   7   -0.80    1.49
  -1  10   8    2.39    1.30
   1 -10  -8    0.69    1.37
   1  10  -8    0.98    1.19
  -1 -10   8    2.00    1.55
  -1  10   9    4.06    1.29
   1 -10  -9    3.40    1.48
   1  10  -9    3.88    1.35
  -1 -10   9    2.87    1.59
  -1  10  10    7.99    1.59
   1 -10 -10   10.37    1.84
  -1 -10  10    9.30    1.97
  -1  10  11    1.50    1.13
   1 -10 -11    1.74    1.61
   1  10 -11    1.98    1.26
  -1 -10  11    1.19    1.53
   1 -10 -12    0.88    1.58
   1  10 -12    0.59    1.19
  -1 -10  12    1.68    1.85
  -1  10  13    3.83    1.27
   1  10 -13    4.28    1.41
  -1 -10  13    4.90    2.42
  -1  10  14    0.29    1.07
   1  10 -14   -0.92    1.23
  -1 -10  14    1.10    2.29
  -1  10  15    1.56    1.45
   1  10 -15    1.16    1.26
  -1 -10  15    2.37    2.31
  -1  10  16   -0.59    1.42
   1 -10 -16   -0.60    1.55
  -1 -10  16    1.11    2.29
  -1  10  17    3.33    1.52
   1 -10 -17    1.39    1.55
   1  10 -17    0.78    1.24
  -1 -10  17    1.10    2.32
  -1  10  18    6.69    1.66
   1 -10 -18    4.60    1.70
   1  10 -18    4.33    1.48
  -1 -10  18   10.63    2.64
   1 -10 -19    0.23    1.48
   1  10 -19    0.95    1.28
  -1 -10  19    1.41    2.26
  -1  10  20    0.81    1.21
   1 -10 -20    0.41    1.46
   1  10 -20    0.74    1.25
  -1 -10  20    2.21    2.29
  -1  10  21    2.68    1.29
   1 -10 -21    3.16    1.53
  -1  10  22    0.76    1.19
   1 -10 -22    1.22    1.32
  -1  10  23    0.82    1.16
  -1 -10  23    0.70    2.26
  -1  10  24    0.77    1.15
  -1  11   1    0.20    1.23
   1 -11  -1    2.07    2.06
  -1  11   2   -0.36    1.24
   1 -11  -2   -0.52    1.82
   1  11  -2   -0.20    1.15
  -1 -11   2    0.52    1.48
  -1  11   3    0.19    1.19
   1 -11  -3    0.43    1.80
   1  11  -3    0.08    1.16
  -1 -11   3   -0.72    1.52
   1 -11  -4    7.26    2.10
   1  11  -4    7.48    1.65
  -1 -11   4    8.46    1.78
  -1  11   5    3.51    1.33
   1 -11  -5    7.51    2.02
   1  11  -5    5.15    1.49
  -1 -11   5    5.37    1.59
  -1  11   6   -0.27    1.10
   1 -11  -6    0.02    1.63
   1  11  -6    0.78    1.28
  -1 -11   6    0.01    1.33
  -1  11   7    1.22    1.13
   1 -11  -7   -0.57    1.64
   1  11  -7   -0.28    1.28
  -1 -11   7    0.93    1.52
  -1  11   8    4.90    1.36
   1 -11  -8    4.26    1.82
   1  11  -8    6.50    1.60
  -1 -11   8    6.23    1.90
  -1  11   9    2.60    1.17
   1 -11  -9    3.43    1.71
   1  11  -9    1.06    1.35
  -1 -11   9    1.27    1.69
  -1  11  10   -0.44    1.09
   1 -11 -10    1.79    1.62
   1  11 -10    0.16    1.31
  -1 -11  10   -0.41    1.68
  -1  11  11    1.26    1.24
   1 -11 -11    0.81    1.57
   1  11 -11    0.55    1.34
  -1 -11  11    0.91    1.73
   1 -11 -12    0.46    1.56
   1  11 -12   -0.42    1.33
  -1 -11  12    2.97    1.78
  -1  11  13    1.84    1.21
   1 -11 -13    2.36    1.65
   1  11 -13    2.00    1.41
  -1 -11  13    2.87    1.78
   1  11 -14    7.66    1.80
  -1 -11  14   10.48    2.28
   1  11 -15    0.37    1.35
   1  11 -16    2.70    1.45
   1  11 -17    0.37    1.33
   1  11 -18    5.74    1.63
   0   0  -3    0.10    0.21
   0   0   4  746.71   60.05
   0   0   4  666.92   59.75
   0   0  -4  716.10   59.77
   0   0  -4  678.91   59.74
   0   0  -4  645.05   59.80
   0   0   5    0.12    0.16
   0   0   5   -0.12    0.32
   0   0  -5    0.15    0.17
   0   0  -5   -0.02    0.36
   0   0  -5    0.01    0.33
   0   0   6   23.30    2.14
   0   0  -6   24.17    2.14
   0   0  -6   21.98    2.31
   0   0   7   -0.42    0.41
   0   0  -7    0.13    0.21
   0   0  -7    0.13    0.41
   0   0   8 1294.06  118.97
   0   0  -8 1365.12  118.88
   0   0  -8 1403.79  118.83
   0   0   9   -0.25    0.43
   0   0  -9    0.15    0.43
   0   0  10    3.68    0.66
   0   0 -10    4.22    0.49
   0   0 -10    3.58    0.62
   0   0 -11    0.13    0.25
   0   0 -11    0.07    0.47
   0   0  12  285.43   27.02
   0   0 -12  322.13   26.83
   0   0 -12  297.63   26.88
   0   0  13   -0.08    0.60
   0   0 -13   -0.49    0.38
   0   0 -13    0.12    0.24
   0   0 -13   -0.11    0.61
   0   0  14    9.26    1.32
   0   0 -14   12.10    1.16
   0   0 -14   10.01    1.25
   0   0  15    0.19    0.63
   0   0 -15   -0.03    0.34
   0   0 -15   -0.12    0.60
   0   0  16  186.28   15.28
   0   0 -16  172.05   14.94
   0   0 -16  158.56   14.99
   0   0  17    0.14    0.68
   0   0 -17    0.27    0.36
   0   0 -17   -0.14    0.60
   0   0  18  337.89   29.07
   0   0 -18  321.48   28.77
   0   0  19    0.31    0.78
   0   0 -19    0.11    0.47
   0   0 -19    0.08    0.63
   0   0  20   95.21    7.94
   0   0 -20   81.49    7.38
   0   0 -20   79.79    7.55
   0   0  21    0.56    0.90
   0   0 -21   -0.30    0.42
   0   0  22  770.46   58.50
   0   0 -22  627.79   57.79
   0   0  23   -0.36    1.01
   0   0 -23   -0.17    0.42
   0   0  24  253.75   19.74
   0   0 -24  216.53   18.90
   0   0 -24  197.88   19.06
   0   0  25    0.05    1.12
   0   0 -25   -0.05    0.81
   0   0  26   57.43    5.89
   0   0 -26   57.46    5.23
   0   0 -26   58.51    5.56
   0   0  27   -0.08    1.16
   0   0 -27   -0.06    0.48
   0   0 -27   -1.09    0.92
   0   0  28   34.81    4.81
   0   0 -28   46.43    4.21
   0   0 -28   51.19    4.59
   0   0  29    0.88    1.27
   0   0 -29   -0.01    0.94
   0   0  30    0.32    1.23
   0   0 -30    1.47    0.92
   0   0  31   -0.88    1.29
   0   0 -31    0.26    0.93
   0   0  32    5.18    2.13
   0   0 -32    5.06    1.18
   0   0  33    0.61    1.88
   0   0 -33    0.47    1.26
   0   0  34   22.44    4.95
   0   0 -34   79.87    5.19
   0   0  35   -0.98    1.92
   0   0 -35    0.68    1.31
   0   0  36    0.55    1.88
   0   0 -36    2.60    1.39
   0   0  37   -1.77    1.90
   0   0 -37   -1.10    1.35
   0   0 -38    0.39    1.35
   0   0 -39   -0.68    1.39
   0   0  40    2.82    1.85
   0   0  41    0.76    1.65
   0   0 -41   -0.02    1.41
   0   0  42    5.43    1.89
   0   0 -42    6.12    1.61
   0   0  43    2.31    1.68
   0   0 -43   -0.11    1.37
   0   0  44   46.49    4.90
   0   0 -44   44.84    4.67
   0   0  45   -0.31    1.50
   0   0 -45   -0.59    1.42
   0   0 -46   24.39    2.90
   0   1   0    0.18    0.34
   0   1   0   -0.02    0.12
   0  -1   0   -0.05    0.30
   0  -1   0    0.07    0.10
   0   1   1   41.14    3.75
   0   1   1   41.08    3.81
   0  -1  -1   39.05    3.71
   0  -1   1   38.86    3.76
   0   1   2    0.16    0.34
   0   1   2    0.03    0.34
   0   1   2    0.08    0.13
   0   1   2    0.05    0.08
   0  -1  -2    0.28    0.36
   0   1  -2    0.07    0.39
   0   1  -2   -0.03    0.28
   0   1  -2    0.27    0.24
   0  -1   2    0.04    0.29
   0  -1   2    0.07    0.25
   0  -1   2    0.41    0.40
   0   1   3  692.88   63.04
   0   1   3  710.42   63.05
   0   1   3  796.21   63.13
   0  -1  -3  676.20   63.01
   0  -1  -3  734.01   63.09
   0  -1  -3  751.30   63.76
   0   1  -3  694.28   63.02
   0   1  -3  700.52   63.06
   0   1  -3  705.09   63.03
   0  -1   3  715.13   62.99
   0  -1   3  685.86   62.97
   0  -1   3  962.54   63.28
   0   1   4    3.72    0.51
   0   1   4    3.45    0.46
   0  -1  -4    2.91    0.50
   0  -1  -4    3.91    0.62
   0  -1  -4    2.98    0.42
   0   1  -4    3.21    0.49
   0   1  -4    2.93    0.48
   0   1  -4    3.03    0.46
   0  -1   4    3.02    0.45
   0  -1   4    2.89    0.45
   0  -1   4    4.82    0.61
   0   1   5 1861.30  163.38
   0   1   5 2017.38  163.40
   0  -1  -5 1768.35  163.24
   0  -1  -5 2057.65  163.54
   0  -1  -5 1850.15  163.56
   0   1  -5 1831.08  163.13
   0   1  -5 1790.64  163.17
   0  -1   5 1788.49  163.07
   0  -1   5 2015.14  163.40
   0   1   6  820.06   75.01
   0   1   6  862.04   75.01
   0  -1  -6  800.09   74.97
   0  -1  -6 1206.43   75.28
   0  -1  -6  902.99   75.15
   0   1  -6  787.13   74.94
   0   1  -6  810.58   74.94
   0  -1   6  824.14   74.92
   0  -1   6  947.35   75.14
   0   1   7    4.34    0.56
   0   1   7    3.46    0.59
   0  -1  -7    4.07    0.70
   0   1  -7    3.81    0.52
   0   1  -7    3.61    0.60
   0  -1   7    4.03    0.50
   0  -1   7    4.80    0.71
   0   1   8  212.10   20.63
   0   1   8  241.17   20.72
   0  -1  -8  302.74   20.79
   0   1  -8  231.32   20.64
   0   1  -8  220.54   20.66
   0  -1   8  233.18   20.60
   0  -1   8  240.03   20.80
   0   1   9  191.59   17.41
   0  -1  -9  201.74   17.41
   0   1  -9  193.05   17.31
   0   1  -9  188.43   17.36
   0  -1   9  204.15   17.28
   0  -1   9  201.42   17.51
   0   1  10   14.94    1.45
   0   1  10   12.81    1.44
   0  -1 -10   14.64    1.53
   0   1 -10   12.68    1.45
   0  -1  10   12.89    1.39
   0  -1  10   15.32    1.56
   0   1  11   53.16    4.76
   0   1  11   51.64    4.91
   0  -1 -11   51.84    4.94
   0   1 -11   52.01    4.75
   0   1 -11   51.08    4.91
   0  -1  11   53.64    4.69
   0  -1  11   49.39    4.98
   0   1  12  568.53   47.63
   0  -1 -12  527.85   47.64
   0   1 -12  529.89   47.58
   0   1 -12  528.76   47.68
   0  -1  12  563.25   48.42
   0  -1  12  576.48   47.89
   0   1  13  141.74   12.21
   0   1  13  127.08   12.38
   0  -1 -13  139.70   12.33
   0   1 -13  136.32   12.19
   0   1 -13  132.95   12.31
   0  -1  13  158.72   12.58
   0   1  14    0.09    0.44
   0   1  14   -0.04    0.57
   0  -1 -14    0.35    0.66
   0   1 -14    0.01    0.31
   0   1 -14   -0.09    0.62
   0  -1  14   -0.08    0.68
   0   1  15  236.34   20.18
   0   1  15  232.73   20.40
   0  -1 -15  231.61   20.27
   0   1 -15  216.55   20.13
   0   1 -15  222.90   20.26
   0  -1  15  261.99   20.58
   0   1  16   15.00    1.59
   0   1  16   17.75    1.81
   0  -1 -16   15.47    1.69
   0   1 -16   14.97    1.55
   0   1 -16   15.84    1.70
   0  -1  16   17.13    1.92
   0   1  17   25.47    2.58
   0  -1 -17   23.72    2.49
   0   1 -17   24.55    2.35
   0   1 -17   22.10    2.46
   0  -1  17   28.03    2.73
   0   1  18    0.41    0.55
   0   1  18    0.53    0.69
   0  -1 -18   -0.09    0.64
   0  -1  18    0.87    0.87
   0   1  19   71.05    6.40
   0   1  19   76.89    6.78
   0  -1 -19   64.70    6.56
   0   1 -19   67.93    6.38
   0  -1  19   90.28    7.04
   0   1  20   33.39    2.97
   0   1  20   30.01    3.24
   0  -1 -20   28.56    3.09
   0   1 -20   30.79    2.93
   0   1  21   31.84    2.80
   0  -1 -21   21.30    2.41
   0   1 -21   22.46    2.27
   0   1 -21   23.37    2.48
   0   1  22   62.83    6.17
   0  -1 -22   64.12    5.97
   0   1 -22   65.32    5.74
   0   1 -22   57.93    5.97
   0   1  23  604.85   45.04
   0  -1 -23  480.85   44.40
   0   1 -23  511.47   44.33
   0   1 -23  484.03   44.49
   0   1  24    7.35    1.47
   0   1 -24    5.08    1.10
   0  -1  24    5.76    1.44
   0   1  25   49.16    4.48
   0   1 -25   40.10    3.79
   0   1 -25   39.61    4.08
   0  -1  25   36.00    4.31
   0   1 -26  119.32   10.58
   0   1 -26  123.54   10.90
   0  -1  26  107.98   11.31
   0  -1 -27  124.67    9.91
   0   1 -27   91.11    9.56
   0   1 -27  120.63   10.00
   0  -1  27  164.15   11.05
   0  -1 -28   59.89    5.56
   0   1 -28   59.09    5.25
   0   1 -28   58.81    5.64
   0  -1  28   45.81    5.85
   0   1  29    0.83    1.32
   0  -1 -29    0.68    0.91
   0   1 -29   -0.39    0.98
   0  -1  29    0.26    1.24
   0   1  30    0.30    1.34
   0  -1 -30   -0.39    0.93
   0   1 -30    0.75    1.02
   0  -1  30    0.83    1.48
   0   1  31    0.71    1.40
   0  -1 -31    2.92    1.03
   0   1 -31    2.40    1.09
   0   1 -32    9.65    1.42
   0  -1  32    0.49    1.98
   0   1  33    2.64    2.22
   0  -1 -33    8.75    1.39
   0   1 -33    6.85    1.55
   0  -1  33    2.65    2.04
   0   1  34    0.56    2.00
   0  -1 -34   -0.05    1.08
   0   1 -34   -0.79    1.28
   0  -1  34    1.58    1.89
   0   1  35    1.25    2.30
   0  -1 -35   16.18    1.86
   0   1 -35   17.15    2.00
   0  -1  35    9.98    2.50
   0  -1 -36   27.17    2.83
   0   1 -36   28.38    2.96
   0  -1  36   16.56    3.25
   0   1  37    1.11    1.86
   0  -1 -37    0.22    1.17
   0   1 -37   -0.17    1.32
   0  -1  37   -0.33    1.76
   0   1  38    2.57    1.96
   0  -1 -38    6.76    1.53
   0  -1  38    7.47    2.08
   0   1  39   -0.09    1.78
   0  -1 -39    0.49    1.32
   0   1 -39   -0.17    1.38
   0  -1  39   -0.45    1.70
   0   1  40   -1.49    1.84
   0  -1 -40   -0.15    1.35
   0   1 -40    0.05    1.37
   0  -1  40    0.19    1.66
   0   1  41    3.15    1.86
   0  -1 -41    4.42    1.54
   0   1 -41    4.40    1.53
   0  -1  41    5.19    1.84
   0   1  42   12.49    2.35
   0   1 -42   13.60    2.01
   0  -1  42   10.15    2.23
   0   1  43   11.39    2.17
   0  -1 -43    8.70    1.77
   0   1 -43    7.29    1.73
   0  -1  43    8.04    1.83
   0   1  44   11.65    2.30
   0  -1 -44   15.53    2.06
   0   1 -44   11.95    2.01
   0  -1  44    9.73    2.02
   0   1  45   38.23    4.54
   0  -1 -45   42.22    4.31
   0   1 -45   38.31    4.28
   0  -1  45   47.39    4.56
   0   1 -46    1.25    1.43
   0   2   0 2381.32  151.85
   0  -2   0 1539.38  151.23
   0  -2   0 1634.44  150.61
   0   2   1  265.21   24.30
   0   2   1  275.74   24.14
   0  -2  -1  260.30   24.38
   0  -2  -1  270.40   24.11
   0   2  -1  250.32   24.30
   0   2  -1  320.18   24.21
   0  -2   1  281.55   25.06
   0   2   2 2969.04  265.08
   0   2   2 3105.17  264.94
   0  -2  -2 3107.80  265.54
   0   2  -2 2983.59  265.24
   0   2  -2 3004.45  265.07
   0   2   3 7788.06  708.79
   0   2   3 8222.97  712.30
   0   2  -3 7571.59  708.61
   0   2  -3 7558.85  717.50
   0   2  -3 8112.30  708.82
   0  -2   3 9999.00  711.00
   0   2   4 3191.30  279.90
   0   2   4 3459.32  280.16
   0   2  -4 3104.70  279.69
   0   2  -4 3059.28  280.74
   0   2   5   16.55    1.82
   0   2   5   17.33    1.72
   0   2   5   17.48    1.67
   0  -2  -5   17.39    1.92
   0   2  -5   13.80    1.82
   0   2  -5   15.46    1.81
   0  -2   5   27.53    2.06
   0   2   6    1.97    0.54
   0  -2  -6    1.83    0.58
   0   2  -6    1.02    0.60
   0   2  -6    1.17    0.47
   0  -2   6    1.77    0.76
   0   2   7    3.74    0.69
   0  -2  -7    4.47    0.84
   0   2  -7    5.70    0.76
   0   2  -7    3.72    0.65
   0  -2   7    8.12    1.02
   0   2   8   68.15    6.56
   0   2  -8   66.67    6.55
   0  -2   8   85.26    6.80
   0  -2  -9   10.20    1.42
   0  -2   9   14.00    1.52
   0   2  10  462.50   36.56
   0  -2 -10  474.39   36.62
   0   2 -10  311.80   36.41
   0   2 -10  423.17   36.48
   0  -2  10  551.10   36.92
   0   2  11  268.65   23.97
   0  -2 -11  263.44   24.01
   0   2 -11  269.18   23.97
   0   2 -11  253.35   23.95
   0  -2  11  353.52   24.37
   0   2  12  434.84   39.69
   0   2  12  435.06   39.74
   0  -2 -12  445.86   39.74
   0   2 -12  456.98   39.71
   0   2 -12  425.78   39.69
   0  -2  12  631.29   40.27
   0  -2 -13  338.79   31.40
   0   2 -13  358.66   31.37
   0   2 -13  333.74   31.36
   0  -2  13  457.42   31.86
   0   2  14   14.28    1.65
   0  -2 -14   16.22    1.72
   0   2 -14   15.42    1.59
   0   2 -14   13.81    1.62
   0  -2  14   17.49    1.94
   0   2  15   52.08    4.61
   0   2  15   46.57    4.65
   0  -2 -15   44.63    4.67
   0   2 -15   45.01    4.60
   0  -2  15   62.89    5.02
   0   2  16   78.92    7.17
   0   2  16   72.45    7.29
   0  -2 -16   76.97    7.32
   0   2 -16   79.43    7.21
   0  -2  16   95.08    7.71
   0   2  17   42.02    3.79
   0   2  17   36.06    3.86
   0  -2 -17   44.66    3.99
   0   2 -17   36.78    3.75
   0  -2  17   41.44    4.13
   0   2  18   63.44    6.53
   0  -2 -18   71.81    6.52
   0   2 -18   71.26    6.39
   0   2 -18   63.36    6.46
   0  -2  18   86.72    6.98
   0   2  19  220.42   19.73
   0   2  19  242.86   20.06
   0  -2 -19  227.03   19.84
   0   2 -19  221.01   19.75
   0   2 -19  203.67   19.82
   0  -2  19  254.96   20.41
   0   2  20  238.41   20.24
   0   2  20  250.63   20.61
   0  -2 -20  226.44   20.33
   0   2 -20  208.61   20.21
   0   2 -20  219.51   20.34
   0  -2  20  275.60   21.03
   0   2  21   12.62    1.40
   0   2  21   15.11    1.83
   0  -2 -21   12.94    1.55
   0   2 -21   11.08    1.33
   0   2 -21   12.81    1.58
   0  -2  21   13.92    1.95
   0   2  22   12.32    1.28
   0   2  22   15.05    1.79
   0  -2 -22   10.97    1.40
   0   2 -22    9.13    1.16
   0   2 -22   11.59    1.46
   0  -2  22    5.27    1.60
   0   2  23   42.80    3.81
   0   2  23   48.14    4.27
   0  -2 -23   43.12    4.00
   0   2 -23   32.29    3.71
   0   2 -23   42.37    4.00
   0  -2  23   35.07    4.30
   0   2  24    1.95    0.67
   0   2  24    3.69    1.29
   0  -2 -24    1.19    0.87
   0   2 -24    2.02    0.93
   0  -2  24    1.82    1.21
   0   2  25   71.83    6.29
   0  -2 -25   60.98    5.83
   0   2 -25   55.26    5.87
   0   2  26   53.88    5.07
   0   2  26   51.73    5.58
   0  -2 -26   50.61    5.23
   0   2 -26   57.24    5.07
   0   2 -26   55.69    5.35
   0   2  27   31.96    3.18
   0   2  27   35.89    3.86
   0   2 -27   32.35    3.42
   0   2  28   12.97    2.48
   0   2 -28   23.76    2.21
   0  -2  28   11.00    2.45
   0   2  29    0.13    1.45
   0  -2 -29    1.77    0.94
   0   2 -29    1.18    1.01
   0  -2  29    0.24    1.47
   0   2  30   -0.16    1.56
   0  -2 -30    3.44    1.04
   0   2 -30    2.85    1.09
   0   2  31    1.26    1.58
   0   2 -31    0.74    1.02
   0   2  32    0.60    1.91
   0  -2 -32    3.87    1.16
   0  -2  32   -0.47    1.83
   0   2  33   -0.14    1.99
   0  -2 -33    1.96    1.11
   0   2 -33    3.34    1.37
   0  -2  33    2.62    1.88
   0   2  34   -1.45    2.00
   0  -2 -34    1.14    1.11
   0   2 -34    0.64    1.29
   0  -2  34    0.20    1.76
   0   2  35   -0.23    1.93
   0  -2 -35    1.10    1.13
   0   2 -35    0.19    1.30
   0  -2  35   -0.83    1.78
   0   2  36    9.55    3.17
   0  -2 -36   39.70    3.07
   0   2  37    5.60    2.56
   0  -2 -37   19.30    2.11
   0   2 -37   19.30    2.28
   0  -2 -38    3.53    1.27
   0   2 -38    1.68    1.39
   0   2  39   -1.23    1.86
   0  -2 -39    0.76    1.17
   0   2 -39   -0.31    1.35
   0  -2  39   -0.51    1.67
   0   2  40    0.41    1.76
   0  -2 -40    0.49    1.19
   0   2 -40    1.09    1.40
   0  -2  40   -0.03    1.58
   0   2  41    2.97    1.85
   0  -2 -41    2.71    1.33
   0   2 -41    5.26    1.57
   0  -2  41    6.97    1.86
   0   2  42   12.73    2.51
   0  -2 -42   14.98    2.06
   0   2 -42   13.31    2.16
   0  -2  42   18.32    2.40
   0   2  43    0.53    1.68
   0   2 -43   -0.08    1.41
   0  -2  43   -0.21    1.28
   0   2  44    1.85    1.73
   0  -2 -44    5.35    1.55
   0   2 -44    6.21    1.63
   0  -2  44    4.37    1.51
   0   2  45    0.24    1.60
   0  -2 -45    0.83    1.39
   0   2 -45    0.27    1.43
   0   3   0    0.28    0.23
   0  -3   0   -0.08    0.64
   0  -3   0    0.57    0.30
   0   3   1  200.15   18.38
   0   3   1  253.64   18.14
   0  -3  -1  197.50   18.46
   0  -3  -1  200.12   18.06
   0   3  -1  178.93   18.32
   0   3  -1  194.27   18.10
   0  -3   1  184.95   18.51
   0  -3   1  213.41   18.14
   0   3   2    0.70    0.65
   0   3   2   -0.09    0.31
   0  -3  -2    0.21    0.65
   0  -3  -2    0.13    0.16
   0   3  -2   -0.10    0.64
   0   3  -2    0.12    0.27
   0  -3   2   -0.62    0.75
   0  -3   2    0.30    0.34
   0   3   3    3.87    0.80
   0   3   3    3.35    0.37
   0   3   3    2.31    0.37
   0  -3  -3    4.23    0.83
   0   3  -3    4.04    0.80
   0  -3   3    4.23    0.53
   0   3   4    4.12    0.80
   0   3   4    4.46    0.44
   0   3   4    2.60    0.39
   0  -3  -4    5.65    0.87
   0   3  -4    4.38    0.83
   0  -3   4    4.55    0.63
   0   3   5   12.56    1.54
   0   3   5   15.58    1.38
   0   3   5   12.07    1.29
   0   3  -5   16.10    1.61
   0   3  -5   12.43    1.53
   0  -3   5   16.64    1.53
   0   3   6   68.33    6.72
   0   3   6   73.88    6.42
   0   3   6   70.36    6.37
   0   3  -6   63.83    6.69
   0   3  -6   68.15    6.78
   0  -3   6   95.90    6.82
   0   3   7  238.88   21.42
   0   3   7  250.83   21.22
   0   3   7  244.33   21.18
   0  -3  -7  238.56   21.51
   0   3  -7  233.82   21.42
   0   3  -7  246.81   21.52
   0  -3   7  221.85   21.46
   0   3   8   82.80    7.83
   0   3   8   86.46    7.59
   0   3   8   86.57    7.56
   0  -3  -8   90.13    8.01
   0   3  -8   82.11    7.84
   0   3  -8   78.69    7.87
   0   3   9  466.12   38.53
   0   3   9  462.34   38.35
   0  -3  -9  481.23   38.56
   0   3  -9  461.04   38.53
   0  -3   9  313.94   38.49
   0   3  10  178.00   17.00
   0  -3 -10  206.09   17.27
   0   3 -10  188.66   17.16
   0   3 -10  178.67   17.14
   0  -3  10  266.42   17.62
   0   3  11   11.38    1.40
   0   3  11   11.18    1.27
   0  -3 -11   12.58    1.51
   0   3 -11   11.79    1.48
   0   3 -11   13.55    1.42
   0   3  12   88.98    8.45
   0   3  12   89.62    8.33
   0  -3 -12  103.55    8.63
   0   3 -12   89.30    8.45
   0   3 -12   87.12    8.47
   0  -3  12  104.09    8.81
   0   3  13    8.09    1.07
   0   3  13    8.42    0.98
   0  -3 -13    9.20    1.22
   0   3 -13    9.37    1.24
   0  -3  13    2.42    1.17
   0   3  14   20.95    2.20
   0   3  14   21.89    2.18
   0  -3 -14   20.14    2.22
   0   3 -14   20.67    2.26
   0   3  15   24.66    2.47
   0   3  15   22.10    2.44
   0  -3 -15   22.52    2.50
   0   3 -15   29.24    2.64
   0   3 -15   23.38    2.48
   0   3  16    1.03    0.67
   0   3  16    1.30    0.73
   0  -3 -16    0.69    0.79
   0   3 -16    2.19    0.91
   0   3 -16    0.60    0.68
   0   3  17    1.17    0.71
   0   3  17    1.62    0.79
   0  -3 -17    1.06    0.81
   0   3 -17    0.93    0.71
   0  -3  17    0.39    0.95
   0   3  18    1.79    0.74
   0   3  18    3.67    0.95
   0  -3 -18    1.77    0.86
   0   3 -18    1.86    0.83
   0   3 -18    2.27    0.84
   0  -3  18   -0.06    0.98
   0   3  19   94.63    7.45
   0  -3 -19   82.63    7.30
   0   3 -19   68.34    7.10
   0   3 -19   71.81    7.24
   0   3  20   48.63    4.21
   0   3  20   44.06    4.37
   0  -3 -20   46.20    4.35
   0   3 -20   36.53    4.12
   0   3 -20   43.51    4.31
   0   3  21    5.23    0.93
   0   3  21    5.69    1.29
   0  -3 -21    2.91    1.03
   0   3 -21    4.46    0.98
   0   3 -21    6.88    1.10
   0  -3  21    2.26    1.43
   0   3  22   61.71    5.26
   0   3  22   59.72    5.58
   0  -3 -22   54.07    5.39
   0   3 -22   69.26    5.35
   0   3 -22   52.15    5.35
   0  -3  22   32.71    5.42
   0   3  23    8.75    1.20
   0   3  23   11.37    1.74
   0  -3 -23    8.81    1.35
   0   3 -23    9.06    1.26
   0   3 -23    7.58    1.33
   0  -3  23    7.20    1.79
   0   3  24   85.17    7.17
   0   3  24   88.41    7.70
   0  -3 -24   81.61    7.35
   0   3 -24   88.94    7.21
   0   3 -24   77.68    7.36
   0  -3  24   41.33    7.33
   0   3  25  238.90   20.61
   0   3  25  261.65   21.36
   0  -3 -25  243.11   20.72
   0   3 -25  220.44   20.59
   0   3 -25  236.86   20.78
   0  -3  25  192.14   21.18
   0  -3 -26   18.04    1.99
   0   3 -26   15.00    1.77
   0   3 -26   18.98    2.07
   0  -3  26   14.73    2.47
   0   3  27   65.43    6.14
   0  -3 -27   61.17    6.26
   0   3 -27   72.34    6.44
   0   3  28    1.24    0.78
   0  -3 -28    1.88    0.96
   0   3 -28    1.60    1.01
   0  -3  28    0.16    1.35
   0   3  29   19.75    2.09
   0   3 -29   18.58    2.27
   0   3  30   36.49    3.57
   0   3 -30   38.89    3.86
   0  -3  30   32.53    4.23
   0   3  31    0.87    1.93
   0  -3  31    3.05    1.82
   0   3  32    1.52    1.95
   0  -3 -32    5.29    1.30
   0   3 -32    5.79    1.44
   0  -3  32    4.15    1.87
   0  -3 -33   28.36    3.19
   0  -3  33   35.32    3.86
   0   3  34   -0.01    1.89
   0  -3 -34    1.60    1.18
   0  -3  34    2.24    1.71
   0   3  35    3.93    2.15
   0  -3 -35    9.20    1.51
   0   3 -35   10.01    1.74
   0  -3  35    9.51    2.12
   0   3  36    5.00    2.41
   0  -3 -36   15.94    1.92
   0   3 -36   18.43    2.19
   0  -3  36   16.46    2.55
   0   3  37    0.10    1.82
   0  -3 -37    1.83    1.14
   0   3 -37    1.47    1.36
   0  -3  37    0.35    1.57
   0   3  38    0.23    1.74
   0  -3 -38    2.00    1.16
   0   3 -38    0.78    1.36
   0  -3  38    2.73    1.68
   0   3  39   -0.81    1.76
   0  -3 -39   -0.04    1.17
   0   3 -39   -0.03    1.34
   0  -3  39    1.04    1.36
   0   3  40    0.65    1.74
   0  -3 -40    3.25    1.28
   0   3 -40    4.56    1.52
   0  -3  40    4.29    1.51
   0   3  41    1.04    1.71
   0  -3 -41   -0.77    1.20
   0   3 -41   -0.69    1.40
   0  -3  41    0.74    1.32
   0  -3 -42    9.96    1.80
   0   3 -42   14.28    2.10
   0  -3  42   14.78    2.13
   0   3  43    7.27    2.04
   0  -3 -43    6.09    1.50
   0   3 -43    9.80    1.83
   0  -3  43    8.56    1.73
   0   3  44    5.75    1.88
   0   3  45   -0.95    1.60
   0   3 -45    1.40    1.51
   0   4   0   17.30    1.95
   0  -4   0   18.21    2.01
   0  -4   0   17.58    1.71
   0  -4  -1   26.01    2.79
   0  -4  -1   27.01    2.42
   0   4  -1   26.07    2.73
   0  -4   1   24.51    2.74
   0   4   2   38.57    3.80
   0  -4  -2   37.81    3.88
   0  -4  -2   38.43    3.40
   0   4  -2   37.67    3.78
   0  -4   2   37.10    3.84
   0   4   3   -0.19    0.64
   0  -4  -3    0.23    0.70
   0   4  -3    0.06    0.69
   0  -4   3   -0.02    0.71
   0  -4   3    0.67    0.41
   0   4   4   13.64    1.73
   0  -4  -4   17.22    1.86
   0   4  -4   15.40    1.79
   0  -4   4   15.87    1.60
   0   4   5  110.80   10.05
   0  -4  -5  111.73   10.14
   0   4  -5  105.37   10.00
   0  -4   5  109.57    9.80
   0   4   6  383.91   33.33
   0   4   6  424.99   33.02
   0   4   6  344.54   32.95
   0  -4  -6  344.84   33.32
   0   4  -6  382.23   33.32
   0  -4   6  401.74   33.23
   0   4   7   51.89    5.37
   0   4   7   59.84    5.05
   0   4   7   54.70    5.00
   0  -4  -7   60.29    5.56
   0   4  -7   57.86    5.43
   0   4   8    2.77    0.74
   0   4   8    2.24    0.34
   0   4   8    1.05    0.25
   0   4  -8    4.17    0.84
   0   4  -8    2.30    0.69
   0  -4   8    4.43    0.77
   0   4   9  640.95   55.86
   0   4   9  641.78   55.62
   0   4   9  591.68   55.52
   0   4  -9  632.72   56.37
   0  -4   9  757.21   56.00
   0   4  10  299.79   27.76
   0   4  10  319.42   27.55
   0  -4 -10  316.18   27.82
   0   4 -10  289.63   27.76
   0  -4  10  343.33   27.87
   0   4  11  303.24   25.91
   0  -4 -11  288.27   26.16
   0   4 -11  258.11   26.08
   0  -4  11  332.80   26.26
   0   4  12   12.26    1.65
   0   4  12   15.65    1.51
   0  -4 -12   14.48    1.75
   0   4 -12   14.07    1.73
   0   4 -12   12.35    1.65
   0  -4  12   17.60    1.95
   0   4  13   12.31    1.46
   0   4  13   11.15    1.28
   0  -4 -13   10.45    1.48
   0   4 -13   10.55    1.47
   0   4 -13    9.60    1.40
   0  -4  13   13.89    1.75
   0   4  14    3.08    0.90
   0   4  14    4.47    0.78
   0  -4 -14    3.88    1.07
   0   4 -14    4.95    1.02
   0   4 -14    3.28    0.88
   0  -4  14    5.40    1.25
   0   4  15   13.25    1.75
   0   4  15   16.23    1.74
   0  -4 -15   14.92    1.87
   0   4 -15   13.47    1.79
   0   4 -15   16.41    1.85
   0  -4  15   18.47    2.13
   0   4  16   87.91    8.92
   0   4  16  103.18    8.95
   0  -4 -16  101.08    9.07
   0   4 -16   91.32    8.98
   0   4 -16   91.21    9.04
   0  -4  16  117.69    9.41
   0   4  17   42.84    4.45
   0   4  17   54.76    4.57
   0  -4 -17   43.95    4.52
   0   4 -17   39.85    4.48
   0  -4  17   52.99    4.85
   0   4  18   53.09    5.22
   0   4  18   66.13    5.39
   0  -4 -18   49.78    5.28
   0   4 -18   50.57    5.23
   0   4 -18   49.46    5.28
   0  -4  18   63.24    5.65
   0   4  19    1.70    0.87
   0   4  19    4.69    1.16
   0  -4 -19    1.11    0.93
   0   4 -19    1.92    0.92
   0   4 -19    1.00    0.89
   0  -4  19    2.68    1.28
   0   4  20    7.88    1.45
   0  -4 -20    4.66    1.12
   0   4 -20    3.73    1.03
   0   4 -20    3.82    1.07
   0  -4  20    5.95    1.57
   0   4  21   36.37    3.45
   0   4  21   41.29    3.82
   0  -4 -21   32.17    3.48
   0   4 -21   30.84    3.42
   0   4 -21   31.93    3.53
[truncated: 416,470 more chars]
