# Supplementary material for: 6-Methyl-2-oxo-N-(quinolin-6-yl)-2H-chromene-3-carboxamide: crystal structure and Hirshfeld surface analysis
Source: Acta Crystallogr E Crystallogr Commun. 2016 Jul 12;72(Pt 8):1121–5. doi: 10.1107/S2056989016011026 (PMC4971854; doi:10.1107/S2056989016011026)
Supplement: Supplementary file 2 [file e-72-01121-Isup2.hkl]

data_I                                                                          
_shelx_title ' 2016ncs0164_a.res in P2(1)/n'                                    
_shelx_refln_list_code          4                                               
_shelx_F_calc_maximum      196.35                                               
_exptl_crystal_F_000       688.00                                               
_reflns_d_resolution_high  0.7000                                               
                                                                                
loop_                                                                           
 _space_group_symop_operation_xyz                                               
 'x, y, z'                                                                      
 '-x+1/2, y+1/2, -z+1/2'                                                        
 '-x, -y, -z'                                                                   
 'x-1/2, -y-1/2, z-1/2'                                                         
                                                                                
_cell_length_a     7.7990                                                       
_cell_length_b     7.0140                                                       
_cell_length_c    27.6400                                                       
_cell_angle_alpha  90.000                                                       
_cell_angle_beta   90.180                                                       
_cell_angle_gamma  90.000                                                       
                                                                                
_shelx_F_squared_multiplier     1.000                                           
                                                                                
loop_                                                                           
 _refln_index_h                                                                 
 _refln_index_k                                                                 
 _refln_index_l                                                                 
 _refln_F_squared_calc                                                          
 _refln_F_squared_meas                                                          
 _refln_F_squared_sigma                                                         
 _refln_observed_status                                                         
   2   0   0        316.86        330.24        36.24 o                         
   4   0   0       2379.33       2677.23       133.32 o                         
   6   0   0        526.59        475.52        30.62 o                         
   8   0   0        535.35        448.17        29.44 o                         
  10   0   0        119.09        134.53        10.19 o                         
   1   1   0         61.61         32.32         1.14 o                         
   2   1   0          3.62         10.53         1.00 o                         
   3   1   0         85.27         86.17         3.49 o                         
   4   1   0        696.82        839.80        30.30 o                         
   5   1   0          5.87          8.18         0.96 o                         
   6   1   0          1.25          0.76         0.86 o                         
   7   1   0          5.50          4.26         1.09 o                         
   8   1   0        210.20        181.21         9.41 o                         
   9   1   0         44.19         52.55         5.62 o                         
  10   1   0          4.19          4.55         2.10 o                         
  11   1   0         19.95         21.54         3.11 o                         
   0   2   0       7037.74       8850.73      1227.73 o                         
   1   2   0      21014.27      22830.50       753.42 o                         
   2   2   0        180.35        224.57         9.37 o                         
   3   2   0        512.49        598.97        53.27 o                         
   4   2   0        263.60        298.32        12.43 o                         
   5   2   0          7.58          3.60         0.85 o                         
   6   2   0         95.66         94.45         4.89 o                         
   7   2   0         10.01         14.51         2.11 o                         
   8   2   0          1.58          0.49         1.47 o                         
   9   2   0         71.22         69.81         4.32 o                         
  10   2   0         39.69         49.60         4.24 o                         
   1   3   0         14.58         19.87         1.37 o                         
   2   3   0         57.81         58.47         3.31 o                         
   3   3   0        987.04       1211.37        47.79 o                         
   4   3   0         31.09         47.22         2.48 o                         
   5   3   0         99.84        112.55         5.68 o                         
   6   3   0         22.67         23.73         2.39 o                         
   7   3   0          3.71          6.57         1.16 o                         
   8   3   0          0.52          1.59         1.63 o                         
   9   3   0          3.04          5.39         2.10 o                         
  10   3   0         25.86         33.06         3.21 o                         
   0   4   0         60.50         81.27         4.98 o                         
   1   4   0        128.88        150.96         6.22 o                         
   2   4   0        237.89        293.63        10.35 o                         
   3   4   0       1408.13       1565.62        56.16 o                         
   4   4   0         35.69         45.14         3.01 o                         
   5   4   0         35.77         33.50         2.07 o                         
   6   4   0         31.44         33.39         2.71 o                         
   7   4   0        165.57        180.12        10.55 o                         
   8   4   0          5.53          7.74         2.18 o                         
   9   4   0          3.48          6.42         2.19 o                         
  10   4   0         42.93         51.18         3.85 o                         
   1   5   0         50.43         54.33         3.28 o                         
   2   5   0         43.14         50.79         2.96 o                         
   3   5   0        338.18        339.91        15.08 o                         
   4   5   0          0.03         -0.34         2.05 o                         
   5   5   0          0.00         -0.61         1.69 o                         
   6   5   0          3.85          5.32         1.71 o                         
   7   5   0         44.48         41.34         3.72 o                         
   8   5   0          5.17          4.26         2.08 o                         
   9   5   0          3.83          2.88         3.30 o                         
   0   6   0        222.56        223.79        15.81 o                         
   1   6   0         21.46         21.00         1.91 o                         
   2   6   0        446.89        466.02        19.45 o                         
   3   6   0          3.56          3.57         1.78 o                         
   4   6   0        118.86        111.65         5.53 o                         
   5   6   0          5.95          5.96         2.24 o                         
   6   6   0        161.82        138.66         8.74 o                         
   7   6   0        149.10        152.79         8.91 o                         
   8   6   0        140.10        141.29         7.75 o                         
   1   7   0         31.50         24.75         2.84 o                         
   2   7   0         90.15         81.42         5.40 o                         
   3   7   0         20.87         25.56         6.31 o                         
   4   7   0         15.09         13.07         2.33 o                         
   5   7   0          8.38          9.61         2.50 o                         
   6   7   0         19.10         17.20         2.52 o                         
   7   7   0        178.48        186.25        13.80 o                         
   0   8   0          6.13          6.05         3.47 o                         
   1   8   0          2.74          2.27         2.54 o                         
   2   8   0         18.71         18.11         3.49 o                         
   3   8   0         85.59         90.81         5.94 o                         
   4   8   0          0.91          0.36         3.33 o                         
   5   8   0          7.10          6.36         3.12 o                         
   6   8   0         14.44          9.87         3.47 o                         
   1   9   0         10.46          8.26         2.90 o                         
   2   9   0          0.00         -0.09         2.90 o                         
   3   9   0         31.87         30.05         3.79 o                         
   4   9   0         70.29         70.05         5.22 o                         
   0  10   0         87.17         77.75         7.73 o                         
 -11   0   1        190.31        199.86        20.31 o                         
  -9   0   1         47.19         54.64         5.81 o                         
  -7   0   1        111.28         66.54         5.59 o                         
  -5   0   1         55.62         48.60         4.08 o                         
  -3   0   1       2330.79       2791.04       120.39 o                         
   3   0   1        160.89        200.79        13.29 o                         
   5   0   1          0.16          0.41         1.13 o                         
   7   0   1         48.85         47.56         3.41 o                         
   9   0   1          8.10          7.31         2.64 o                         
  11   0   1        102.55        117.70         9.29 o                         
 -11   1   1        244.16        273.33        15.37 o                         
 -10   1   1        114.80        132.09         7.11 o                         
  -9   1   1          0.74          1.99         1.98 o                         
  -8   1   1         36.57         22.30         2.34 o                         
  -7   1   1         27.81         19.22         2.94 o                         
  -6   1   1         20.07         18.75         1.37 o                         
  -5   1   1       1004.17       1074.09        42.27 o                         
  -4   1   1       2869.92       3316.94       129.10 o                         
  -3   1   1         15.47         21.06         1.39 o                         
  -2   1   1        694.59        701.98        25.15 o                         
  -1   1   1       3014.95       3008.29        82.68 o                         
   0   1   1        165.40        184.05         8.63 o                         
   1   1   1        294.80        318.55         8.27 o                         
   2   1   1        201.32        245.74        11.22 o                         
   3   1   1         13.31         18.88         1.03 o                         
   4   1   1        934.05       1039.96        40.86 o                         
   5   1   1          8.94          5.92         1.70 o                         
   6   1   1        553.76        575.76        21.00 o                         
   7   1   1         41.08         42.19         2.69 o                         
   8   1   1          0.16          2.11         1.83 o                         
   9   1   1          1.94          1.80         1.98 o                         
  10   1   1          9.03          9.28         2.47 o                         
  11   1   1          4.97          6.51         2.33 o                         
 -10   2   1          9.52         12.67         2.34 o                         
  -9   2   1         49.24         41.37         3.73 o                         
  -8   2   1          3.98         -0.45         1.39 o                         
  -7   2   1        108.48         98.14         6.22 o                         
  -6   2   1          3.69          1.34         1.06 o                         
  -5   2   1        347.73        375.90        15.12 o                         
  -4   2   1         30.88         36.63         1.80 o                         
  -3   2   1        261.37        340.14        21.40 o                         
  -2   2   1         33.62         43.73         2.69 o                         
  -1   2   1      38555.02      40647.22      1579.63 o                         
   0   2   1       1206.91       1270.18        42.30 o                         
   1   2   1       1284.97       1376.51        49.42 o                         
   2   2   1          4.35          5.66         0.81 o                         
   3   2   1       1489.77       1679.22        66.90 o                         
   4   2   1         41.25         35.96         2.39 o                         
   5   2   1         10.61          5.04         1.00 o                         
   6   2   1         23.77         28.82         2.24 o                         
   7   2   1         44.28         27.57         2.05 o                         
   8   2   1          2.58          3.73         1.64 o                         
   9   2   1          8.23          7.54         2.10 o                         
  10   2   1          0.38          0.81         1.93 o                         
 -10   3   1         88.16        106.75         6.08 o                         
  -9   3   1          2.60          2.11         1.68 o                         
  -8   3   1         85.62         84.23         5.65 o                         
  -7   3   1        296.75        270.67        13.10 o                         
  -6   3   1        102.93         85.25         4.22 o                         
  -5   3   1         44.24         46.63         2.55 o                         
  -4   3   1        243.87        285.86        10.96 o                         
  -3   3   1        345.20        366.12        13.55 o                         
  -2   3   1        134.26        140.22         6.95 o                         
  -1   3   1       2787.68       2961.81       115.94 o                         
   0   3   1        933.28        943.63        29.67 o                         
   1   3   1        408.38        456.13        18.48 o                         
   2   3   1         25.71         21.31         1.44 o                         
   3   3   1        926.54       1064.43        41.92 o                         
   4   3   1          2.46          5.81         1.17 o                         
   5   3   1         37.87         41.97         2.95 o                         
   6   3   1          0.11          0.13         1.26 o                         
   7   3   1        162.83        112.58         7.57 o                         
   8   3   1         70.54         87.48         5.80 o                         
   9   3   1         75.74         77.95         4.86 o                         
  10   3   1         15.27         15.57         2.61 o                         
 -10   4   1         32.70         33.55         5.10 o                         
  -9   4   1         30.10         29.70         3.00 o                         
  -8   4   1         62.71         73.18         5.34 o                         
  -7   4   1        660.13        646.86        26.39 o                         
  -6   4   1         39.54         44.81         2.47 o                         
  -5   4   1         40.30         38.35         2.26 o                         
  -4   4   1         12.01         11.36         1.71 o                         
  -3   4   1        285.24        273.59        11.74 o                         
  -2   4   1       1312.95       1556.02        55.10 o                         
  -1   4   1       1156.72       1249.33        49.93 o                         
   0   4   1        131.92        119.51         6.11 o                         
   1   4   1          0.01          0.67         0.73 o                         
   2   4   1        983.41        975.06        39.09 o                         
   3   4   1          8.68         12.77         1.36 o                         
   4   4   1         21.54         29.54         2.38 o                         
   5   4   1         17.98         18.41         1.77 o                         
   6   4   1          1.58          0.99         1.38 o                         
   7   4   1          4.83          4.30         1.63 o                         
   8   4   1        494.11        508.05        23.78 o                         
   9   4   1         20.23         17.46         2.44 o                         
  10   4   1         28.94         26.80         2.92 o                         
  -9   5   1        137.74        162.85        12.25 o                         
  -8   5   1        161.85        166.31         8.58 o                         
  -7   5   1         33.81         32.82         4.22 o                         
  -6   5   1         76.66         71.63         4.37 o                         
  -5   5   1         42.35         41.41         2.84 o                         
  -4   5   1         23.76         24.90         2.24 o                         
  -3   5   1        390.25        420.05        14.28 o                         
  -2   5   1        515.88        540.34        24.92 o                         
  -1   5   1         12.39         17.25         1.85 o                         
   0   5   1          5.26          3.48         0.54 o                         
   1   5   1         74.01         78.88         3.97 o                         
   2   5   1        670.27        691.08        41.46 o                         
   3   5   1        226.98        224.70         8.93 o                         
   4   5   1          3.16          3.03         1.75 o                         
   5   5   1         40.23         36.39         3.73 o                         
   6   5   1        378.06        377.35        15.98 o                         
   7   5   1        105.92        116.01         7.36 o                         
   8   5   1        277.68        299.97        14.62 o                         
   9   5   1         11.44         14.12         3.23 o                         
  -8   6   1        165.98        147.28         9.16 o                         
  -7   6   1        206.59        203.30        11.84 o                         
  -6   6   1          3.41          3.80         1.90 o                         
  -5   6   1          0.61          2.98         1.88 o                         
  -4   6   1         74.87         80.74         5.40 o                         
  -3   6   1         52.34         47.78         3.06 o                         
  -2   6   1        124.61        133.11         6.98 o                         
  -1   6   1          1.27          2.15         1.47 o                         
   0   6   1          9.91          6.20         1.12 o                         
   1   6   1          1.20         -0.73         1.23 o                         
   2   6   1         35.76         36.44         3.10 o                         
   3   6   1          6.49          5.36         1.28 o                         
   4   6   1         20.07         22.55         2.02 o                         
   5   6   1         12.01          9.71         1.78 o                         
   6   6   1         19.16         15.73         2.27 o                         
   7   6   1         28.66         40.09         5.89 o                         
   8   6   1        237.54        237.13        11.90 o                         
  -7   7   1        115.87        130.38         8.64 o                         
  -6   7   1         19.05         18.13         2.56 o                         
  -5   7   1         22.02         20.33         3.37 o                         
  -4   7   1        140.75        130.86         7.06 o                         
  -3   7   1          7.65          7.19         2.01 o                         
  -2   7   1          1.28          1.19         1.63 o                         
  -1   7   1         17.65         18.71         2.66 o                         
   0   7   1         72.43         80.26         5.01 o                         
   1   7   1        159.16        151.66        11.50 o                         
   2   7   1        243.70        239.48        14.13 o                         
   3   7   1          0.99          1.01         1.88 o                         
   4   7   1         12.09         11.14         2.68 o                         
   5   7   1         63.70         59.15         3.84 o                         
   6   7   1          4.38          3.93         2.30 o                         
   7   7   1         73.86         66.55         6.23 o                         
  -6   8   1         29.72         32.28         3.47 o                         
  -5   8   1        124.96        117.25         6.87 o                         
  -4   8   1         14.98         11.85         2.86 o                         
  -3   8   1         42.88         47.29         6.38 o                         
  -2   8   1          3.97          8.86         3.18 o                         
  -1   8   1         70.67         68.51         5.16 o                         
   0   8   1          7.48          4.68         3.46 o                         
   1   8   1         67.20         63.48         5.44 o                         
   2   8   1         48.41         54.79         4.62 o                         
   3   8   1         45.23         42.67         6.04 o                         
   4   8   1          3.37          2.92         2.67 o                         
   5   8   1         81.36         75.92         5.82 o                         
   6   8   1          4.45          5.79         3.33 o                         
  -4   9   1        245.33        212.92        20.82 o                         
  -3   9   1        115.27        117.57         8.25 o                         
  -2   9   1          2.38          5.15         2.78 o                         
  -1   9   1          4.47          7.75         2.82 o                         
   0   9   1         66.38         60.29         5.45 o                         
   1   9   1        219.02        207.63        10.85 o                         
   2   9   1         17.15         12.53         3.90 o                         
   3   9   1          0.14         -1.44         2.99 o                         
   4   9   1          2.53          4.91         3.04 o                         
   0  10   1          1.77          2.47         3.00 o                         
 -10   0   2          0.32          0.38         2.61 o                         
  -8   0   2         42.31         39.27         4.22 o                         
  -6   0   2        539.07        537.68        34.56 o                         
  -4   0   2        485.66        638.83        32.64 o                         
  -2   0   2        118.82        124.31        11.13 o                         
   2   0   2        196.88        172.72         9.15 o                         
   4   0   2       1657.58       1876.56       115.34 o                         
   6   0   2        205.47        178.98         9.98 o                         
   8   0   2         31.98         25.35         2.50 o                         
  10   0   2         22.07         28.60         4.12 o                         
 -11   1   2        104.21        125.56         6.84 o                         
 -10   1   2         11.91         15.13         2.38 o                         
  -9   1   2         28.35         16.39         3.01 o                         
  -8   1   2        144.37         98.95         5.42 o                         
  -7   1   2        143.40        109.06         6.21 o                         
  -6   1   2        424.44        399.09        28.25 o                         
  -5   1   2        931.02       1038.29        45.71 o                         
  -4   1   2        447.74        465.79        18.40 o                         
  -3   1   2        233.25        252.86        13.50 o                         
  -2   1   2          4.68         10.92         0.93 o                         
  -1   1   2       1211.88       1326.87        41.30 o                         
   0   1   2          0.06          0.49         0.26 o                         
   1   1   2       2309.26       2244.12        65.16 o                         
   2   1   2        294.04        353.40        24.48 o                         
   3   1   2       1086.29       1105.24        39.84 o                         
   4   1   2        788.16        802.91        32.13 o                         
   5   1   2         84.15         87.46         4.48 o                         
   6   1   2          9.42          8.01         1.15 o                         
   7   1   2         68.02         56.26         3.07 o                         
   8   1   2        196.45        183.33         8.94 o                         
   9   1   2          0.42          2.01         2.01 o                         
  10   1   2         74.13         87.67         6.03 o                         
  11   1   2        136.78        155.54         8.20 o                         
 -10   2   2         16.73         21.50         2.61 o                         
  -9   2   2         23.49         24.83         2.60 o                         
  -8   2   2         18.18         18.49         1.90 o                         
  -7   2   2          1.28          1.22         1.42 o                         
  -6   2   2         55.93         44.62         2.94 o                         
  -5   2   2         41.40         28.11         1.84 o                         
  -4   2   2       1345.18       1458.86        53.72 o                         
  -3   2   2        601.42        736.54        26.74 o                         
  -2   2   2         43.92         34.72         2.51 o                         
  -1   2   2      16157.15      17106.85       676.91 o                         
   0   2   2      13550.05      13948.12       544.97 o                         
   1   2   2       1694.00       1595.55        57.35 o                         
   2   2   2         31.51         33.17         1.81 o                         
   3   2   2       1201.23       1342.19        48.47 o                         
   4   2   2         31.33         37.84         2.32 o                         
   5   2   2        419.55        411.30        18.81 o                         
   6   2   2          0.18          0.63         1.01 o                         
   7   2   2       1934.37       1876.99        80.71 o                         
   8   2   2         88.42         72.93         4.28 o                         
   9   2   2          7.29          5.97         2.99 o                         
  10   2   2         57.73         59.28         4.08 o                         
 -10   3   2        212.76        233.24        11.55 o                         
  -9   3   2         64.29         66.66         4.25 o                         
  -8   3   2         25.41         33.06         5.61 o                         
  -7   3   2        158.34        142.85         7.33 o                         
  -6   3   2         28.43         14.16         1.65 o                         
  -5   3   2        108.63         93.00         4.10 o                         
  -4   3   2        395.15        402.47        18.52 o                         
  -3   3   2        768.91        831.47        30.50 o                         
  -2   3   2          2.94          5.85         0.82 o                         
  -1   3   2         80.62         90.95         4.78 o                         
   0   3   2          1.81          0.47         0.51 o                         
   1   3   2        378.32        435.41        17.71 o                         
   2   3   2          0.58          2.65         1.04 o                         
   3   3   2        224.36        259.50        14.08 o                         
   4   3   2        503.04        568.70        25.73 o                         
   5   3   2        254.09        261.19        12.37 o                         
   6   3   2         68.75         65.80         3.71 o                         
   7   3   2        780.96        751.17        32.46 o                         
   8   3   2        156.94        129.92         7.97 o                         
   9   3   2         25.61         27.84         2.88 o                         
  10   3   2          1.82         -0.13         2.31 o                         
 -10   4   2          7.99          8.62         2.67 o                         
  -9   4   2         36.44         36.16         3.22 o                         
  -8   4   2          2.45          2.75         2.23 o                         
  -7   4   2          6.44          4.71         1.64 o                         
  -6   4   2        100.28         86.80         4.18 o                         
  -5   4   2         30.48         36.03         2.33 o                         
  -4   4   2         46.54         46.35         2.70 o                         
  -3   4   2         58.38         59.30         3.16 o                         
  -2   4   2       5729.29       6370.21       228.45 o                         
  -1   4   2        838.36        906.98        36.41 o                         
   0   4   2        170.16        174.41         7.66 o                         
   1   4   2         34.14         38.43         2.31 o                         
   2   4   2        260.42        272.34        12.67 o                         
   3   4   2        129.33        159.11         7.02 o                         
   4   4   2         13.35         12.03         1.79 o                         
   5   4   2         85.72         82.74         4.56 o                         
   6   4   2        131.78        113.93         5.93 o                         
   7   4   2        304.83        285.75        11.16 o                         
   8   4   2        539.18        535.22        28.94 o                         
   9   4   2          5.86          8.87         2.18 o                         
  10   4   2        135.66        145.17         7.81 o                         
  -9   5   2          0.01          2.59         2.26 o                         
  -8   5   2          5.15          5.73         1.75 o                         
  -7   5   2          1.02          1.54         1.58 o                         
  -6   5   2        185.30        164.99         7.49 o                         
  -5   5   2         10.75         11.54         1.79 o                         
  -4   5   2         17.34         12.83         1.65 o                         
  -3   5   2         10.41         11.86         1.02 o                         
  -2   5   2         18.87         24.76         2.05 o                         
  -1   5   2        149.03        177.65         8.80 o                         
   0   5   2          6.30          5.14         1.43 o                         
   1   5   2         78.35         76.37         3.10 o                         
   2   5   2         68.68         67.38         4.13 o                         
   3   5   2          3.36          2.66         1.10 o                         
   4   5   2         49.58         52.65         3.48 o                         
   5   5   2          1.26          0.62         1.97 o                         
   6   5   2         27.25         22.43         2.43 o                         
   7   5   2        337.06        304.83        12.77 o                         
   8   5   2        269.44        265.58        13.11 o                         
   9   5   2          4.51          8.09         3.79 o                         
  -8   6   2        324.52        308.10        15.04 o                         
  -7   6   2         14.03         15.99         5.42 o                         
  -6   6   2          6.85          6.32         2.26 o                         
  -5   6   2         16.05         17.44         2.29 o                         
  -4   6   2         10.38          9.60         1.92 o                         
  -3   6   2        177.50        203.09        10.04 o                         
  -2   6   2        448.21        459.06        19.05 o                         
  -1   6   2          0.14         -0.74         2.24 o                         
   0   6   2         59.15         51.47         3.27 o                         
   1   6   2         13.53          7.50         1.91 o                         
   2   6   2        292.43        276.21        17.26 o                         
   3   6   2          2.18          1.95         1.31 o                         
   4   6   2         75.72         76.70         3.68 o                         
   5   6   2          9.90          9.36         1.77 o                         
   6   6   2         38.22         34.48         2.82 o                         
   7   6   2          5.93          6.58         2.75 o                         
   8   6   2        406.44        431.24        20.37 o                         
  -7   7   2         17.71         20.88         4.00 o                         
  -6   7   2          2.60          2.80         2.69 o                         
  -5   7   2        290.08        268.05        11.91 o                         
  -4   7   2         38.28         46.69         3.57 o                         
  -3   7   2        149.72        146.29         8.85 o                         
  -2   7   2          2.23          2.95         1.79 o                         
  -1   7   2         41.05         35.56         2.55 o                         
   0   7   2        106.37        107.65         6.17 o                         
   1   7   2          8.76          4.72         2.51 o                         
   2   7   2         87.22         84.98         4.98 o                         
   3   7   2         65.99         60.21         4.11 o                         
   4   7   2        434.20        448.65        24.29 o                         
   5   7   2          0.29          2.04         2.57 o                         
   6   7   2          3.91          4.50         2.25 o                         
   7   7   2         17.96         21.53         5.00 o                         
  -6   8   2         15.66         17.19         2.90 o                         
  -5   8   2        119.83        116.36         8.09 o                         
  -4   8   2        239.63        253.24        12.67 o                         
  -3   8   2         26.69         28.11         3.60 o                         
  -2   8   2          0.36          0.63         3.01 o                         
  -1   8   2         19.93         20.19         2.96 o                         
   0   8   2         56.88         46.67         5.49 o                         
   1   8   2         20.52         17.83         4.34 o                         
   2   8   2         20.05         20.09         3.37 o                         
   3   8   2         39.11         32.82         4.16 o                         
   4   8   2         63.56         66.33         4.75 o                         
   5   8   2         15.90         14.54         3.45 o                         
   6   8   2          8.72         14.68         4.28 o                         
  -4   9   2         35.63         50.92         5.83 o                         
  -3   9   2        163.14        172.40         9.44 o                         
  -2   9   2          0.34          2.46         3.12 o                         
  -1   9   2          0.35         -0.86         2.64 o                         
   0   9   2         87.21         87.85         5.75 o                         
   1   9   2         12.17         12.61         3.60 o                         
   2   9   2          0.45          1.22         3.57 o                         
   3   9   2          0.11         -1.84         3.00 o                         
   4   9   2          2.33          3.60         3.04 o                         
   0  10   2          4.43          3.40         2.85 o                         
 -11   0   3        103.41        109.98         8.77 o                         
  -9   0   3          3.39          6.43         3.45 o                         
  -7   0   3          8.57          1.28         1.38 o                         
  -5   0   3        247.10        299.80        13.93 o                         
  -3   0   3       2674.95       2758.02       169.96 o                         
  -1   0   3        610.61        777.42        33.30 o                         
   1   0   3      28177.97      30574.06      1139.21 o                         
   3   0   3        108.72        110.79         8.23 o                         
   5   0   3          5.70         12.43         1.59 o                         
   7   0   3        185.74        212.59        11.74 o                         
   9   0   3         65.88         55.19         7.58 o                         
  11   0   3         31.63         34.99         4.58 o                         
 -11   1   3        234.16        276.01        13.42 o                         
 -10   1   3         37.80         37.92         3.20 o                         
  -9   1   3          4.32          4.97         2.75 o                         
  -8   1   3         91.69         86.95         6.97 o                         
  -7   1   3         53.23         38.99         2.74 o                         
  -6   1   3         10.65          7.81         1.53 o                         
  -5   1   3          3.17          3.54         1.17 o                         
  -4   1   3       4757.55       5569.38       241.52 o                         
  -3   1   3       1602.58       1774.02        69.56 o                         
  -2   1   3         86.49        114.35         5.09 o                         
  -1   1   3        213.64        203.41         6.24 o                         
   0   1   3       3374.46       3413.83        83.73 o                         
   1   1   3         32.70         21.56         1.14 o                         
   2   1   3        345.26        388.80        17.76 o                         
   3   1   3         21.30         32.01         1.73 o                         
   4   1   3         92.41         93.33         5.09 o                         
   5   1   3         91.48         70.50         3.34 o                         
   6   1   3       1643.82       1622.19        63.20 o                         
   7   1   3        506.02        549.99        22.49 o                         
   8   1   3         24.09         26.34         2.76 o                         
   9   1   3          8.77          8.25         2.34 o                         
  10   1   3         67.50         87.21         5.21 o                         
  11   1   3         34.82         39.10         3.42 o                         
 -10   2   3          0.08          0.94         1.94 o                         
  -9   2   3          1.59          0.43         1.75 o                         
  -8   2   3         64.31         53.06         3.46 o                         
  -7   2   3        428.38        385.52        18.92 o                         
  -6   2   3         42.77         34.74         2.51 o                         
  -5   2   3         10.99         12.74         1.33 o                         
  -4   2   3       1041.47       1084.87        39.22 o                         
  -3   2   3       2038.50       2248.69        75.20 o                         
  -2   2   3          3.77          3.90         1.48 o                         
  -1   2   3        414.18        444.48        18.34 o                         
   0   2   3      34721.09      38120.05      1344.66 o                         
   1   2   3        157.86        203.61         8.76 o                         
   2   2   3        191.53        212.80        12.22 o                         
   3   2   3          2.38          8.03         1.02 o                         
   4   2   3        104.14        112.05         5.57 o                         
   5   2   3         33.49         28.43         2.09 o                         
   6   2   3         75.54         77.94         3.81 o                         
   7   2   3       1177.33       1281.57        50.42 o                         
   8   2   3        119.81         89.13         4.30 o                         
   9   2   3          4.53          4.88         2.04 o                         
  10   2   3        177.86        199.65        10.10 o                         
 -10   3   3        120.22        149.43         7.85 o                         
  -9   3   3          8.01          7.28         2.00 o                         
  -8   3   3          0.37         -0.55         1.78 o                         
  -7   3   3          3.46          7.47         1.64 o                         
  -6   3   3        256.78        257.47        10.99 o                         
  -5   3   3        139.39        141.61         5.70 o                         
  -4   3   3          4.90          6.27         1.27 o                         
  -3   3   3       1487.04       1617.67        63.93 o                         
  -2   3   3        364.68        375.71        20.03 o                         
  -1   3   3        808.34        855.75        34.35 o                         
   0   3   3         20.77         15.92         1.29 o                         
   1   3   3          5.84          3.35         0.89 o                         
   2   3   3          1.30          0.53         0.98 o                         
   3   3   3       1192.67       1319.43        54.21 o                         
   4   3   3        135.66        149.69         6.61 o                         
   5   3   3          9.28          8.90         1.50 o                         
   6   3   3        358.24        371.10        17.18 o                         
   7   3   3        174.78        172.61         8.62 o                         
   8   3   3         62.59         44.42         3.81 o                         
   9   3   3          7.89         19.20         3.42 o                         
  10   3   3        117.46        113.28         7.33 o                         
 -10   4   3         87.31        103.36         6.87 o                         
  -9   4   3         23.08         18.06         2.66 o                         
  -8   4   3         10.37          9.76         2.00 o                         
  -7   4   3        139.64        122.72         5.81 o                         
  -6   4   3        261.19        225.80         9.60 o                         
  -5   4   3        286.51        288.33        11.09 o                         
  -4   4   3         99.57        106.29         4.49 o                         
  -3   4   3         70.18         67.34         3.07 o                         
  -2   4   3        393.44        443.43        24.27 o                         
  -1   4   3       7287.69       8136.22       356.93 o                         
   0   4   3          0.03          0.96         1.21 o                         
   1   4   3        159.33        162.18         9.37 o                         
   2   4   3         17.21         12.11         1.36 o                         
   3   4   3         59.36         66.99         3.65 o                         
   4   4   3         12.72         12.06         2.61 o                         
   5   4   3         29.58         28.67         2.71 o                         
   6   4   3        127.82        114.49         6.01 o                         
   7   4   3       1156.81       1201.93        46.99 o                         
   8   4   3        180.74        194.58        11.51 o                         
   9   4   3        147.23        144.35         9.11 o                         
  10   4   3         55.06         57.85         5.65 o                         
  -9   5   3         60.48         60.82         4.81 o                         
  -8   5   3          2.33          0.84         1.75 o                         
  -7   5   3         71.63         66.38         4.28 o                         
  -6   5   3        192.10        171.28         6.97 o                         
  -5   5   3          0.03          0.81         1.53 o                         
  -4   5   3          9.24          9.63         1.79 o                         
  -3   5   3          9.16          7.13         1.30 o                         
  -2   5   3        205.83        224.61         9.78 o                         
  -1   5   3        801.82        876.79        45.46 o                         
   0   5   3         98.08         86.60         4.29 o                         
   1   5   3         20.49         12.95         1.57 o                         
   2   5   3          1.15          0.59         1.16 o                         
   3   5   3       1725.19       1953.58        70.10 o                         
   4   5   3        243.53        262.79        10.35 o                         
   5   5   3         23.62         31.71         2.49 o                         
   6   5   3         28.83         25.98         3.18 o                         
   7   5   3        186.03        212.19         9.35 o                         
   8   5   3         19.62         17.92         2.60 o                         
   9   5   3          2.70          4.94         2.87 o                         
  -8   6   3         18.15         18.12         2.83 o                         
  -7   6   3          4.24          5.99         3.32 o                         
  -6   6   3        263.51        238.23        15.30 o                         
  -5   6   3         28.84         26.68         2.83 o                         
  -4   6   3         23.22         26.45         2.80 o                         
  -3   6   3         46.73         47.98         3.10 o                         
  -2   6   3        256.40        292.54        12.66 o                         
  -1   6   3        185.19        198.50         9.75 o                         
   0   6   3          0.31         -0.45         1.35 o                         
   1   6   3         14.73         13.53         1.08 o                         
   2   6   3         18.28         12.47         3.38 o                         
   3   6   3        370.70        402.32        18.91 o                         
   4   6   3          3.10          2.71         1.43 o                         
   5   6   3          8.06          6.60         1.76 o                         
   6   6   3         38.06         33.54         2.65 o                         
   7   6   3         29.00         24.23         3.54 o                         
   8   6   3        207.22        232.26        13.62 o                         
  -7   7   3         35.83         42.91         9.37 o                         
  -6   7   3          0.83          5.24         5.59 o                         
  -5   7   3        153.71        155.67         7.47 o                         
  -4   7   3        177.20        191.61         9.80 o                         
  -3   7   3        158.37        157.77         8.08 o                         
  -2   7   3          5.47          4.87         1.77 o                         
  -1   7   3         20.62         17.32         2.00 o                         
   0   7   3        212.16        213.58        12.56 o                         
   1   7   3          8.45          9.41         2.31 o                         
   2   7   3         32.65         30.79         3.32 o                         
   3   7   3         20.30         18.49         2.22 o                         
   4   7   3        432.36        416.54        22.68 o                         
   5   7   3          7.22          6.23         2.86 o                         
   6   7   3         36.16         34.42         5.38 o                         
   7   7   3          0.56          0.75         2.58 o                         
  -6   8   3          3.06          3.88         2.54 o                         
  -5   8   3         64.30         62.26         4.56 o                         
  -4   8   3        202.87        221.00        12.93 o                         
  -3   8   3        153.12        131.79         7.37 o                         
  -2   8   3         25.71         25.35         4.25 o                         
  -1   8   3          0.01         -1.76         2.47 o                         
   1   8   3         14.58         14.14         3.30 o                         
   2   8   3         74.16         82.35         6.74 o                         
   3   8   3         18.61         21.23         3.73 o                         
   4   8   3          9.22          6.10         2.87 o                         
   5   8   3         23.81         23.76         3.78 o                         
   6   8   3          8.43         10.29         3.31 o                         
  -4   9   3        196.89        188.04        10.05 o                         
  -3   9   3         17.26         18.62         3.38 o                         
  -2   9   3          0.16         -2.08         3.10 o                         
  -1   9   3         15.69         16.20         3.09 o                         
   0   9   3          1.76          0.53         2.79 o                         
   1   9   3          5.46          2.08         2.75 o                         
   2   9   3         44.66         43.30         4.13 o                         
   3   9   3          4.70          3.78         3.37 o                         
   4   9   3          3.26          3.91         3.06 o                         
 -10   0   4         12.62         13.46         3.28 o                         
  -8   0   4        552.52        450.45        41.96 o                         
  -6   0   4         30.33         27.55         3.17 o                         
  -4   0   4       5550.18       5775.73       285.15 o                         
  -2   0   4       2445.96       2229.37       113.11 o                         
   0   0   4       2828.80       3182.53       122.94 o                         
   2   0   4       5249.28       5575.52       278.81 o                         
   4   0   4         46.67         42.60         2.86 o                         
   6   0   4       4765.99       4787.43       242.00 o                         
   8   0   4          0.17          0.58         1.63 o                         
  10   0   4         61.36         64.90         6.07 o                         
 -11   1   4         81.07         88.03         5.28 o                         
 -10   1   4         34.89         46.77         3.51 o                         
  -9   1   4          8.94          6.93         2.40 o                         
  -8   1   4        120.98         96.93         7.77 o                         
  -7   1   4        196.71        179.38         7.92 o                         
  -6   1   4         17.39         15.61         1.69 o                         
  -5   1   4        187.96        210.17        10.06 o                         
  -4   1   4          0.46          0.82         1.36 o                         
  -3   1   4        418.09        413.31        18.63 o                         
  -2   1   4         86.28         77.29         3.94 o                         
  -1   1   4       1647.93       1669.06        51.49 o                         
   0   1   4         18.63         15.30         0.67 o                         
   1   1   4       2116.64       2174.48        66.69 o                         
   2   1   4        708.16        767.08        27.62 o                         
   3   1   4        137.83        154.91         8.58 o                         
   4   1   4        284.90        329.70        13.50 o                         
   5   1   4          4.91          4.30         0.95 o                         
   6   1   4          0.66          2.20         1.16 o                         
   7   1   4        345.07        378.97        14.38 o                         
   8   1   4        105.04        106.32         5.56 o                         
   9   1   4          5.44          5.55         2.61 o                         
  10   1   4         39.77         39.95         3.90 o                         
  11   1   4         18.20         14.80         2.69 o                         
 -10   2   4          0.06          0.01         1.86 o                         
  -9   2   4         56.86         69.82         4.99 o                         
  -8   2   4         35.69         21.49         2.04 o                         
  -7   2   4        399.52        332.38        18.12 o                         
  -6   2   4         80.10         83.75         4.59 o                         
  -5   2   4        491.11        549.77        24.87 o                         
  -4   2   4        118.64        117.04         5.25 o                         
  -3   2   4        368.23        333.25        12.35 o                         
  -2   2   4         41.10         54.53         2.67 o                         
  -1   2   4         73.60        109.32         8.85 o                         
   0   2   4      13894.82      14757.04       643.65 o                         
   1   2   4        792.48        803.42        31.92 o                         
   2   2   4          0.87          0.32         0.93 o                         
   3   2   4        730.29        768.36        34.30 o                         
   4   2   4        389.95        448.09        23.18 o                         
   5   2   4        396.97        394.95        16.28 o                         
   6   2   4        822.16        883.52        35.35 o                         
   7   2   4         34.56         33.41         2.34 o                         
   8   2   4         36.79         38.51         2.74 o                         
   9   2   4          4.43          2.78         2.45 o                         
  10   2   4          4.86          7.56         2.35 o                         
 -10   3   4         17.26         15.74         2.41 o                         
  -9   3   4         20.78         12.86         2.42 o                         
  -8   3   4          0.04         -0.04         1.83 o                         
  -7   3   4        117.91        101.52         5.54 o                         
  -6   3   4          0.01          0.07         1.18 o                         
  -5   3   4        987.33       1094.57        36.08 o                         
  -4   3   4         39.83         41.26         2.29 o                         
  -3   3   4        462.62        485.69        21.71 o                         
  -2   3   4          0.07          0.74         0.57 o                         
  -1   3   4        277.01        347.46        16.23 o                         
   0   3   4         31.76         18.92         1.40 o                         
   1   3   4         27.38         33.77         1.79 o                         
   2   3   4        117.33        121.14         4.95 o                         
   3   3   4          0.04          2.03         1.10 o                         
   4   3   4        172.95        203.01         9.71 o                         
   5   3   4        294.93        268.86        10.45 o                         
   6   3   4        531.27        527.50        21.44 o                         
   7   3   4        214.00        214.26        12.00 o                         
   8   3   4        218.08        233.42        13.34 o                         
   9   3   4         53.50         55.58         4.54 o                         
  10   3   4         58.19         66.18         4.46 o                         
 -10   4   4          2.50          4.75         2.53 o                         
  -9   4   4         20.68         17.81         2.39 o                         
  -8   4   4         28.21         29.90         2.75 o                         
  -7   4   4         37.71         22.50         2.02 o                         
  -6   4   4         22.47         16.48         1.44 o                         
  -5   4   4        195.54        193.93         7.73 o                         
  -4   4   4          0.11          2.08         1.11 o                         
  -3   4   4         31.38         35.45         2.09 o                         
  -2   4   4         11.31         15.29         1.84 o                         
  -1   4   4      15218.74      17050.65       669.23 o                         
   0   4   4         64.01         71.65         3.99 o                         
   1   4   4         32.20         28.32         2.14 o                         
   2   4   4       1053.36       1117.60        44.02 o                         
   3   4   4         32.03         26.53         2.14 o                         
   4   4   4          8.18          7.83         1.73 o                         
   5   4   4        269.69        271.99        12.90 o                         
   6   4   4         64.47         67.23         3.99 o                         
   7   4   4          0.93          5.64         1.71 o                         
   8   4   4        121.04        137.91        14.80 o                         
   9   4   4          5.91          6.09         2.68 o                         
  10   4   4          0.04         -1.20         2.49 o                         
  -9   5   4          0.46          2.07         2.18 o                         
  -8   5   4         34.60         39.23         3.19 o                         
  -7   5   4          2.59          4.46         2.09 o                         
  -6   5   4         15.83         13.76         1.73 o                         
  -5   5   4         34.80         42.83         2.77 o                         
  -4   5   4         89.50         95.92         4.81 o                         
  -3   5   4          3.01          2.09         0.70 o                         
  -2   5   4         56.27         62.89         3.52 o                         
  -1   5   4          0.99          2.58         2.02 o                         
   0   5   4        112.69        124.47         5.80 o                         
   1   5   4          5.49          5.44         1.04 o                         
   2   5   4         45.75         48.09         2.97 o                         
   3   5   4         43.37         47.05         3.04 o                         
   4   5   4         29.42         33.41         2.45 o                         
   5   5   4         29.30         31.60         2.60 o                         
   6   5   4         43.38         37.92         3.52 o                         
   7   5   4        801.37        790.33        34.96 o                         
   8   5   4         19.18         27.58         3.61 o                         
   9   5   4        179.69        175.68        10.82 o                         
  -8   6   4         98.67        103.45         6.20 o                         
  -7   6   4         18.88         19.75         4.04 o                         
  -6   6   4         49.02         43.44         3.09 o                         
  -5   6   4        355.00        358.46        17.19 o                         
  -4   6   4         84.14         77.42         5.47 o                         
  -3   6   4        107.33        102.69         5.77 o                         
  -2   6   4       3488.74       3883.75       152.01 o                         
  -1   6   4         20.18         22.64         2.58 o                         
   0   6   4          0.04         -0.13         1.43 o                         
   1   6   4          4.50          5.09         1.11 o                         
   2   6   4        196.41        200.97         8.81 o                         
   3   6   4         79.92         79.27         3.79 o                         
   4   6   4         10.20         10.65         1.75 o                         
   5   6   4        153.57        152.89         7.14 o                         
   6   6   4         90.85         74.48         4.09 o                         
   7   6   4         97.52        106.92         6.19 o                         
   8   6   4          7.96         12.00         2.68 o                         
  -7   7   4         26.39         33.36         3.60 o                         
  -6   7   4          2.30          1.52         2.49 o                         
  -5   7   4         47.59         51.68         4.52 o                         
  -4   7   4          1.61          1.35         2.53 o                         
  -3   7   4         81.90         74.16         4.16 o                         
  -2   7   4         82.09         82.44         4.98 o                         
  -1   7   4         12.76         10.66         1.93 o                         
   0   7   4          2.50          3.04         1.55 o                         
   1   7   4          1.31         -0.50         2.09 o                         
   2   7   4        479.78        465.98        25.77 o                         
   3   7   4          2.18          2.40         1.84 o                         
   4   7   4        176.30        189.24        10.97 o                         
   5   7   4        123.08        117.92         6.63 o                         
   6   7   4         86.67         74.47         4.41 o                         
   7   7   4         34.17         40.67         4.67 o                         
  -6   8   4          1.12         -0.36         4.82 o                         
  -5   8   4          0.04          1.41         2.28 o                         
  -4   8   4        311.91        299.72        14.85 o                         
  -3   8   4        375.84        388.41        18.81 o                         
  -2   8   4        107.25        111.43         6.63 o                         
  -1   8   4         16.64         20.55         3.10 o                         
   0   8   4        119.34        125.36        14.29 o                         
   1   8   4         63.47         71.86         7.15 o                         
   2   8   4        151.23        153.31         8.36 o                         
   3   8   4          5.18          3.68         2.83 o                         
   4   8   4          0.31          1.70         2.81 o                         
   5   8   4          0.66          5.17         3.17 o                         
   6   8   4         73.23         60.63         5.82 o                         
  -4   9   4          2.87          4.19         3.26 o                         
  -3   9   4         60.62         58.02         4.75 o                         
  -2   9   4          5.66          4.29         3.85 o                         
  -1   9   4          0.43         -0.67         2.71 o                         
   0   9   4         30.79         32.61         4.38 o                         
   1   9   4         63.25         56.68         5.34 o                         
   2   9   4          6.52          5.98         3.02 o                         
   3   9   4         11.35          8.63         3.69 o                         
   4   9   4          0.05          1.65         3.02 o                         
 -11   0   5         22.38         17.83         5.65 o                         
  -9   0   5          0.45          0.78         2.99 o                         
  -7   0   5        104.42        105.51         7.93 o                         
  -5   0   5          9.56         10.89         1.35 o                         
  -3   0   5        627.73        763.63        33.85 o                         
  -1   0   5         34.87         56.58         3.54 o                         
   1   0   5        260.21        331.68        17.87 o                         
   3   0   5         31.48         56.58         4.30 o                         
   5   0   5        157.82        157.84         8.87 o                         
   7   0   5       3715.92       3913.06       196.42 o                         
   9   0   5         47.50         59.96         4.38 o                         
  11   0   5         15.28         14.51         3.98 o                         
 -11   1   5        240.58        257.90        12.61 o                         
 -10   1   5         93.53        110.82         6.19 o                         
  -9   1   5         16.11         18.07         3.37 o                         
  -8   1   5         40.46         35.83         2.78 o                         
  -7   1   5        326.96        289.40        13.65 o                         
  -6   1   5         97.02         82.43         4.44 o                         
  -5   1   5        674.29        753.01        38.79 o                         
  -4   1   5       1112.53       1227.79        54.09 o                         
  -3   1   5         62.01         89.77         4.59 o                         
  -2   1   5        185.63        196.13         7.46 o                         
  -1   1   5       1160.50       1271.91        38.81 o                         
   0   1   5       8443.53       8696.82       250.18 o                         
   1   1   5       1940.83       1981.96        70.18 o                         
   2   1   5       1229.36       1171.79        45.91 o                         
   3   1   5          5.64          1.01         0.92 o                         
   4   1   5         80.01         76.29         3.99 o                         
   5   1   5        460.24        435.68        17.70 o                         
   6   1   5          0.09          3.26         1.08 o                         
   7   1   5        193.32        187.32         7.50 o                         
   8   1   5          4.36          2.87         1.36 o                         
   9   1   5         33.29         34.47         2.86 o                         
  10   1   5         11.56         10.00         2.81 o                         
 -10   2   5         18.14         19.68         2.48 o                         
  -9   2   5        133.51        114.98         6.28 o                         
  -8   2   5         13.52          9.27         1.81 o                         
  -7   2   5         49.16         40.76         3.33 o                         
  -6   2   5          1.05          0.34         1.26 o                         
  -5   2   5        230.65        208.86         9.97 o                         
  -4   2   5        465.63        531.54        21.29 o                         
  -3   2   5         54.19         84.10         3.81 o                         
  -2   2   5          0.53          0.73         0.84 o                         
  -1   2   5       1863.05       2041.54        80.29 o                         
   0   2   5         61.20         84.58         5.77 o                         
   1   2   5        276.60        305.68        12.71 o                         
   2   2   5        127.33        153.28         7.42 o                         
   3   2   5          4.96          3.58         1.54 o                         
   4   2   5         16.90         28.02         1.81 o                         
   5   2   5        741.02        730.10        29.56 o                         
   6   2   5        756.73        776.61        31.28 o                         
   7   2   5        484.06        484.53        18.21 o                         
   8   2   5        356.22        366.17        13.98 o                         
   9   2   5         10.17         19.00         5.06 o                         
  10   2   5          2.16          2.22         2.21 o                         
 -10   3   5         54.42         56.33         3.93 o                         
  -9   3   5         36.29         32.73         2.82 o                         
  -8   3   5          0.26          1.00         2.30 o                         
  -7   3   5         43.23         39.23         3.38 o                         
  -6   3   5        104.00         87.52         4.29 o                         
  -5   3   5       1223.45       1322.15        42.82 o                         
  -4   3   5         62.15         60.55         2.76 o                         
  -3   3   5        293.86        295.03        13.93 o                         
  -2   3   5        692.88        777.68        26.23 o                         
  -1   3   5       1647.36       1810.30        79.93 o                         
   0   3   5         77.84         66.06         3.86 o                         
   1   3   5          1.08          0.59         0.88 o                         
   2   3   5        128.30        154.60         6.72 o                         
   3   3   5          6.54          6.94         1.27 o                         
   4   3   5         19.92         30.04         1.99 o                         
   5   3   5        203.91        205.05         9.96 o                         
   6   3   5        820.43        885.12        32.46 o                         
   7   3   5         19.33         17.45         2.21 o                         
   8   3   5        315.18        291.98        13.84 o                         
   9   3   5         10.87         13.43         2.56 o                         
  10   3   5          1.27          1.44         2.19 o                         
 -10   4   5          7.55          9.62         3.16 o                         
  -9   4   5         16.29         11.51         2.42 o                         
  -8   4   5         15.29         10.80         2.08 o                         
  -7   4   5         47.34         42.62         2.77 o                         
  -6   4   5        352.29        334.40        11.82 o                         
  -5   4   5          0.52          1.23         1.04 o                         
  -4   4   5        133.00        134.83         6.77 o                         
  -3   4   5         10.25         12.67         1.22 o                         
  -2   4   5         70.03         74.59         3.76 o                         
  -1   4   5       3564.76       4255.43       167.31 o                         
   0   4   5        445.63        502.76        22.97 o                         
   1   4   5        350.33        411.40        30.64 o                         
   2   4   5        177.13        208.89        10.07 o                         
   3   4   5        701.89        791.01        31.65 o                         
   4   4   5         67.91         75.94         4.22 o                         
   5   4   5         41.16         38.31         2.80 o                         
   6   4   5         64.73         70.66         4.17 o                         
   7   4   5        126.34        110.03         5.82 o                         
   8   4   5        245.89        245.01        24.45 o                         
   9   4   5          3.65          4.99         3.17 o                         
  10   4   5          8.38          9.33         2.77 o                         
  -9   5   5         21.45         26.86         3.04 o                         
  -8   5   5         87.40         92.12         5.52 o                         
  -7   5   5         61.49         62.55         3.72 o                         
  -6   5   5        341.58        352.74        16.69 o                         
  -5   5   5        224.72        207.82         9.18 o                         
  -4   5   5        168.81        185.85         9.26 o                         
  -3   5   5        134.88        151.53         7.87 o                         
  -2   5   5        122.55        111.48         6.03 o                         
  -1   5   5         19.74         27.58         2.36 o                         
   0   5   5         17.11         19.24         1.85 o                         
   1   5   5        274.66        311.15        14.73 o                         
   2   5   5         26.92         29.28         3.98 o                         
   3   5   5        292.00        338.41        15.97 o                         
   4   5   5       1276.24       1372.33        60.65 o                         
   5   5   5         18.58         13.25         1.88 o                         
   6   5   5          0.31         -0.44         2.29 o                         
   7   5   5         15.91         16.93         2.24 o                         
   8   5   5         14.97          9.33         3.59 o                         
   9   5   5         14.23         17.44         3.97 o                         
  -8   6   5          1.20         -0.93         3.06 o                         
  -7   6   5          1.36         -0.20         2.49 o                         
  -6   6   5         24.76         30.39         3.02 o                         
  -5   6   5        206.80        188.75         8.56 o                         
  -4   6   5        339.88        369.15        15.63 o                         
  -3   6   5          0.27          0.15         1.76 o                         
  -2   6   5       3291.03       3691.37       162.45 o                         
  -1   6   5         13.46         16.84         2.12 o                         
   0   6   5        255.08        261.38        12.79 o                         
   1   6   5        100.13         99.39         5.13 o                         
   2   6   5        101.78        101.36         5.38 o                         
   3   6   5         12.07         13.54         1.99 o                         
   4   6   5         32.70         33.33         2.50 o                         
   5   6   5        186.80        187.14         8.43 o                         
   6   6   5        162.37        161.55         8.33 o                         
   7   6   5         68.78         64.15         5.35 o                         
   8   6   5          9.63          8.77         2.69 o                         
  -7   7   5         75.44         74.71         5.13 o                         
  -6   7   5         23.32         20.98         3.09 o                         
  -5   7   5          5.52          5.57         3.11 o                         
  -4   7   5         83.59         86.56         6.38 o                         
  -3   7   5          4.45          6.53         1.86 o                         
  -2   7   5        309.76        305.34        13.29 o                         
  -1   7   5          2.01          1.72         1.58 o                         
   0   7   5          4.98          6.42         1.68 o                         
   1   7   5         17.09         20.11         3.20 o                         
   2   7   5         20.93         18.78         2.70 o                         
   3   7   5          1.22          1.64         1.81 o                         
   4   7   5         50.92         53.58         4.33 o                         
   5   7   5        164.63        159.75         8.34 o                         
   6   7   5         41.61         41.36         3.27 o                         
   7   7   5          5.58          5.68         2.78 o                         
  -6   8   5         22.45         17.98         2.91 o                         
  -5   8   5         15.24         13.36         2.46 o                         
  -4   8   5        127.68        135.29         8.71 o                         
  -3   8   5        132.47        130.77         7.36 o                         
  -2   8   5        104.49        101.93         6.24 o                         
  -1   8   5          0.65          1.84         3.34 o                         
   0   8   5         13.91         14.87         4.32 o                         
   1   8   5        140.41        133.98        10.81 o                         
   2   8   5          1.54          1.69         3.74 o                         
   3   8   5          0.04          1.27         2.86 o                         
   4   8   5          0.82          0.22         2.86 o                         
   5   8   5        113.79        105.96        14.30 o                         
   6   8   5          6.80          7.28         2.88 o                         
  -4   9   5          7.33          6.03         3.12 o                         
  -3   9   5          7.85          9.00         3.13 o                         
  -2   9   5          6.40          6.07         3.38 o                         
  -1   9   5          3.69          2.11         3.38 o                         
   0   9   5          9.83         11.61         3.70 o                         
   1   9   5         47.65         47.25         4.20 o                         
   2   9   5         96.73         95.88         6.18 o                         
   3   9   5          0.04         -1.37         3.28 o                         
   4   9   5          2.36          0.08         3.08 o                         
 -10   0   6         60.14         50.46         5.29 o                         
  -8   0   6        133.94        105.41        12.73 o                         
  -6   0   6          0.11          0.76         1.77 o                         
  -4   0   6        960.20       1194.57        51.47 o                         
  -2   0   6       1153.85       1368.92        85.41 o                         
   0   0   6         66.09        106.81         5.82 o                         
   2   0   6         89.53        100.33         5.72 o                         
   6   0   6       2835.31       2836.61       176.19 o                         
   8   0   6          0.01         -1.36         2.12 o                         
  10   0   6         10.25         15.71         3.51 o                         
 -10   1   6          1.88          0.09         1.85 o                         
  -9   1   6          3.08          4.12         2.08 o                         
  -8   1   6        186.93        158.85         8.01 o                         
  -7   1   6         43.45         32.29         3.15 o                         
  -6   1   6          6.13          5.98         1.19 o                         
  -5   1   6        223.60        271.40        14.69 o                         
  -4   1   6        502.98        552.46        24.78 o                         
  -3   1   6       1023.91       1196.67        52.64 o                         
  -2   1   6        496.48        535.51        19.53 o                         
  -1   1   6          2.06          0.42         0.66 o                         
   0   1   6       3609.15       4142.77       154.75 o                         
   1   1   6        623.90        530.29        17.67 o                         
   2   1   6        136.08        182.40         7.59 o                         
   3   1   6        717.10        736.93        32.37 o                         
   4   1   6         12.39         20.60         1.93 o                         
   5   1   6          7.07          7.79         1.07 o                         
   6   1   6       3007.02       3056.19       108.64 o                         
   7   1   6        925.98        988.54        39.33 o                         
   8   1   6          1.38          1.12         1.33 o                         
   9   1   6          5.95          2.65         1.90 o                         
  10   1   6         25.11         27.07         3.41 o                         
 -10   2   6         33.25         42.69         4.77 o                         
  -9   2   6         19.10         17.36         3.28 o                         
  -8   2   6          0.38          0.87         1.33 o                         
  -7   2   6        116.24         91.29         4.99 o                         
  -6   2   6         80.33         59.42         3.55 o                         
  -5   2   6         19.75         25.94         1.80 o                         
  -4   2   6        223.65        258.42        13.99 o                         
  -3   2   6         37.13         46.80         2.10 o                         
  -2   2   6        106.59         94.82         4.27 o                         
  -1   2   6         93.07         91.68         4.98 o                         
   0   2   6          4.12          7.15         1.17 o                         
   1   2   6       1311.77       1384.57        68.62 o                         
   2   2   6        281.81        308.73        20.34 o                         
   3   2   6        686.50        739.81        33.16 o                         
   4   2   6        200.85        191.89         7.49 o                         
   5   2   6        105.05         93.01         5.22 o                         
   6   2   6       1595.15       1655.56        73.30 o                         
   7   2   6        605.50        608.43        24.58 o                         
   8   2   6         20.42         24.34         2.08 o                         
   9   2   6          2.32         -0.95         1.88 o                         
  10   2   6          7.88          6.21         2.29 o                         
 -10   3   6          0.57          0.95         2.10 o                         
  -9   3   6         80.95         77.83         4.70 o                         
  -8   3   6         31.68         29.11         3.74 o                         
  -7   3   6         40.89         45.11         3.62 o                         
  -6   3   6        876.64        872.00        34.68 o                         
  -5   3   6         66.52         51.70         3.64 o                         
  -4   3   6        155.93        174.31         8.30 o                         
  -3   3   6          0.07         -0.08         0.93 o                         
  -2   3   6        140.01        140.48         6.88 o                         
  -1   3   6        396.02        492.68        20.35 o                         
   0   3   6        286.22        343.22        17.16 o                         
   1   3   6         83.19         84.40         4.41 o                         
   2   3   6        336.89        305.57        14.20 o                         
   3   3   6       5190.31       5947.73       232.65 o                         
   4   3   6         47.11         58.57         3.05 o                         
   5   3   6        274.14        250.96        10.75 o                         
   6   3   6        199.23        186.41         8.21 o                         
   7   3   6        630.26        710.42        46.03 o                         
   8   3   6         15.14         10.78         1.84 o                         
   9   3   6          7.78          8.65         2.15 o                         
  10   3   6        148.66        165.23         9.94 o                         
 -10   4   6         16.92         13.48         2.88 o                         
  -9   4   6          0.15         -0.02         2.76 o                         
  -8   4   6         24.00         25.69         2.64 o                         
  -7   4   6        139.84        122.31         5.79 o                         
  -6   4   6        228.87        184.94         8.21 o                         
  -5   4   6        627.31        686.59        24.96 o                         
  -4   4   6         64.80         62.91         3.27 o                         
  -3   4   6          9.31         11.12         1.30 o                         
  -2   4   6          4.92         11.03         1.46 o                         
  -1   4   6        613.31        685.88        31.11 o                         
   0   4   6       1505.32       1758.24        62.28 o                         
   1   4   6          1.22          2.73         1.56 o                         
   2   4   6         79.22         88.80         5.66 o                         
   3   4   6        144.93        169.83         8.41 o                         
   4   4   6        513.08        577.98        21.59 o                         
   5   4   6        139.73        128.75         5.94 o                         
   6   4   6         22.30         22.80         2.31 o                         
   7   4   6        102.02         98.48         6.24 o                         
   8   4   6         58.30         50.90         5.34 o                         
   9   4   6         24.00         25.50         3.22 o                         
  10   4   6         23.58         17.22         4.00 o                         
  -9   5   6          1.70          3.61         2.24 o                         
  -8   5   6         59.96         55.78         3.52 o                         
  -7   5   6          0.01          1.97         1.56 o                         
  -6   5   6        444.09        427.97        15.93 o                         
  -5   5   6        504.46        505.51        23.35 o                         
  -4   5   6        378.95        406.10        15.51 o                         
  -3   5   6         38.32         43.39         3.16 o                         
  -2   5   6         48.46         58.14         3.33 o                         
  -1   5   6        266.40        290.73        12.49 o                         
   0   5   6          0.66          0.31         1.77 o                         
   1   5   6         16.12         19.04         1.58 o                         
   2   5   6        135.02        148.49         6.64 o                         
   3   5   6         14.68         10.69         1.57 o                         
   4   5   6        891.76       1150.61        82.64 o                         
   5   5   6        102.29        108.21         5.26 o                         
   6   5   6         38.03         40.77         2.80 o                         
   7   5   6         45.84         40.39         3.59 o                         
   8   5   6        145.73        158.40         9.70 o                         
   9   5   6         63.08         68.64         5.45 o                         
  -8   6   6         13.66         20.85         3.17 o                         
  -7   6   6         15.22         15.41         3.92 o                         
  -6   6   6          0.59         -0.21         2.29 o                         
  -5   6   6        359.98        366.37        17.16 o                         
  -4   6   6        454.54        445.31        31.11 o                         
  -3   6   6          0.78         -1.05         1.75 o                         
  -2   6   6        683.69        730.93        29.89 o                         
  -1   6   6        952.02       1095.99        49.32 o                         
   0   6   6        398.32        434.05        18.33 o                         
   1   6   6         35.35         31.86         2.25 o                         
   2   6   6        184.46        189.06         7.77 o                         
   3   6   6          5.64          7.50         2.00 o                         
   4   6   6         59.23         68.07         4.12 o                         
   5   6   6          6.62          6.45         1.86 o                         
   6   6   6         40.20         41.44         3.62 o                         
   7   6   6         60.80         57.86         5.65 o                         
   8   6   6         20.75         21.87         3.22 o                         
  -7   7   6          2.32          2.17         2.61 o                         
  -6   7   6          9.58          8.25         2.85 o                         
  -5   7   6         13.58         10.68         2.48 o                         
  -4   7   6        253.09        297.46        16.76 o                         
  -3   7   6        150.88        153.44         7.21 o                         
  -2   7   6         25.05         21.38         2.56 o                         
  -1   7   6        108.40        109.76         5.46 o                         
   0   7   6         37.51         31.70         2.51 o                         
   1   7   6         70.23         66.40         4.51 o                         
   2   7   6         10.72          9.81         1.56 o                         
   3   7   6          8.62          8.69         2.01 o                         
   4   7   6          1.16          0.79         2.21 o                         
   5   7   6         40.43         43.00         3.31 o                         
   6   7   6         91.22         93.46         5.17 o                         
   7   7   6          1.65          2.66         2.74 o                         
  -6   8   6         23.14         17.51         3.16 o                         
  -5   8   6          9.81          7.55         2.35 o                         
  -4   8   6         14.85         16.13         2.60 o                         
  -3   8   6       1276.58       1393.85        62.42 o                         
  -2   8   6         92.99        100.88         7.32 o                         
  -1   8   6          0.29         -1.18         2.70 o                         
   0   8   6          0.00         -3.09         3.86 o                         
   1   8   6        641.05        656.84        43.51 o                         
   2   8   6          4.78          0.16         3.73 o                         
   3   8   6         16.64         16.14         4.47 o                         
   4   8   6          1.23          0.49         3.22 o                         
   5   8   6        117.66        117.39        10.13 o                         
   6   8   6          5.86          4.45         3.23 o                         
  -4   9   6         49.20         46.81         4.27 o                         
  -3   9   6        610.12        611.21        28.39 o                         
  -2   9   6         12.73         13.69         3.60 o                         
  -1   9   6         19.83         20.69         3.35 o                         
   0   9   6          3.15          2.79         2.85 o                         
   1   9   6         27.74         24.56         4.07 o                         
   2   9   6         38.07         40.05         4.08 o                         
   3   9   6          7.31          9.08         3.42 o                         
   4   9   6          1.09          1.99         3.08 o                         
  -9   0   7         13.72         12.83         3.09 o                         
  -7   0   7       1323.33       1146.37        72.30 o                         
  -5   0   7        455.66        462.39        25.34 o                         
  -3   0   7        406.23        431.51        19.52 o                         
  -1   0   7        390.33        511.77        31.91 o                         
   1   0   7       3887.78       4097.68       256.47 o                         
   3   0   7        250.62        254.67        13.71 o                         
   5   0   7         15.43         15.18         1.83 o                         
   7   0   7        300.73        321.51        21.54 o                         
   9   0   7          5.00          1.65         2.01 o                         
 -10   1   7          7.45          5.59         2.19 o                         
  -9   1   7          3.69          3.62         1.89 o                         
  -8   1   7         58.50         47.47         3.26 o                         
  -7   1   7        613.25        552.39        24.30 o                         
  -6   1   7         19.46         19.81         1.59 o                         
  -5   1   7         15.91         16.70         1.77 o                         
  -4   1   7        766.42        819.90        42.25 o                         
  -3   1   7        279.75        309.76        11.53 o                         
  -2   1   7        974.15        987.26        35.48 o                         
  -1   1   7         71.84         85.71         3.58 o                         
   0   1   7         19.71         18.46         1.01 o                         
   1   1   7        127.78        117.29         4.73 o                         
   2   1   7      11312.62      12794.04       428.83 o                         
   3   1   7         35.93         38.38         2.31 o                         
   4   1   7         46.32         60.69         2.96 o                         
   5   1   7        515.82        523.90        19.29 o                         
   6   1   7         82.19         79.41         3.90 o                         
   7   1   7        167.90        165.52         7.40 o                         
   8   1   7         93.67         83.74         3.88 o                         
   9   1   7         87.21        101.08         5.67 o                         
  10   1   7         57.40         77.75         6.92 o                         
 -10   2   7          0.26          1.65         2.28 o                         
  -9   2   7          2.65          3.37         2.27 o                         
  -8   2   7        408.59        373.68        17.63 o                         
  -7   2   7        309.82        249.95        12.02 o                         
  -6   2   7          1.49          2.00         1.33 o                         
  -5   2   7        262.92        269.45        12.76 o                         
  -4   2   7       1025.59       1083.23        42.67 o                         
  -3   2   7         82.24         78.78         3.07 o                         
  -2   2   7         36.60         35.12         1.94 o                         
  -1   2   7         50.47         42.28         1.95 o                         
   0   2   7         33.09         23.74         3.24 o                         
   1   2   7        889.26        883.89        44.75 o                         
   2   2   7       1152.46       1122.95        49.44 o                         
   3   2   7        289.27        334.99        13.84 o                         
   4   2   7        223.91        250.18        10.54 o                         
   5   2   7        166.34        155.09         6.86 o                         
   6   2   7        738.96        776.36        34.87 o                         
   7   2   7         77.51         81.58         4.04 o                         
   8   2   7          0.47         -0.45         1.35 o                         
   9   2   7         40.31         41.57         2.86 o                         
  10   2   7          2.24          1.19         2.54 o                         
 -10   3   7          7.08          5.93         2.07 o                         
  -9   3   7          1.18          0.05         1.91 o                         
  -8   3   7        212.03        208.29        10.32 o                         
  -7   3   7         44.21         31.77         3.70 o                         
  -6   3   7         64.74         44.44         3.30 o                         
  -5   3   7         15.10         17.20         2.01 o                         
  -4   3   7        275.51        346.75        14.43 o                         
  -3   3   7         32.65         31.06         1.92 o                         
  -2   3   7         23.71         18.90         1.42 o                         
  -1   3   7       1089.17       1154.96        46.57 o                         
   0   3   7       1168.30       1101.41        37.15 o                         
   1   3   7         19.99         21.80         1.84 o                         
   2   3   7         79.46         85.59         5.16 o                         
   3   3   7       1393.26       1569.12        61.83 o                         
   4   3   7         60.46         63.41         3.23 o                         
   5   3   7        762.73        793.61        35.82 o                         
   6   3   7         67.40         60.01         3.23 o                         
   7   3   7        287.87        273.56        15.22 o                         
   8   3   7         65.90         55.00         4.01 o                         
   9   3   7          2.92          3.02         2.27 o                         
  10   3   7          5.53          4.23         2.56 o                         
 -10   4   7         28.16         31.00         3.54 o                         
  -9   4   7          1.77         -4.78         4.78 o                         
  -8   4   7         29.59         31.69         2.84 o                         
  -7   4   7          7.30          6.33         1.53 o                         
  -6   4   7        107.17         83.19         4.22 o                         
  -5   4   7         82.21         73.31         4.15 o                         
  -4   4   7        256.98        237.21        11.44 o                         
  -3   4   7        138.98        139.36         6.20 o                         
  -2   4   7        540.76        581.82        21.44 o                         
  -1   4   7       1075.82       1309.14        58.09 o                         
   0   4   7        210.76        262.18        10.83 o                         
   1   4   7         77.44         75.25         3.67 o                         
   2   4   7         38.92         34.19         2.20 o                         
   3   4   7        124.98        127.33         5.83 o                         
   4   4   7         18.85         18.04         1.65 o                         
   5   4   7       1991.42       2130.01        84.38 o                         
   6   4   7          6.34          6.25         1.67 o                         
   7   4   7        160.53        159.25         8.02 o                         
   8   4   7         24.55         22.06         5.33 o                         
   9   4   7         25.82         27.67         3.31 o                         
  10   4   7          0.54         -0.56         2.46 o                         
  -9   5   7         79.21         82.64         6.01 o                         
  -8   5   7          1.75          2.10         1.69 o                         
  -7   5   7          0.66         -0.22         1.54 o                         
  -6   5   7          1.50          1.14         1.41 o                         
  -5   5   7         36.34         39.26         2.29 o                         
  -4   5   7        146.04        150.88         6.15 o                         
  -3   5   7         36.80         35.18         3.97 o                         
  -2   5   7        352.45        356.56        25.78 o                         
  -1   5   7        146.22        157.82         7.24 o                         
   0   5   7          3.28          4.62         1.74 o                         
   1   5   7        144.67        138.29         7.99 o                         
   2   5   7        232.86        265.25        11.29 o                         
   3   5   7        163.84        181.25         8.89 o                         
   4   5   7          1.36          4.98         1.61 o                         
   5   5   7        349.23        375.32        15.74 o                         
   6   5   7          0.44          2.35         1.94 o                         
   7   5   7          9.85          7.66         2.40 o                         
   8   5   7         74.19         61.21         8.09 o                         
   9   5   7         44.60         49.30         5.87 o                         
  -8   6   7         29.36         37.53         3.47 o                         
  -7   6   7          2.42          1.77         2.30 o                         
  -6   6   7         24.52         25.76         3.61 o                         
  -5   6   7        288.48        291.05        12.68 o                         
  -4   6   7        408.87        402.87        17.20 o                         
  -3   6   7         79.66         83.72         5.03 o                         
  -2   6   7          7.32          8.75         1.81 o                         
  -1   6   7       2164.03       2404.62        95.49 o                         
   0   6   7        566.17        613.70        25.46 o                         
   1   6   7         22.07         18.20         2.46 o                         
   2   6   7         31.30         37.11         3.61 o                         
   3   6   7         10.73          9.76         2.37 o                         
   4   6   7         64.04         60.76         3.53 o                         
   5   6   7         84.64         83.28         4.45 o                         
   6   6   7         63.85         54.67         3.73 o                         
   7   6   7         40.55         36.13         2.73 o                         
   8   6   7        102.44        119.26         7.31 o                         
  -7   7   7         27.28         31.12         3.48 o                         
  -6   7   7        126.11        117.90        14.17 o                         
  -5   7   7         15.51         14.26         2.39 o                         
  -4   7   7        202.64        206.15        12.08 o                         
  -3   7   7         26.93         26.53         2.81 o                         
  -2   7   7          9.18          6.32         1.82 o                         
  -1   7   7          1.44          0.74         1.84 o                         
   0   7   7         46.12         40.19         3.59 o                         
   1   7   7          2.05          1.99         2.14 o                         
   2   7   7        107.01        100.92         5.95 o                         
   3   7   7         34.78         39.25         3.50 o                         
   4   7   7         55.75         66.57         8.89 o                         
   5   7   7          0.48          1.83         2.54 o                         
   6   7   7          9.31          9.58         2.46 o                         
   7   7   7         27.28         22.72         3.28 o                         
  -6   8   7         26.75         28.20         3.28 o                         
  -5   8   7          0.97         -1.91         2.22 o                         
  -4   8   7         51.12         49.45         4.21 o                         
  -3   8   7          6.91          7.01         2.72 o                         
  -2   8   7       1220.18       1338.58        69.35 o                         
  -1   8   7          1.50          0.62         2.76 o                         
   0   8   7          0.74          4.49         3.92 o                         
   1   8   7         21.91         24.03         3.81 o                         
   2   8   7        169.80        170.46        10.66 o                         
   3   8   7          0.32          1.47         3.66 o                         
   4   8   7          0.56         -1.40         3.36 o                         
   5   8   7          7.97          8.09         3.08 o                         
   6   8   7         25.90         23.06         3.36 o                         
  -4   9   7          3.18          2.75         2.88 o                         
  -3   9   7        191.36        188.43        10.01 o                         
  -2   9   7        124.45        118.35         8.38 o                         
  -1   9   7         34.93         38.70         4.66 o                         
   0   9   7         17.72         19.89         3.22 o                         
   1   9   7          2.69          2.87         2.93 o                         
   2   9   7        137.75        133.95         9.52 o                         
   3   9   7         12.91          9.66         3.40 o                         
   4   9   7          9.69          6.59         5.02 o                         
 -10   0   8          3.57          2.85         2.75 o                         
  -8   0   8        675.24        593.99        38.47 o                         
  -6   0   8         58.19         63.40         5.26 o                         
  -4   0   8        428.12        441.21        19.06 o                         
  -2   0   8        601.06        644.66        40.88 o                         
   0   0   8       5702.53       6230.98       315.45 o                         
   2   0   8       1685.81       1793.67       111.33 o                         
   4   0   8        137.64        136.85        13.05 o                         
   6   0   8       1004.43        973.26        61.58 o                         
   8   0   8         19.00         18.62         2.55 o                         
  10   0   8         53.96         64.35         6.27 o                         
 -10   1   8         26.64         36.91         3.57 o                         
  -9   1   8         58.90         60.58         3.99 o                         
  -8   1   8         89.65         75.25         4.44 o                         
  -7   1   8          4.02          1.58         1.27 o                         
  -6   1   8          6.52          4.74         1.75 o                         
  -5   1   8         64.65         56.24         4.37 o                         
  -4   1   8        159.74        161.55         9.03 o                         
  -3   1   8          0.23          0.26         0.66 o                         
  -2   1   8        787.21        867.59        31.22 o                         
  -1   1   8          7.57          4.48         1.02 o                         
   0   1   8       1047.55       1117.20        37.51 o                         
   1   1   8        818.29        877.52        34.64 o                         
   2   1   8       1465.17       1710.86        74.73 o                         
   3   1   8        538.19        623.14        27.81 o                         
   4   1   8          0.18         -0.62         0.89 o                         
   5   1   8       1362.05       1385.56        50.01 o                         
   6   1   8       1349.39       1356.14        60.29 o                         
   7   1   8        524.31        526.14        19.62 o                         
   8   1   8         12.47         14.36         1.64 o                         
   9   1   8         79.28         81.21         3.88 o                         
  10   1   8         81.69         87.18         7.49 o                         
 -10   2   8         31.02         31.14         4.13 o                         
  -9   2   8          0.74         -1.49         2.24 o                         
  -8   2   8        261.41        230.81        11.29 o                         
  -7   2   8        140.86        118.67         6.18 o                         
  -6   2   8        850.69        854.33        38.28 o                         
  -5   2   8         87.08         88.76         4.72 o                         
  -4   2   8          2.63          2.92         1.06 o                         
  -3   2   8        683.21        707.34        28.13 o                         
  -2   2   8        588.26        708.68        25.69 o                         
  -1   2   8        338.52        283.48        15.15 o                         
   0   2   8        305.05        340.16        26.50 o                         
   1   2   8         13.03         14.93         1.64 o                         
   2   2   8        142.40        138.78         6.85 o                         
   3   2   8        148.86        165.87         8.02 o                         
   4   2   8        269.17        340.73        14.09 o                         
   5   2   8        252.15        265.55        12.58 o                         
   6   2   8        569.85        604.35        27.56 o                         
   7   2   8         83.67         71.23         4.07 o                         
   8   2   8          3.67          2.57         1.39 o                         
   9   2   8         12.02         19.27         2.12 o                         
  10   2   8         60.50         60.86         4.29 o                         
 -10   3   8         13.67         14.87         2.33 o                         
  -9   3   8          1.01          0.61         1.79 o                         
  -8   3   8          0.10          1.70         1.63 o                         
  -7   3   8         37.21         31.85         4.32 o                         
  -6   3   8         29.46         32.47         2.54 o                         
  -5   3   8        704.49        728.40        37.99 o                         
  -4   3   8        314.62        339.83        12.83 o                         
  -3   3   8         80.81        101.53         4.66 o                         
  -2   3   8          7.00          5.46         1.10 o                         
  -1   3   8        255.86        277.72         9.67 o                         
   0   3   8        354.20        388.93        14.59 o                         
   1   3   8       1985.29       2086.31        74.32 o                         
   2   3   8          4.23          3.32         1.42 o                         
   3   3   8        563.89        662.02        26.72 o                         
   4   3   8        937.43       1022.38        37.18 o                         
   5   3   8        324.98        349.53        16.28 o                         
   6   3   8         73.76         61.39         3.53 o                         
   7   3   8        553.90        532.29        28.30 o                         
   8   3   8         15.80         16.05         2.15 o                         
   9   3   8         18.65         18.11         4.14 o                         
  10   3   8         32.77         27.11         3.44 o                         
  -9   4   8        162.68        170.31        17.92 o                         
  -8   4   8         34.42         31.51         3.29 o                         
  -7   4   8          0.02          0.48         1.40 o                         
  -6   4   8         20.60         22.09         2.21 o                         
  -5   4   8       1536.54       1518.10        54.99 o                         
  -4   4   8        158.91        159.95         8.01 o                         
  -3   4   8         65.60         68.37         3.39 o                         
  -2   4   8          5.42          2.99         0.67 o                         
  -1   4   8        220.39        230.74        15.82 o                         
   0   4   8         18.38         11.12         1.98 o                         
   1   4   8        920.80        992.47        35.84 o                         
   2   4   8          8.48          7.53         1.54 o                         
   3   4   8         26.67         35.43         3.18 o                         
   4   4   8        121.23        141.54         6.49 o                         
   5   4   8        288.16        276.02        11.89 o                         
   6   4   8         42.35         41.79         2.80 o                         
   7   4   8        320.64        304.65        14.82 o                         
   8   4   8          8.59          8.07         2.46 o                         
   9   4   8          0.50          0.81         3.31 o                         
  -9   5   8         11.35         18.85         2.91 o                         
  -8   5   8          5.05          4.73         1.67 o                         
  -7   5   8         16.71         15.38         2.26 o                         
  -6   5   8        132.39        131.85         6.89 o                         
  -5   5   8        828.49        895.20        32.71 o                         
  -4   5   8          0.93          0.36         1.01 o                         
  -3   5   8         66.89         65.17         5.11 o                         
  -2   5   8         53.56         63.84         4.09 o                         
  -1   5   8       1475.94       1597.54        63.82 o                         
   0   5   8          1.48          3.32         1.84 o                         
   1   5   8        139.57        157.98        10.16 o                         
   2   5   8          9.10         13.79         2.49 o                         
   3   5   8          6.12          7.19         1.54 o                         
   4   5   8        185.79        201.22         8.89 o                         
   5   5   8        129.13        122.29        10.40 o                         
   6   5   8        168.78        160.62         7.42 o                         
   7   5   8          9.41          8.19         2.13 o                         
   8   5   8         59.21         62.04         6.34 o                         
   9   5   8          1.57          5.07         3.55 o                         
  -8   6   8          0.01          0.19         2.33 o                         
  -7   6   8         12.11         10.61         2.64 o                         
  -6   6   8         77.91         90.89         6.11 o                         
  -5   6   8         76.20         71.35         4.10 o                         
  -4   6   8        196.15        190.13         9.76 o                         
  -3   6   8         33.63         30.78         3.82 o                         
  -2   6   8         38.95         46.28         3.27 o                         
  -1   6   8        723.95        802.84        32.84 o                         
   0   6   8        536.75        561.57        26.19 o                         
   1   6   8        628.41        692.16        28.09 o                         
   2   6   8         65.00         57.78         3.70 o                         
   3   6   8        134.96        133.30         6.27 o                         
   4   6   8        559.72        597.54        24.46 o                         
   5   6   8          0.05         -0.02         1.88 o                         
   6   6   8          8.42          6.68         2.04 o                         
   7   6   8         11.10          7.64         2.09 o                         
   8   6   8         51.49         54.74         4.91 o                         
  -7   7   8         25.24         20.47         3.34 o                         
  -6   7   8        124.94        109.23         9.09 o                         
  -5   7   8          2.78          5.87         2.14 o                         
  -4   7   8        151.85        149.99         9.28 o                         
  -3   7   8        110.91        108.50         5.49 o                         
  -2   7   8         48.59         45.30         3.17 o                         
  -1   7   8         36.50         36.21         3.59 o                         
   0   7   8         18.48         15.79         2.30 o                         
   1   7   8         29.75         25.08         2.39 o                         
   2   7   8          3.31          3.55         1.82 o                         
   3   7   8        128.85        142.50         9.00 o                         
   4   7   8        331.41        339.11        19.03 o                         
   5   7   8          0.42          0.70         2.21 o                         
   6   7   8         18.32         17.88         2.68 o                         
   7   7   8          0.01         -0.25         2.43 o                         
  -6   8   8         11.99         14.19         2.82 o                         
  -5   8   8         12.90         16.05         2.70 o                         
  -4   8   8         29.46         31.67         3.96 o                         
  -3   8   8         58.86         55.10         4.21 o                         
  -2   8   8       1527.09       1557.00        80.28 o                         
  -1   8   8          5.09          3.67         2.78 o                         
   0   8   8         25.27         33.96         5.51 o                         
   1   8   8         21.88         26.43         3.89 o                         
   2   8   8         13.37         15.07         3.58 o                         
   3   8   8         34.66         32.50         5.31 o                         
   4   8   8         28.60         33.31         5.01 o                         
   5   8   8          3.54          6.63         3.08 o                         
   6   8   8         31.71         32.64         4.44 o                         
  -4   9   8          0.43          0.35         2.84 o                         
  -3   9   8          8.72          7.45         3.09 o                         
  -2   9   8         58.66         55.79         5.71 o                         
  -1   9   8         29.15         38.00         4.82 o                         
   0   9   8          1.92          2.68         2.95 o                         
   1   9   8          1.15          4.74         4.00 o                         
   2   9   8         18.61         23.71         3.50 o                         
   3   9   8        107.99        109.37         7.72 o                         
   4   9   8          5.98          4.21         3.16 o                         
  -9   0   9          0.02          0.58         2.52 o                         
  -7   0   9        987.93        904.77        57.00 o                         
  -5   0   9         82.49         90.64         6.37 o                         
  -3   0   9         30.10         13.23         1.64 o                         
  -1   0   9         48.06         63.80         5.04 o                         
   1   0   9       4091.27       4192.48       258.84 o                         
   3   0   9       3192.32       3768.03       233.05 o                         
   5   0   9       1249.83       1266.82        78.77 o                         
   7   0   9        494.19        497.28        26.21 o                         
   9   0   9          2.78          5.07         2.29 o                         
 -10   1   9         36.70         33.89         3.13 o                         
  -9   1   9         80.29         78.93         4.77 o                         
  -8   1   9         29.05         27.13         2.51 o                         
  -7   1   9         82.62         75.57         4.52 o                         
  -6   1   9        148.08        137.89         8.07 o                         
  -5   1   9         84.04         77.76         4.19 o                         
  -4   1   9        284.81        304.74        20.00 o                         
  -3   1   9        395.38        369.77        12.58 o                         
  -2   1   9         96.27        103.13         4.68 o                         
  -1   1   9        805.19        920.58        39.79 o                         
   0   1   9        816.95        904.87        32.61 o                         
   1   1   9        379.86        374.07        14.75 o                         
   2   1   9        252.88        343.72        12.79 o                         
   3   1   9       2987.51       3362.70       146.40 o                         
   4   1   9         28.93         23.17         1.80 o                         
   5   1   9        240.71        222.01         9.53 o                         
   6   1   9        106.59         95.71         4.52 o                         
   7   1   9        336.57        329.17        12.67 o                         
   8   1   9          0.01         -0.06         1.52 o                         
   9   1   9          0.31          0.10         1.54 o                         
  10   1   9         33.44         34.01         6.30 o                         
 -10   2   9          0.00         -2.49         3.31 o                         
  -9   2   9        129.14        132.33         8.11 o                         
  -8   2   9         56.07         57.08         4.27 o                         
  -7   2   9          3.88          3.53         1.43 o                         
  -6   2   9        352.72        267.78        14.73 o                         
  -5   2   9        316.79        302.38        12.71 o                         
  -4   2   9         96.88        100.53         3.75 o                         
  -3   2   9          0.28          1.74         1.19 o                         
  -2   2   9         79.21         57.60         2.77 o                         
  -1   2   9         17.27         22.77         2.07 o                         
   0   2   9         47.56         56.39         8.73 o                         
   1   2   9        267.82        300.84        12.43 o                         
   2   2   9         75.36         82.69         4.70 o                         
   3   2   9         41.85         50.57         2.90 o                         
   4   2   9         68.77         91.64         4.27 o                         
   5   2   9        262.31        279.58        13.23 o                         
   6   2   9       1488.57       1517.34        77.19 o                         
   7   2   9        230.68        223.51         9.76 o                         
   8   2   9         18.29         17.66         2.23 o                         
   9   2   9         14.90         14.40         2.45 o                         
  10   2   9          8.84         11.01         3.05 o                         
 -10   3   9        176.00        188.50        11.13 o                         
  -9   3   9         66.52         72.81         5.22 o                         
  -8   3   9        340.74        320.66        15.23 o                         
  -7   3   9         20.35         15.37         1.94 o                         
  -6   3   9          5.87          0.99         1.63 o                         
  -5   3   9        288.85        276.91        13.07 o                         
  -4   3   9         40.39         32.82         1.85 o                         
  -3   3   9         31.75         31.81         1.98 o                         
  -2   3   9        257.69        284.51        12.04 o                         
  -1   3   9         86.72         87.57         3.68 o                         
   0   3   9       1907.08       2048.16       100.97 o                         
   1   3   9         12.26          9.54         1.30 o                         
   2   3   9         47.98         39.21         3.25 o                         
   3   3   9          1.10          3.01         1.21 o                         
   4   3   9         37.35         53.24         2.62 o                         
   5   3   9         18.72         18.22         1.92 o                         
   6   3   9       1222.77       1267.65        56.41 o                         
   7   3   9         38.03         36.40         2.91 o                         
   8   3   9          0.81          1.20         1.82 o                         
   9   3   9         37.67         35.86         8.16 o                         
  10   3   9         42.04         35.12         5.02 o                         
  -9   4   9        291.62        302.38        20.76 o                         
  -8   4   9         59.61         66.78         4.92 o                         
  -7   4   9          6.62          6.37         1.55 o                         
  -6   4   9        125.61        108.21         5.21 o                         
  -5   4   9        184.11        156.02         6.94 o                         
  -4   4   9        576.98        613.81        24.86 o                         
  -3   4   9         33.33         37.29         2.24 o                         
  -2   4   9         17.41         14.20         1.28 o                         
  -1   4   9        552.53        575.46        23.33 o                         
   0   4   9       2611.49       3020.85       114.83 o                         
   1   4   9         22.42         19.23         1.68 o                         
   2   4   9         37.94         32.79         2.24 o                         
   3   4   9         20.60         18.61         1.60 o                         
   4   4   9          1.29          1.67         1.53 o                         
   5   4   9         16.17         18.38         1.78 o                         
   6   4   9        505.69        560.51        21.08 o                         
   7   4   9         93.61         88.55         6.01 o                         
   8   4   9        105.77        105.72         6.83 o                         
   9   4   9         38.70         40.55         5.19 o                         
  -9   5   9        443.10        522.87        34.73 o                         
  -8   5   9          0.18          0.77         1.60 o                         
  -7   5   9          0.15         -0.97         1.70 o                         
  -6   5   9         42.28         43.34         2.80 o                         
  -5   5   9          0.02          0.92         1.23 o                         
  -4   5   9        504.62        548.18        20.68 o                         
  -3   5   9         28.40         20.64         3.08 o                         
  -2   5   9         30.35         34.24         2.53 o                         
  -1   5   9        593.62        696.32        36.73 o                         
   0   5   9         98.21         92.93         5.14 o                         
   1   5   9        399.39        452.31        18.50 o                         
   2   5   9          1.67          0.01         1.77 o                         
   3   5   9        178.36        185.32         8.19 o                         
   4   5   9         93.86         97.45         4.42 o                         
   5   5   9        213.84        222.87        11.07 o                         
   6   5   9         37.59         36.38         2.72 o                         
   7   5   9          3.51          4.00         1.86 o                         
   8   5   9          5.11          3.68         2.97 o                         
   9   5   9          0.23          1.26         3.69 o                         
  -8   6   9         34.25         40.65         4.21 o                         
  -7   6   9          2.68          1.96         2.43 o                         
  -6   6   9         39.46         39.79         3.38 o                         
  -5   6   9        197.13        204.46        10.43 o                         
  -4   6   9         17.52         18.11         2.25 o                         
  -3   6   9         29.33         29.74         3.55 o                         
  -2   6   9        116.92        122.94         5.86 o                         
  -1   6   9        182.58        192.40         9.77 o                         
   0   6   9          1.99          2.73         1.78 o                         
   1   6   9        491.34        526.66        20.94 o                         
   2   6   9          4.23          4.79         1.76 o                         
   3   6   9         83.81         81.22         4.87 o                         
   4   6   9        214.64        207.79        10.32 o                         
   5   6   9        350.85        379.37        15.93 o                         
   6   6   9          1.32          0.91         1.94 o                         
   7   6   9          4.24          4.46         2.52 o                         
   8   6   9          8.23          6.51         4.09 o                         
  -7   7   9         38.76         40.44         3.59 o                         
  -6   7   9        363.20        330.51        18.51 o                         
  -5   7   9          8.88          7.25         2.24 o                         
  -4   7   9         82.48         83.92         6.23 o                         
  -3   7   9        899.55        963.71        50.21 o                         
  -2   7   9        432.28        438.26        18.57 o                         
  -1   7   9         17.98         18.16         2.53 o                         
   0   7   9          8.18          9.75         1.99 o                         
   1   7   9        105.53         97.01         5.32 o                         
   2   7   9        228.07        225.53        11.33 o                         
   3   7   9          5.15          4.49         1.94 o                         
   4   7   9          1.48          0.48         4.82 o                         
   5   7   9         73.40         73.23         4.40 o                         
   6   7   9          2.06          1.97         2.66 o                         
   7   7   9          0.23          0.71         2.48 o                         
  -6   8   9         14.92         17.51         3.09 o                         
  -5   8   9          3.01          2.55         2.38 o                         
  -4   8   9          0.74         -0.64         2.59 o                         
  -3   8   9        358.11        343.21        14.80 o                         
  -2   8   9        218.07        203.43        12.25 o                         
  -1   8   9         33.39         39.18         3.88 o                         
   0   8   9          1.71          0.61         3.05 o                         
   1   8   9          0.82          2.95         3.08 o                         
   2   8   9         88.13         87.08         6.57 o                         
   3   8   9         49.24         58.89         4.76 o                         
   4   8   9          8.55          5.10         3.07 o                         
   5   8   9          1.36          5.60         3.11 o                         
   6   8   9        108.75        108.94         6.59 o                         
  -4   9   9          5.73          7.36         3.36 o                         
  -3   9   9         52.49         53.39         5.12 o                         
  -2   9   9        105.78        113.88         6.96 o                         
  -1   9   9          0.59         -0.27         2.84 o                         
   0   9   9          1.54          2.04         2.92 o                         
   1   9   9         38.78         38.00         5.46 o                         
   2   9   9        193.63        181.51         9.77 o                         
   3   9   9         25.23         26.01         3.61 o                         
   4   9   9          7.97          8.66         3.08 o                         
 -10   0  10          2.26          0.87         4.92 o                         
  -8   0  10        144.37        126.20         9.46 o                         
  -6   0  10        704.61        752.37        67.97 o                         
  -4   0  10         82.33         74.10         3.89 o                         
  -2   0  10       1464.83       1535.65        79.06 o                         
   0   0  10          9.79         18.02         1.53 o                         
   2   0  10        174.89        199.21        10.52 o                         
   4   0  10         71.87         83.89         6.02 o                         
   6   0  10        416.66        442.45        23.19 o                         
   8   0  10        246.73        243.70        13.68 o                         
  10   0  10         17.68         16.24         3.35 o                         
 -10   1  10          7.96          7.51         2.11 o                         
  -9   1  10         38.07         38.02         3.11 o                         
  -8   1  10         35.03         30.35         2.63 o                         
  -7   1  10        430.70        354.85        14.31 o                         
  -6   1  10          8.13          2.34         1.53 o                         
  -5   1  10        343.22        322.91        15.07 o                         
  -4   1  10          0.48          2.02         1.34 o                         
  -3   1  10        422.47        539.87        19.15 o                         
  -2   1  10         20.61         20.94         1.49 o                         
  -1   1  10        131.17        156.74         8.78 o                         
   0   1  10         70.40         63.89         2.75 o                         
   1   1  10        603.39        638.20        37.67 o                         
   2   1  10       5764.68       6284.68       209.06 o                         
   3   1  10       1868.80       2341.42       102.56 o                         
   4   1  10          6.94         10.82         2.12 o                         
   5   1  10        328.13        331.70        15.40 o                         
   6   1  10        693.39        701.77        25.74 o                         
   7   1  10        362.03        340.37        14.30 o                         
   8   1  10         47.44         51.26         2.81 o                         
   9   1  10        308.94        343.65        14.70 o                         
  10   1  10         60.78         75.32         5.47 o                         
 -10   2  10         76.35         82.63         5.77 o                         
  -9   2  10          0.20          0.71         2.27 o                         
  -8   2  10        165.57        134.28        14.11 o                         
  -7   2  10          7.58          7.40         1.60 o                         
  -6   2  10        104.50         83.72         4.61 o                         
  -5   2  10        588.07        571.61        23.19 o                         
  -4   2  10          2.13          0.04         0.68 o                         
  -3   2  10         16.09         14.70         1.42 o                         
  -2   2  10         65.72         81.29         3.77 o                         
  -1   2  10       4503.73       5385.81       186.64 o                         
   0   2  10       1921.01       2103.44       135.71 o                         
   1   2  10         86.24         75.60         3.25 o                         
   2   2  10        395.05        490.68        22.12 o                         
   3   2  10         92.91         84.45         3.97 o                         
   4   2  10        182.14        180.53         8.82 o                         
   5   2  10         30.64         27.51         3.07 o                         
   6   2  10        118.54        113.99         5.96 o                         
   7   2  10        128.92        129.59         5.99 o                         
   8   2  10          2.32          3.80         1.63 o                         
   9   2  10        126.76        117.93         7.38 o                         
  10   2  10         17.05         11.59         3.02 o                         
 -10   3  10        310.74        369.67        17.57 o                         
  -9   3  10          7.89          6.72         2.33 o                         
  -8   3  10         97.77         90.67         5.16 o                         
  -7   3  10          9.66          9.97         1.96 o                         
  -6   3  10         12.97         12.60         2.09 o                         
  -5   3  10        626.53        648.62        26.24 o                         
  -4   3  10        172.26        157.88         6.30 o                         
  -3   3  10        314.41        327.36        13.63 o                         
  -2   3  10        198.60        241.69        11.46 o                         
  -1   3  10        201.20        209.63         8.22 o                         
   0   3  10        800.59        956.00        63.92 o                         
   1   3  10        404.75        424.90        19.51 o                         
   2   3  10        439.88        538.79        21.73 o                         
   3   3  10         25.62         33.50         1.97 o                         
   4   3  10        102.78        116.87         4.88 o                         
   5   3  10        537.51        555.07        22.88 o                         
   6   3  10         42.29         42.15         3.58 o                         
   7   3  10          6.75          8.36         2.09 o                         
   8   3  10         94.54         98.01         4.94 o                         
   9   3  10         11.74          6.19         2.63 o                         
  10   3  10         31.75         38.60         4.82 o                         
  -9   4  10         33.69         50.25         4.20 o                         
  -8   4  10         17.25          9.77         2.59 o                         
  -7   4  10          6.22          8.50         3.31 o                         
  -6   4  10         33.51         32.29         2.94 o                         
  -5   4  10        244.08        237.09         9.31 o                         
  -4   4  10         85.81         76.91         3.86 o                         
  -3   4  10         64.87         61.09         3.18 o                         
  -2   4  10         80.35         91.42         4.30 o                         
  -1   4  10         66.37         60.75         3.33 o                         
   0   4  10       1166.72       1446.25        57.03 o                         
   1   4  10        239.56        225.18         9.70 o                         
   2   4  10         35.70         35.75         2.39 o                         
   3   4  10         49.54         42.54         2.91 o                         
   4   4  10          3.21          3.40         1.58 o                         
   5   4  10        443.33        425.70        17.86 o                         
   6   4  10        373.12        359.15        15.17 o                         
   7   4  10          4.02          2.45         1.72 o                         
   8   4  10         13.17         12.92         2.03 o                         
   9   4  10          4.23          3.88         2.14 o                         
  -9   5  10          2.93          9.50         3.53 o                         
  -8   5  10         99.50         93.00         4.74 o                         
  -7   5  10          8.96          6.57         1.73 o                         
  -6   5  10        212.65        207.57         9.19 o                         
  -5   5  10         15.04         15.83         1.73 o                         
  -4   5  10        773.71        821.69        29.91 o                         
  -3   5  10          1.95          1.50         0.84 o                         
  -2   5  10        136.69        130.18         6.16 o                         
  -1   5  10        268.17        310.28        21.00 o                         
   0   5  10        108.94        103.41         6.42 o                         
   1   5  10        182.54        184.67        13.47 o                         
   2   5  10          0.36          0.85         1.29 o                         
   3   5  10          0.00          0.69         1.71 o                         
   4   5  10         53.24         52.48         3.70 o                         
   5   5  10        776.47        792.47        32.34 o                         
   6   5  10         59.81         58.69         3.52 o                         
   7   5  10          1.50          2.01         1.71 o                         
   8   5  10         80.18         80.85         6.05 o                         
   9   5  10          1.53         -0.14         2.88 o                         
  -8   6  10         32.56         41.74         5.21 o                         
  -7   6  10         26.27         26.72         3.04 o                         
  -6   6  10          8.84          8.30         2.38 o                         
  -5   6  10        105.46         98.50         6.66 o                         
  -4   6  10         44.21         42.79         3.04 o                         
  -3   6  10          2.18          4.35         1.83 o                         
  -2   6  10         86.82         85.77         4.56 o                         
  -1   6  10          0.06         -0.26         1.83 o                         
   0   6  10          0.24         -0.50         1.89 o                         
   1   6  10         33.10         33.16         2.20 o                         
   2   6  10        132.79        130.54         8.09 o                         
   3   6  10          0.00          0.46         2.08 o                         
   4   6  10         20.16         22.18         3.05 o                         
   5   6  10        350.70        338.27        14.41 o                         
   6   6  10          1.17         -1.05         1.89 o                         
   7   6  10          9.94          8.46         2.37 o                         
   8   6  10          0.33         -2.77         2.78 o                         
  -7   7  10         12.79         12.63         2.69 o                         
  -6   7  10          2.40          4.27         2.45 o                         
  -5   7  10        133.44        125.38         7.21 o                         
  -4   7  10         44.04         40.18         3.48 o                         
  -3   7  10        274.97        265.48        18.90 o                         
  -2   7  10        272.48        276.16        15.53 o                         
  -1   7  10         51.09         55.38         3.59 o                         
   0   7  10         20.74         21.36         2.39 o                         
   1   7  10         63.61         55.90         3.56 o                         
   2   7  10        189.54        193.53         9.89 o                         
   3   7  10         26.50         26.00         2.50 o                         
   4   7  10        261.71        280.74        19.38 o                         
   5   7  10        140.31        140.87         8.78 o                         
   6   7  10          0.18          0.56         2.61 o                         
   7   7  10          3.38          2.03         2.97 o                         
  -6   8  10          2.63          3.04         2.58 o                         
  -5   8  10          0.44          0.97         2.29 o                         
  -4   8  10         23.14         24.28         2.70 o                         
  -3   8  10         68.98         67.02         4.52 o                         
  -2   8  10         19.75         17.71         3.15 o                         
  -1   8  10         21.26         27.54         4.39 o                         
   0   8  10          6.00          7.40         3.27 o                         
   1   8  10          0.76         -1.12         3.24 o                         
   2   8  10        331.03        346.83        24.35 o                         
   3   8  10         54.60         61.61         5.01 o                         
   4   8  10        198.80        214.00        11.00 o                         
   5   8  10          4.07          1.61         3.05 o                         
   6   8  10          0.05          2.23         3.41 o                         
  -4   9  10         10.68         10.18         4.85 o                         
  -3   9  10          0.35          2.60         3.19 o                         
  -2   9  10         28.74         31.81         3.77 o                         
  -1   9  10         16.16         12.10         3.25 o                         
   0   9  10          0.24         -0.95         2.91 o                         
   1   9  10         24.96         29.88         6.39 o                         
   2   9  10         40.77         37.54         6.13 o                         
   3   9  10          5.89          6.72         3.08 o                         
  -9   0  11         70.92         69.10         6.20 o                         
  -7   0  11         68.79         45.95         4.46 o                         
  -5   0  11        279.82        269.29        11.96 o                         
  -3   0  11        825.49        868.11        44.23 o                         
   1   0  11        150.73        114.80         6.69 o                         
   3   0  11        149.81        160.29         8.63 o                         
   5   0  11          1.09          2.61         1.68 o                         
   7   0  11        118.22        119.99         7.19 o                         
   9   0  11         67.36         72.77         5.11 o                         
 -10   1  11         21.73         23.32         2.66 o                         
  -9   1  11         37.97         36.99         3.03 o                         
  -8   1  11         12.11         11.17         1.94 o                         
  -7   1  11         40.58         35.30         2.57 o                         
  -6   1  11        569.85        547.01        28.53 o                         
  -5   1  11        238.55        213.08        11.77 o                         
  -4   1  11         27.80         25.04         1.81 o                         
  -3   1  11        101.70        138.98         6.80 o                         
  -2   1  11        502.21        514.69        18.67 o                         
  -1   1  11        538.02        644.21        25.08 o                         
   0   1  11        228.97        238.52         8.42 o                         
   1   1  11          2.36          2.99         0.65 o                         
   2   1  11       4492.92       5278.71       227.48 o                         
   3   1  11        650.30        721.03        28.89 o                         
   4   1  11          5.73          7.87         1.71 o                         
   5   1  11        105.08         89.76         4.19 o                         
   6   1  11        753.97        757.75        30.16 o                         
   7   1  11         91.81         84.82         4.23 o                         
   8   1  11        118.62        122.43         5.32 o                         
   9   1  11          7.97          5.96         1.77 o                         
  10   1  11         55.29         56.00         5.45 o                         
 -10   2  11         75.95         96.76         5.55 o                         
  -9   2  11         72.31         85.10         6.03 o                         
  -8   2  11        120.94        110.16         6.01 o                         
  -7   2  11          0.52          0.83         1.61 o                         
  -6   2  11        425.94        432.97        20.01 o                         
  -5   2  11        893.08        920.52        36.73 o                         
  -4   2  11        660.48        700.84        25.73 o                         
  -3   2  11          4.19          6.63         1.06 o                         
  -2   2  11         43.50         54.32         2.47 o                         
  -1   2  11       3835.34       4857.05       499.11 o                         
   0   2  11       1220.88       1313.30        71.80 o                         
   1   2  11        364.65        363.51        16.63 o                         
   2   2  11        575.30        612.21        22.30 o                         
   3   2  11        747.34        876.44        39.21 o                         
   4   2  11         23.02         26.49         1.74 o                         
   5   2  11        246.13        263.89        17.71 o                         
   6   2  11         16.81         14.52         1.92 o                         
   7   2  11        534.09        549.79        22.59 o                         
   8   2  11        134.94        124.79         7.66 o                         
   9   2  11         45.94         40.36         2.84 o                         
  10   2  11        102.84        119.65         7.85 o                         
 -10   3  11         79.53         97.74         5.66 o                         
  -9   3  11         38.52         56.03         3.83 o                         
  -8   3  11         71.97         72.01         5.10 o                         
  -7   3  11         43.24         42.15         3.03 o                         
  -6   3  11         64.95         56.40         3.13 o                         
  -5   3  11       1005.66       1013.09        45.32 o                         
  -4   3  11          4.52          3.96         1.09 o                         
  -3   3  11         87.10         84.11         4.57 o                         
  -2   3  11          5.82          3.16         1.08 o                         
  -1   3  11        370.80        365.86        16.91 o                         
   0   3  11         56.32         55.63         2.89 o                         
   1   3  11       3395.89       3732.01       132.44 o                         
   2   3  11          0.11          0.98         1.10 o                         
   3   3  11         17.27         19.33         1.70 o                         
   4   3  11         21.49         19.49         1.91 o                         
   5   3  11        324.08        324.05        13.65 o                         
   6   3  11          3.26          3.62         1.65 o                         
   7   3  11         24.76         22.43         2.56 o                         
   8   3  11          0.28          0.92         1.65 o                         
   9   3  11         93.46        102.10         6.71 o                         
  10   3  11         28.39         29.47         4.34 o                         
  -9   4  11          8.60          3.49         2.73 o                         
  -8   4  11        260.62        226.05        22.52 o                         
  -7   4  11         18.66         19.10         2.54 o                         
  -6   4  11          4.85          6.05         1.52 o                         
  -5   4  11        152.11        142.95         6.41 o                         
  -4   4  11        189.53        181.91         8.03 o                         
  -3   4  11         72.56         70.11         3.52 o                         
  -2   4  11         10.32          7.80         1.42 o                         
  -1   4  11        143.28        136.50         5.57 o                         
   0   4  11       1193.93       1369.26        59.97 o                         
   1   4  11         13.27         15.66         1.81 o                         
   2   4  11          3.17          4.10         1.31 o                         
   3   4  11          0.50         -0.63         1.72 o                         
   4   4  11        167.87        164.83         7.47 o                         
   5   4  11        161.21        168.51         7.60 o                         
   6   4  11         11.01         11.44         1.68 o                         
   7   4  11         41.43         44.91         3.05 o                         
   8   4  11          7.25          4.93         1.89 o                         
   9   4  11          2.20          4.48         2.09 o                         
  -9   5  11         33.56         33.84         4.51 o                         
  -8   5  11          2.67          3.23         1.76 o                         
  -7   5  11         17.50         13.14         1.91 o                         
  -6   5  11         71.35         75.58         6.66 o                         
  -5   5  11         32.52         28.79         1.97 o                         
  -4   5  11       1309.98       1388.36        50.17 o                         
  -3   5  11        107.70         89.69         3.88 o                         
  -2   5  11        114.79        118.68         7.30 o                         
  -1   5  11        106.80        113.19         7.80 o                         
   0   5  11          4.13          1.07         1.39 o                         
   1   5  11        880.25       1014.87        40.83 o                         
   2   5  11         17.83         21.09         1.84 o                         
   3   5  11          0.98          0.90         1.56 o                         
   4   5  11        222.34        220.36         9.74 o                         
   5   5  11        182.04        180.98         8.27 o                         
   6   5  11        108.74        111.95         6.00 o                         
   7   5  11         17.88         22.63         2.34 o                         
   8   5  11          2.96          1.54         2.80 o                         
   9   5  11          1.83          6.29         3.12 o                         
  -8   6  11         17.00         17.16         3.36 o                         
  -7   6  11         16.82         14.16         3.29 o                         
  -6   6  11         45.94         42.26         4.10 o                         
  -5   6  11          0.24          0.25         1.85 o                         
  -4   6  11          3.07          2.68         1.80 o                         
  -3   6  11        189.34        187.45         8.59 o                         
  -2   6  11        150.99        151.42         7.34 o                         
  -1   6  11         29.60         27.84         2.54 o                         
   0   6  11         87.50         90.75         5.23 o                         
   1   6  11         12.86         14.08         2.47 o                         
   2   6  11         13.72         10.79         1.89 o                         
   3   6  11          4.29          2.99         3.65 o                         
   4   6  11        109.30        112.17         6.19 o                         
   5   6  11        450.04        455.36        21.03 o                         
   6   6  11          2.13          0.87         1.98 o                         
   7   6  11         60.83         58.39         5.28 o                         
   8   6  11          8.62         11.10         3.04 o                         
  -7   7  11         30.00         32.01         3.33 o                         
  -6   7  11         15.67         14.59         2.82 o                         
  -5   7  11         33.82         30.53         3.03 o                         
  -4   7  11         66.65         65.78         4.09 o                         
  -3   7  11          2.86          2.94         3.37 o                         
  -2   7  11        453.66        449.11        21.23 o                         
  -1   7  11         82.98         81.02         4.54 o                         
   0   7  11         18.66         20.73         2.40 o                         
   1   7  11          0.05          1.57         2.18 o                         
   2   7  11          2.87          4.26         2.46 o                         
   3   7  11          0.22          0.46         1.91 o                         
   4   7  11        217.08        234.18        13.63 o                         
   5   7  11         44.06         40.40         5.23 o                         
   6   7  11          8.17          5.61         5.47 o                         
   7   7  11          1.08          2.65         2.91 o                         
  -5   8  11         12.69         13.37         3.54 o                         
  -4   8  11          0.56          1.87         2.07 o                         
  -3   8  11        180.14        168.15         7.93 o                         
  -2   8  11        262.82        272.89        11.96 o                         
  -1   8  11        359.41        346.30        23.73 o                         
   0   8  11         26.96         29.25         4.25 o                         
   1   8  11         66.19         66.79         7.10 o                         
   2   8  11         48.24         50.19         5.09 o                         
   3   8  11          6.47          3.81         3.10 o                         
   4   8  11        375.47        402.63        22.46 o                         
   5   8  11          0.01         -2.04         3.06 o                         
  -3   9  11        190.45        189.79        11.54 o                         
  -2   9  11        124.64        118.12         7.06 o                         
  -1   9  11         41.46         52.57         4.99 o                         
   0   9  11          3.52          4.90         3.10 o                         
   1   9  11         27.84         28.73         3.67 o                         
   2   9  11         15.49         14.78         3.33 o                         
   3   9  11         39.20         43.68         6.53 o                         
 -10   0  12          0.12          1.65         2.73 o                         
  -8   0  12          6.71          9.88         3.31 o                         
  -6   0  12       1956.12       1845.48       115.41 o                         
  -4   0  12        104.96         82.84         5.03 o                         
  -2   0  12       7125.73       8282.10       420.38 o                         
   0   0  12       1263.70       1390.52        71.40 o                         
   2   0  12       1013.31       1201.33        74.31 o                         
   4   0  12        371.66        447.51        28.33 o                         
   6   0  12       3420.51       3472.52       215.39 o                         
   8   0  12        150.31        137.49        10.25 o                         
  10   0  12        157.78        141.03        10.73 o                         
 -10   1  12        152.23        182.63         9.27 o                         
  -9   1  12         94.46         91.96         5.31 o                         
  -8   1  12          0.86          2.07         2.80 o                         
  -7   1  12         19.46         14.49         3.07 o                         
  -6   1  12        131.73        133.66         6.06 o                         
  -5   1  12          0.03          0.52         1.70 o                         
  -4   1  12        384.71        405.92        14.61 o                         
  -3   1  12         22.76         23.48         1.85 o                         
  -2   1  12        447.51        498.95        22.35 o                         
  -1   1  12       1144.70       1240.73        53.64 o                         
   0   1  12       2318.80       2526.51        89.69 o                         
   1   1  12        218.30        225.46         7.95 o                         
   2   1  12          0.66          2.83         1.29 o                         
   3   1  12        340.73        432.52        16.00 o                         
   4   1  12        141.92        112.29         5.63 o                         
   5   1  12          0.00         -0.31         1.06 o                         
   6   1  12        293.44        279.26        11.81 o                         
   7   1  12        113.45         98.44         4.73 o                         
   8   1  12          0.50         -0.61         1.71 o                         
   9   1  12        207.58        204.93        10.22 o                         
  10   1  12         10.09          9.54         2.53 o                         
 -10   2  12         47.53         42.28         3.39 o                         
  -9   2  12          0.09          1.38         2.32 o                         
  -8   2  12         74.54         77.58         6.52 o                         
  -7   2  12        252.07        221.13        10.77 o                         
  -6   2  12        116.66        102.25         5.45 o                         
  -5   2  12        234.69        210.09         9.06 o                         
  -4   2  12         12.41         14.76         1.10 o                         
  -3   2  12        198.38        213.21         8.32 o                         
  -2   2  12         19.18         20.16         1.56 o                         
  -1   2  12       2322.82       2677.24       217.10 o                         
   0   2  12       1883.95       2213.78       123.20 o                         
   1   2  12         23.85         23.19         1.79 o                         
   2   2  12        301.58        321.93        12.14 o                         
   3   2  12         21.38         28.70         2.00 o                         
   4   2  12          0.50         -0.94         2.19 o                         
   5   2  12        424.63        438.77        23.32 o                         
   6   2  12          0.92          1.75         1.35 o                         
   7   2  12         35.16         31.22         2.56 o                         
   8   2  12         38.90         39.52         3.02 o                         
   9   2  12         89.19         94.70         5.38 o                         
  10   2  12         40.03         42.33         3.51 o                         
 -10   3  12        110.31        111.08         6.22 o                         
  -9   3  12        170.45        189.97         9.60 o                         
  -8   3  12         32.94         35.11         4.03 o                         
  -7   3  12         70.15         62.76         3.92 o                         
  -6   3  12          4.33          2.31         1.35 o                         
  -5   3  12        658.24        663.80        30.14 o                         
  -4   3  12        323.65        320.19        12.31 o                         
  -3   3  12        410.89        447.30        16.83 o                         
  -2   3  12          0.87          2.44         1.29 o                         
  -1   3  12          0.51          0.47         1.52 o                         
   0   3  12        377.24        432.37        15.98 o                         
   1   3  12        540.19        615.55        24.76 o                         
   2   3  12        348.13        368.49        13.88 o                         
   3   3  12         92.68         86.66         4.72 o                         
   4   3  12          2.53          2.07         1.29 o                         
   5   3  12       1092.47       1187.74        42.66 o                         
   6   3  12          9.56         10.76         1.81 o                         
   7   3  12         12.68         13.46         2.01 o                         
   8   3  12          0.39         -0.76         1.72 o                         
   9   3  12        103.95        104.31         6.78 o                         
  10   3  12         75.37         89.14         8.73 o                         
  -9   4  12         38.48         38.20         4.58 o                         
  -8   4  12          1.41          2.39         2.19 o                         
  -7   4  12          7.30          9.55         2.31 o                         
  -6   4  12         83.82         86.78         4.40 o                         
  -5   4  12          8.86          8.67         1.33 o                         
  -4   4  12        639.26        678.51        25.22 o                         
  -3   4  12         62.22         51.66         2.83 o                         
  -2   4  12          0.72          1.87         1.03 o                         
  -1   4  12        108.83         99.04         4.63 o                         
   0   4  12         47.55         66.68         3.17 o                         
   1   4  12        553.10        639.58        25.91 o                         
   2   4  12        230.24        240.20         9.41 o                         
   3   4  12          1.67          1.45         2.01 o                         
   4   4  12        130.19        134.06         7.26 o                         
   5   4  12        149.02        157.53         7.96 o                         
   6   4  12         59.26         50.40         3.43 o                         
   7   4  12         53.91         51.94         3.33 o                         
   8   4  12          2.36          3.20         2.60 o                         
   9   4  12          0.76          0.00         2.21 o                         
  -9   5  12        148.60        157.58        16.54 o                         
  -8   5  12        131.11        133.07         6.34 o                         
  -7   5  12          3.27          2.06         1.78 o                         
  -6   5  12         90.77         83.46         4.81 o                         
  -5   5  12         32.08         31.69         2.08 o                         
  -4   5  12          0.70          1.14         1.06 o                         
  -3   5  12        763.08        814.42        29.49 o                         
  -2   5  12         64.68         73.31         4.44 o                         
  -1   5  12        122.11        130.50         6.84 o                         
   0   5  12        128.74        132.88         8.12 o                         
   1   5  12        151.69        147.94         6.21 o                         
   2   5  12          8.70          7.32         1.54 o                         
   3   5  12          0.54         -0.69         1.84 o                         
   4   5  12        299.29        316.31        13.51 o                         
   5   5  12          7.23          6.07         1.64 o                         
   6   5  12         37.46         33.70         2.70 o                         
   7   5  12         39.66         38.04         5.79 o                         
   8   5  12        139.35        137.53         9.28 o                         
   9   5  12          0.09          0.51         3.31 o                         
  -8   6  12          9.78          9.08         2.94 o                         
  -7   6  12          3.87          3.02         2.93 o                         
  -6   6  12          4.31          5.90         2.27 o                         
  -5   6  12          0.43          1.03         1.76 o                         
  -4   6  12         19.00         17.96         2.69 o                         
  -3   6  12        694.00        752.94        39.61 o                         
  -2   6  12        385.52        386.38        16.49 o                         
  -1   6  12          0.72          0.38         1.93 o                         
   0   6  12        154.41        160.07         9.56 o                         
   1   6  12         54.72         55.96         3.20 o                         
   2   6  12         21.06         18.71         2.18 o                         
   3   6  12         14.40         14.35         2.91 o                         
   4   6  12         40.06         38.05         3.23 o                         
   5   6  12          2.60          4.99         2.14 o                         
   6   6  12          6.57          5.03         2.40 o                         
   7   6  12        100.38         97.04         5.10 o                         
   8   6  12          0.16          0.83         3.09 o                         
  -7   7  12          5.41          5.98         2.55 o                         
  -6   7  12         23.02         23.57         3.93 o                         
  -5   7  12         81.01         75.56         5.00 o                         
  -4   7  12         77.04         79.38         4.56 o                         
  -3   7  12        224.82        231.71        10.45 o                         
  -2   7  12        205.17        202.51        10.38 o                         
  -1   7  12        150.00        160.09         7.56 o                         
   0   7  12        190.50        197.95        10.17 o                         
   1   7  12         24.12         17.24         2.59 o                         
   2   7  12        110.19        104.82         8.46 o                         
   3   7  12          7.33          2.44         2.60 o                         
   4   7  12         46.52         43.94         3.73 o                         
   5   7  12         80.36         95.28         6.70 o                         
   6   7  12         27.78         32.56         5.91 o                         
   7   7  12         47.08         48.23         4.76 o                         
  -5   8  12          0.10          0.16         2.41 o                         
  -4   8  12          0.09          2.64         2.26 o                         
  -3   8  12         10.35          7.08         2.17 o                         
  -2   8  12        672.31        678.77        28.10 o                         
  -1   8  12          5.03          5.22         4.83 o                         
   0   8  12         38.72         39.32         4.72 o                         
   1   8  12         61.42         60.59         6.47 o                         
   2   8  12         18.51         18.11         3.98 o                         
   3   8  12          1.63          7.30         3.87 o                         
   4   8  12        166.91        168.02        10.56 o                         
   5   8  12         76.63         88.04         5.86 o                         
  -3   9  12          0.58         -0.67         2.89 o                         
  -2   9  12        727.36        756.81        34.82 o                         
  -1   9  12         21.14         22.90         3.95 o                         
   0   9  12          1.67          2.97         3.18 o                         
   1   9  12         27.85         28.07         3.62 o                         
   2   9  12         63.71         64.56         5.00 o                         
   3   9  12        394.82        385.41        21.29 o                         
  -9   0  13        101.29        116.73        12.87 o                         
  -7   0  13        628.60        610.91        39.38 o                         
  -5   0  13        680.77        678.59        45.56 o                         
  -3   0  13          0.59          0.31         1.34 o                         
  -1   0  13      16935.45      24666.01      4560.33 o                         
   1   0  13         48.55         57.97         5.06 o                         
   3   0  13        140.81        123.48         6.75 o                         
   5   0  13         53.30         71.28         8.18 o                         
   7   0  13        456.55        480.83        43.84 o                         
   9   0  13        336.65        395.64        26.39 o                         
 -10   1  13        131.36        167.64         8.62 o                         
  -9   1  13          0.00          1.39         1.86 o                         
  -8   1  13          0.04         -1.30         1.92 o                         
  -7   1  13         89.11         89.07         5.02 o                         
  -6   1  13        150.38        138.80         6.30 o                         
  -5   1  13        911.05        910.58        47.30 o                         
  -4   1  13         13.52         14.83         1.53 o                         
  -3   1  13        199.84        221.46        12.15 o                         
  -2   1  13         32.40         66.06         3.19 o                         
  -1   1  13       1240.28       1476.04       123.74 o                         
   0   1  13        540.30        643.27        23.13 o                         
   1   1  13        620.67        702.53        22.94 o                         
   2   1  13        375.70        426.70        19.47 o                         
   3   1  13         75.76        124.63         5.02 o                         
   4   1  13          3.07          1.66         1.00 o                         
   5   1  13        235.88        244.86        16.36 o                         
   6   1  13        410.69        413.41        17.20 o                         
   7   1  13        190.81        190.01         9.45 o                         
   8   1  13         78.52         73.70         3.93 o                         
   9   1  13         12.76         11.50         2.13 o                         
  10   1  13         23.22         22.90         3.17 o                         
 -10   2  13         25.57         24.31         2.68 o                         
  -9   2  13         40.43         39.63         3.74 o                         
  -8   2  13         36.23         42.14         4.04 o                         
  -7   2  13        289.31        254.18        12.22 o                         
  -6   2  13        423.70        423.20        24.60 o                         
  -5   2  13        146.86        144.87         7.34 o                         
  -4   2  13          0.66          1.63         1.08 o                         
  -3   2  13         77.91        103.53         4.37 o                         
  -2   2  13        909.24       1087.71        47.53 o                         
  -1   2  13         18.79         25.65         2.08 o                         
   0   2  13       1345.43       1737.85       121.09 o                         
   1   2  13        122.62        143.14         7.04 o                         
   2   2  13        194.02        187.68         7.40 o                         
   3   2  13        110.81        177.18        11.50 o                         
   4   2  13        270.03        295.81        16.15 o                         
   5   2  13        872.63        983.25        43.95 o                         
   6   2  13         65.55         75.86         3.85 o                         
   7   2  13         54.81         43.63         2.73 o                         
   8   2  13        147.44        151.10         7.76 o                         
   9   2  13          1.86          0.68         1.67 o                         
  10   2  13          2.67          4.42         3.31 o                         
  -9   3  13         59.79         64.47         5.05 o                         
  -8   3  13         87.82         83.17         5.68 o                         
  -7   3  13        127.89        119.55         6.34 o                         
  -6   3  13         20.80         21.34         1.95 o                         
  -5   3  13        163.68        142.70         8.11 o                         
  -4   3  13       2047.54       2109.33        82.93 o                         
  -3   3  13          1.09          0.69         1.22 o                         
  -2   3  13        568.70        600.71        31.35 o                         
  -1   3  13         19.91         25.58         1.95 o                         
   0   3  13         33.23         37.63         3.81 o                         
   1   3  13        231.49        253.10         9.78 o                         
   2   3  13       1788.39       1997.10        71.52 o                         
   3   3  13          2.88          8.01         1.56 o                         
   4   3  13        187.46        203.75         9.88 o                         
   5   3  13        195.18        179.64         7.38 o                         
   6   3  13          0.86          1.19         1.81 o                         
   7   3  13          9.49          6.89         1.54 o                         
   8   3  13        181.35        182.59         8.23 o                         
   9   3  13         10.60         13.52         2.20 o                         
  -9   4  13         72.94         70.94         6.29 o                         
  -8   4  13        203.89        196.62         9.91 o                         
  -7   4  13         21.81         24.24         2.46 o                         
  -6   4  13          0.00          0.78         1.64 o                         
  -5   4  13          8.85          5.11         1.24 o                         
  -4   4  13        978.56        989.48        36.26 o                         
  -3   4  13        120.80        113.05         6.91 o                         
  -2   4  13          3.80          1.15         1.07 o                         
  -1   4  13        186.30        211.23         8.29 o                         
   0   4  13         44.10         52.00         2.73 o                         
   1   4  13          0.64          0.89         1.54 o                         
   2   4  13        193.49        209.57         8.34 o                         
   3   4  13          0.29          0.14         1.49 o                         
   4   4  13        261.04        257.27        11.06 o                         
   5   4  13          3.06          4.08         1.91 o                         
   6   4  13         44.84         40.12         2.59 o                         
   7   4  13         11.75          9.41         2.07 o                         
   8   4  13         13.18         16.78         2.22 o                         
   9   4  13         45.01         57.35         5.68 o                         
  -8   5  13          8.85          9.26         2.79 o                         
  -7   5  13          4.29          5.08         1.88 o                         
  -6   5  13         10.22         10.12         1.77 o                         
  -5   5  13         86.60         79.99         4.02 o                         
  -4   5  13         91.52         84.40         3.80 o                         
  -3   5  13        746.47        822.63        32.36 o                         
  -2   5  13          0.24         -0.13         0.85 o                         
  -1   5  13         17.85         10.14         3.74 o                         
   0   5  13        169.27        177.09         8.93 o                         
   1   5  13        194.74        211.50        11.08 o                         
   2   5  13         22.19         27.79         2.34 o                         
   3   5  13         96.36        101.52         5.00 o                         
   4   5  13         67.07         67.39         3.79 o                         
   5   5  13          0.41          0.90         1.70 o                         
   6   5  13         30.98         30.44         2.60 o                         
   7   5  13          0.89          2.03         2.04 o                         
   8   5  13          3.09          0.33         2.93 o                         
  -8   6  13         15.00         18.42         3.25 o                         
  -7   6  13          0.18         -2.95         3.90 o                         
  -6   6  13         22.02         24.14         4.04 o                         
  -5   6  13          9.48          8.24         1.96 o                         
  -4   6  13          5.57          7.02         2.10 o                         
  -3   6  13       1076.75       1186.63        53.16 o                         
  -2   6  13          6.71          6.28         2.09 o                         
  -1   6  13         13.62         13.77         2.84 o                         
   0   6  13         76.49         72.67         5.23 o                         
   1   6  13         29.66         25.10         2.15 o                         
   2   6  13        117.77        113.66         9.29 o                         
   3   6  13         29.03         32.80         3.56 o                         
   4   6  13         10.61         14.56         2.46 o                         
   5   6  13         46.78         41.89         4.44 o                         
   6   6  13          3.63          5.71         3.04 o                         
   7   6  13         82.35         77.00         5.23 o                         
   8   6  13          1.30         -1.04         4.03 o                         
  -7   7  13         19.76         22.03         3.62 o                         
  -6   7  13         11.24         10.17         2.67 o                         
  -5   7  13         26.17         22.02         2.84 o                         
  -4   7  13         10.92         11.83         2.49 o                         
  -3   7  13        291.26        285.44        14.03 o                         
  -2   7  13         11.96          4.89         3.94 o                         
  -1   7  13         19.64         18.21         2.38 o                         
   0   7  13          0.00         -0.60         1.97 o                         
   1   7  13         14.35         13.76         2.49 o                         
   2   7  13        110.70        100.38         5.88 o                         
   3   7  13        235.55        243.58        14.01 o                         
   4   7  13         22.48         22.12         3.07 o                         
   5   7  13        263.54        255.82        17.59 o                         
   6   7  13         34.62         41.84         4.45 o                         
   7   7  13          0.58          2.73         3.32 o                         
  -5   8  13          8.91          6.55         2.74 o                         
  -4   8  13         50.56         47.56         3.50 o                         
  -3   8  13         11.87         12.63         2.41 o                         
  -2   8  13         39.97         44.64         3.42 o                         
  -1   8  13        109.27        122.32         7.27 o                         
   0   8  13          0.91         -0.63         4.78 o                         
   1   8  13         66.54         68.97         7.13 o                         
   2   8  13        100.24        122.36         8.45 o                         
   3   8  13          3.73          5.77         3.84 o                         
   4   8  13          0.02         -1.88         3.37 o                         
   5   8  13         26.73         22.33         3.95 o                         
  -3   9  13          4.72          4.97         2.96 o                         
  -2   9  13        163.60        157.33         8.71 o                         
  -1   9  13        160.07        165.05         9.05 o                         
   0   9  13          0.48         -1.03         4.99 o                         
   1   9  13          0.47          1.28         2.95 o                         
   2   9  13          8.54          9.31         3.27 o                         
   3   9  13        102.35         94.56         6.10 o                         
 -10   0  14        252.85        301.80        20.54 o                         
  -8   0  14          2.15          5.65         4.73 o                         
  -6   0  14         17.90          9.14         5.66 o                         
  -4   0  14         51.01         52.59         3.45 o                         
  -2   0  14        786.08        806.19        72.24 o                         
   0   0  14         48.42         49.29         3.85 o                         
   2   0  14        183.57        145.17        14.71 o                         
   4   0  14        364.83        419.06        21.94 o                         
   6   0  14         34.72         25.57         3.03 o                         
   8   0  14          0.00          1.51         2.37 o                         
 -10   1  14        121.30        140.76         7.50 o                         
  -9   1  14         41.80         49.52         4.16 o                         
  -8   1  14         93.06         95.23         6.28 o                         
  -7   1  14          1.53          0.70         1.61 o                         
  -6   1  14       1436.35       1413.41        53.66 o                         
  -5   1  14       3546.71       3584.17       220.83 o                         
  -4   1  14         90.86         88.54         4.63 o                         
  -3   1  14          0.67          0.28         1.64 o                         
  -2   1  14         58.90         56.62         2.81 o                         
  -1   1  14        389.15        536.86        31.09 o                         
   0   1  14          0.00          0.17         0.91 o                         
   1   1  14         53.23         58.40         2.61 o                         
   2   1  14         51.42         58.07         2.92 o                         
   3   1  14         30.56         28.59         1.66 o                         
   4   1  14        119.89        141.35         6.23 o                         
   5   1  14         85.62         59.62         3.78 o                         
   6   1  14         55.83         50.75         3.75 o                         
   7   1  14          0.21          0.82         1.81 o                         
   8   1  14         68.51         62.58         3.90 o                         
   9   1  14         59.49         54.65         3.97 o                         
  10   1  14         21.78         22.15         5.56 o                         
 -10   2  14         45.59         54.65         3.88 o                         
  -9   2  14         60.19         62.62         5.85 o                         
  -8   2  14          4.64          3.62         2.62 o                         
  -7   2  14          0.82         -0.22         1.65 o                         
  -6   2  14        229.15        228.94        12.87 o                         
  -5   2  14        156.16        160.44         8.02 o                         
  -4   2  14          9.72         13.91         1.42 o                         
  -3   2  14         90.49        106.17         5.54 o                         
  -2   2  14       1411.40       1553.52        55.72 o                         
  -1   2  14        159.73        165.33        11.53 o                         
   0   2  14         51.79         70.79         3.48 o                         
   1   2  14          0.00          3.19         1.03 o                         
   2   2  14         65.48         64.91         2.93 o                         
   3   2  14         31.75         32.69         2.01 o                         
   4   2  14         71.68         72.66         6.91 o                         
   5   2  14        148.30        125.58         6.43 o                         
   6   2  14        284.55        289.99        13.92 o                         
   7   2  14         28.13         26.54         2.16 o                         
   8   2  14         31.64         29.98         2.41 o                         
   9   2  14        132.23        129.91         6.24 o                         
  10   2  14         15.12         28.07         5.17 o                         
  -9   3  14          1.04          1.11         1.92 o                         
  -8   3  14          3.44          0.72         1.97 o                         
  -7   3  14          7.69          6.24         1.80 o                         
  -6   3  14         27.83         21.44         1.98 o                         
  -5   3  14        171.82        177.27         7.88 o                         
  -4   3  14       1553.94       1594.21        70.45 o                         
  -3   3  14         17.86         16.69         1.71 o                         
  -2   3  14        408.55        430.71        17.49 o                         
  -1   3  14        122.06        127.37         5.89 o                         
   0   3  14        102.03         96.24         5.09 o                         
   1   3  14        123.73        124.69         5.68 o                         
   2   3  14         34.96         53.74         3.00 o                         
   3   3  14        155.72        150.94         7.55 o                         
   4   3  14         67.95         60.06         3.23 o                         
   5   3  14         58.79         57.42         3.18 o                         
   6   3  14        163.72        155.39        19.96 o                         
   7   3  14         41.62         36.17         2.64 o                         
   8   3  14         19.81         20.29         2.03 o                         
   9   3  14         62.88         73.92         5.89 o                         
  -9   4  14         12.05         14.06         2.63 o                         
  -8   4  14         14.32         12.36         2.47 o                         
  -7   4  14          0.89          1.30         1.88 o                         
  -6   4  14          0.47          1.22         1.67 o                         
  -5   4  14          5.84          3.62         1.25 o                         
  -4   4  14        387.21        381.38        14.53 o                         
  -3   4  14         21.56         23.88         1.98 o                         
  -2   4  14        363.36        370.33        17.46 o                         
  -1   4  14         16.71         12.95         1.51 o                         
   0   4  14         16.07         19.38         1.78 o                         
   1   4  14        537.16        608.46        24.48 o                         
   2   4  14         88.30        102.67         4.94 o                         
   3   4  14         14.09         13.18         1.59 o                         
   4   4  14        223.16        226.75        11.05 o                         
   5   4  14         39.86         45.47         2.91 o                         
   6   4  14         27.73         12.63         8.04 o                         
   7   4  14        401.91        403.22        17.22 o                         
   8   4  14         16.55         21.82         2.71 o                         
   9   4  14         88.59         96.39         6.21 o                         
  -8   5  14         55.72         54.14         4.72 o                         
  -7   5  14          2.07          0.49         1.75 o                         
  -6   5  14          3.03          2.13         1.56 o                         
  -5   5  14          7.73          6.34         1.37 o                         
  -4   5  14        481.55        480.35        19.83 o                         
  -3   5  14        110.05         93.63         5.65 o                         
  -2   5  14         62.86         58.91         5.77 o                         
  -1   5  14          3.98          2.86         1.16 o                         
   0   5  14         50.12         49.04         3.52 o                         
   1   5  14       1192.85       1220.91        62.63 o                         
   2   5  14         19.40         16.49         1.86 o                         
   3   5  14          0.80          1.80         1.63 o                         
   4   5  14        246.13        246.34        11.91 o                         
   5   5  14        317.92        309.93        13.21 o                         
   6   5  14          9.53         11.02         2.81 o                         
   7   5  14          2.02          3.38         1.91 o                         
   8   5  14        194.23        214.41        18.27 o                         
  -8   6  14          1.60          0.48         2.87 o                         
  -7   6  14         47.51         48.30         5.30 o                         
  -6   6  14          2.44         -0.03         3.08 o                         
  -5   6  14         25.96         23.23         2.45 o                         
  -4   6  14          0.26         -0.77         1.87 o                         
  -3   6  14        102.75         96.63         5.04 o                         
  -2   6  14         10.19          9.97         2.33 o                         
  -1   6  14          0.60         -1.61         2.06 o                         
   0   6  14         10.73         13.36         2.69 o                         
   1   6  14        760.33        877.92        40.85 o                         
   2   6  14        109.72        108.68         7.75 o                         
   3   6  14         91.43         98.08         4.60 o                         
   4   6  14          8.38          7.83         2.38 o                         
   5   6  14         14.58         10.91         2.34 o                         
   6   6  14         77.78         62.50         4.70 o                         
   7   6  14          7.26          5.36         2.24 o                         
  -6   7  14          1.99          2.50         2.51 o                         
  -5   7  14          0.79          0.36         2.45 o                         
  -4   7  14          4.26          6.02         2.21 o                         
  -3   7  14          4.73          4.41         2.52 o                         
  -2   7  14        205.94        193.20        10.09 o                         
  -1   7  14          7.37          5.94         2.91 o                         
   0   7  14        142.54        143.30        10.95 o                         
   1   7  14        102.11        108.54         6.23 o                         
   2   7  14        177.77        191.44        13.85 o                         
   3   7  14          1.92         -1.21         2.81 o                         
   4   7  14        168.38        149.45         8.26 o                         
   5   7  14          5.22          4.19         3.25 o                         
   6   7  14         82.78         81.26         6.04 o                         
  -5   8  14          1.09          2.82         2.43 o                         
  -4   8  14          2.17          1.99         2.10 o                         
  -3   8  14         46.05         40.35         3.57 o                         
  -2   8  14         19.88         15.77         2.79 o                         
  -1   8  14         94.12         90.02         5.82 o                         
   0   8  14         45.16         52.72         5.36 o                         
   1   8  14         17.06         15.48         3.87 o                         
   2   8  14        383.61        388.60        22.25 o                         
   3   8  14          0.09          1.89         3.59 o                         
   4   8  14        418.14        410.57        23.43 o                         
   5   8  14         21.99         23.50         3.66 o                         
  -2   9  14          0.03          2.47         2.89 o                         
  -1   9  14         35.84         53.72        12.78 o                         
   0   9  14         21.66         25.76         3.90 o                         
   1   9  14          7.98          4.85         3.01 o                         
   2   9  14          6.74         10.38         3.32 o                         
  -7   0  15          7.24          4.30         2.48 o                         
  -5   0  15       1009.65       1029.74        65.17 o                         
  -3   0  15        117.92        133.96        13.65 o                         
  -1   0  15       1994.62       2514.52       202.53 o                         
   1   0  15          5.65          4.00         1.24 o                         
   3   0  15       1047.94       1145.68        56.16 o                         
   5   0  15         18.77         17.32         2.27 o                         
   7   0  15         54.09         39.01         4.01 o                         
   9   0  15        397.56        458.00        30.32 o                         
 -10   1  15        115.27        129.53         7.03 o                         
  -9   1  15         85.79         89.75         6.10 o                         
  -8   1  15          4.17          5.24         1.97 o                         
  -7   1  15        294.64        280.28        13.41 o                         
  -6   1  15       1785.60       1857.77        73.46 o                         
  -5   1  15       1361.51       1291.49        49.21 o                         
  -4   1  15         10.74          9.62         1.56 o                         
  -3   1  15         40.52         36.03         2.48 o                         
  -2   1  15        526.04        598.40        23.86 o                         
  -1   1  15          6.40          2.85         1.67 o                         
   0   1  15        986.95       1077.05        38.09 o                         
   1   1  15        228.00        239.35        11.35 o                         
   2   1  15        239.24        223.19         8.52 o                         
   3   1  15          0.15         -1.21         1.21 o                         
   4   1  15        182.37        203.78         7.91 o                         
   5   1  15         58.59         60.12         3.41 o                         
   6   1  15         79.02         60.47         3.53 o                         
   7   1  15        112.30        108.21         5.75 o                         
   8   1  15         36.78         36.90         2.89 o                         
   9   1  15         18.62         21.05         3.00 o                         
 -10   2  15         75.89         79.34         5.64 o                         
  -9   2  15          8.64          9.17         2.60 o                         
  -8   2  15         75.70         72.81         5.13 o                         
  -7   2  15        125.68        116.69        12.81 o                         
  -6   2  15         54.42         57.28         3.62 o                         
  -5   2  15        190.24        192.26         7.98 o                         
  -4   2  15        957.51        950.00        37.09 o                         
  -3   2  15         95.73         83.99         3.68 o                         
  -2   2  15       2396.90       2599.84        92.78 o                         
  -1   2  15         69.45         61.66         3.61 o                         
   0   2  15        224.97        233.15        13.55 o                         
   1   2  15         86.33         87.06         4.08 o                         
   2   2  15        441.89        511.79        20.47 o                         
   3   2  15         84.08         73.36         3.57 o                         
   4   2  15          7.80          5.63         1.83 o                         
   5   2  15         25.24         27.31         3.01 o                         
   6   2  15       1341.68       1312.09        58.17 o                         
   7   2  15         69.52         59.76         3.76 o                         
   8   2  15         43.72         39.48         2.83 o                         
   9   2  15         33.75         38.04         4.70 o                         
  10   2  15         98.72        104.50        13.37 o                         
  -9   3  15          4.72          4.03         2.00 o                         
  -8   3  15          0.31          1.96         2.04 o                         
  -7   3  15        195.05        193.00        11.21 o                         
  -6   3  15        161.27        152.42         6.94 o                         
  -5   3  15        108.57         90.39         3.87 o                         
  -4   3  15         18.89         24.15         2.70 o                         
  -3   3  15        858.73        928.18        36.76 o                         
  -2   3  15         45.66         31.93         2.02 o                         
  -1   3  15         74.98         73.78         3.86 o                         
   0   3  15         80.05        112.64         5.14 o                         
   1   3  15        128.16        133.45         6.05 o                         
   2   3  15         68.01         77.67         3.72 o                         
   3   3  15          5.83          4.58         1.34 o                         
   4   3  15         88.43         83.79         4.80 o                         
   5   3  15          1.76          0.75         1.90 o                         
   6   3  15        482.98        496.27        39.91 o                         
   7   3  15        270.78        261.20        12.61 o                         
   8   3  15         73.73         78.19         6.22 o                         
   9   3  15         26.23         31.05         4.32 o                         
  -9   4  15          4.15          5.11         2.28 o                         
  -8   4  15          4.25          3.07         2.06 o                         
  -7   4  15        197.47        197.06         9.93 o                         
  -6   4  15        110.69        106.91         5.85 o                         
  -5   4  15          4.80          4.68         1.37 o                         
  -4   4  15         37.47         30.83         2.54 o                         
  -3   4  15       2430.12       2618.63       104.22 o                         
  -2   4  15        109.44        103.78         7.01 o                         
  -1   4  15          0.43         -0.83         1.32 o                         
   0   4  15         63.38         71.17         3.46 o                         
   1   4  15        597.52        661.93        26.86 o                         
   2   4  15          0.92          0.62         1.48 o                         
   3   4  15         23.68         28.95         2.32 o                         
   4   4  15         13.52         11.88         1.73 o                         
   5   4  15        850.43        853.36        34.51 o                         
   6   4  15         53.09         49.77         5.42 o                         
   7   4  15         17.88         17.53         3.06 o                         
   8   4  15          5.36          5.81         2.82 o                         
   9   4  15          2.98          3.31         3.99 o                         
  -8   5  15         12.98         10.12         2.92 o                         
  -7   5  15          2.42          0.80         1.64 o                         
  -6   5  15          8.86          6.84         1.73 o                         
  -5   5  15          0.01         -1.12         1.24 o                         
  -4   5  15         84.71         86.79         4.33 o                         
  -3   5  15        326.92        315.47        13.17 o                         
  -2   5  15         14.15         11.63         2.04 o                         
  -1   5  15          1.34          1.53         1.20 o                         
   0   5  15          4.68          5.37         1.64 o                         
   1   5  15         96.14        104.51         5.71 o                         
   2   5  15         12.05         13.23         1.83 o                         
   3   5  15         65.83         58.84         3.16 o                         
   4   5  15          1.75          1.16         1.62 o                         
   5   5  15        130.00        124.34         6.83 o                         
   6   5  15          6.07          4.71         1.90 o                         
   7   5  15        238.72        219.17        11.08 o                         
   8   5  15         15.05         13.06         3.18 o                         
  -7   6  15         19.49         20.80         3.14 o                         
  -6   6  15          7.81          8.62         2.95 o                         
  -5   6  15        123.92        121.55        12.91 o                         
  -4   6  15         24.89         24.04         2.84 o                         
  -3   6  15         50.27         49.52         3.40 o                         
  -2   6  15        243.42        244.84        14.02 o                         
  -1   6  15        110.00        109.48         6.12 o                         
   0   6  15         67.89         64.18         4.90 o                         
   1   6  15        311.85        354.62        13.75 o                         
   2   6  15         50.08         52.77         4.36 o                         
   3   6  15        172.07        186.08         7.71 o                         
   4   6  15         35.41         34.80         3.71 o                         
   5   6  15         56.16         54.18         3.55 o                         
   6   6  15          9.29          9.99         2.35 o                         
   7   6  15          1.41          0.63         2.22 o                         
  -6   7  15         19.27         25.33         3.42 o                         
  -5   7  15          2.54          4.34         2.42 o                         
  -4   7  15         10.27          7.90         2.26 o                         
  -3   7  15         37.70         30.12         3.52 o                         
  -2   7  15        302.86        300.63        14.85 o                         
  -1   7  15         12.96         15.54         2.87 o                         
   0   7  15        371.51        407.45        22.22 o                         
   1   7  15         33.89         35.82         3.40 o                         
   2   7  15        254.74        260.75        15.23 o                         
   3   7  15        163.23        148.66        22.54 o                         
   4   7  15          2.12          1.82         2.42 o                         
   5   7  15          0.23         -0.71         2.54 o                         
   6   7  15         15.68         12.06         2.81 o                         
  -5   8  15         17.47         15.63         2.84 o                         
  -4   8  15         11.10         10.81         2.57 o                         
  -3   8  15          1.45          0.24         2.34 o                         
  -2   8  15         17.74         17.87         2.82 o                         
  -1   8  15         26.42         26.31         3.05 o                         
   0   8  15         67.96         71.39         5.24 o                         
   1   8  15          0.98          0.05         3.75 o                         
   2   8  15        241.03        238.83        28.68 o                         
   3   8  15         10.75          7.50         4.27 o                         
   4   8  15        222.38        222.94        15.80 o                         
   5   8  15         17.63         18.10         3.86 o                         
  -2   9  15         92.13         85.15         5.75 o                         
  -1   9  15          1.72          1.90         3.56 o                         
   0   9  15        105.31        104.82         6.75 o                         
   1   9  15          0.06          1.26         3.16 o                         
   2   9  15         59.35         65.61         5.09 o                         
 -10   0  16          0.01          4.41         3.49 o                         
  -8   0  16          0.02          3.33         2.70 o                         
  -6   0  16         47.77         32.38         6.49 o                         
  -4   0  16        828.28        801.65        41.25 o                         
  -2   0  16        555.33        621.96        32.05 o                         
   0   0  16        634.85        794.36        39.98 o                         
   2   0  16         10.43          7.81         3.68 o                         
   4   0  16          5.19          3.03         2.30 o                         
   6   0  16         45.13         31.56         5.31 o                         
   8   0  16         97.77         92.59         7.34 o                         
 -10   1  16         16.19         11.98         2.57 o                         
  -9   1  16          1.61          4.23         2.03 o                         
  -8   1  16         92.75         96.93         6.37 o                         
  -7   1  16         58.77         54.04         3.61 o                         
  -6   1  16        238.39        232.16         9.99 o                         
  -5   1  16        490.35        473.73        17.37 o                         
  -4   1  16       2057.32       2093.07        90.21 o                         
  -3   1  16        166.95        180.46         8.87 o                         
  -2   1  16          8.49          4.33         1.25 o                         
  -1   1  16        804.42        941.58        45.99 o                         
   0   1  16         83.92         73.34         3.18 o                         
   1   1  16         22.96         14.82         1.43 o                         
   2   1  16         73.33         92.59         4.04 o                         
   3   1  16          2.06          4.73         1.24 o                         
   4   1  16         18.56         10.25         1.23 o                         
   5   1  16        212.33        165.92         7.20 o                         
   6   1  16        159.97        129.89         5.95 o                         
   7   1  16         24.95         26.32         2.87 o                         
   8   1  16         35.59         32.31         2.78 o                         
   9   1  16        104.29        104.29         8.37 o                         
  10   1  16         14.14         22.01         7.67 o                         
  -9   2  16          6.94         10.02         2.49 o                         
  -8   2  16          1.38          2.30         1.91 o                         
  -7   2  16         34.46         33.69         2.75 o                         
  -6   2  16        340.55        327.61        25.94 o                         
  -5   2  16          2.17          2.17         1.04 o                         
  -4   2  16       1782.28       1778.99        77.35 o                         
  -3   2  16        311.22        269.93        10.45 o                         
  -2   2  16        539.03        593.52        21.67 o                         
  -1   2  16       1227.98       1514.50        86.99 o                         
   0   2  16        346.19        371.92        15.07 o                         
   1   2  16         77.39         82.08         3.55 o                         
   2   2  16        462.98        507.07        18.44 o                         
   3   2  16        101.21         93.92         6.38 o                         
   4   2  16         53.46         55.59         3.64 o                         
   5   2  16         17.78         18.90         1.88 o                         
   6   2  16         20.73         15.84         2.47 o                         
   7   2  16          0.81          2.47         1.60 o                         
   8   2  16        116.27        130.79         7.10 o                         
   9   2  16        108.47        124.33         7.86 o                         
  -9   3  16          3.97          5.09         2.26 o                         
  -8   3  16        115.84        125.42         7.86 o                         
  -7   3  16        496.43        488.62        22.76 o                         
  -6   3  16         26.58         24.59         2.77 o                         
  -5   3  16        563.50        576.17        21.09 o                         
  -4   3  16        731.42        732.84        38.04 o                         
  -3   3  16         71.54         70.60         3.34 o                         
  -2   3  16         30.48         33.98         2.21 o                         
  -1   3  16        586.84        638.85        23.19 o                         
   0   3  16          4.12          5.13         1.53 o                         
   1   3  16        248.48        262.00        10.14 o                         
   2   3  16        329.82        327.22        13.72 o                         
   3   3  16         32.93         33.15         2.24 o                         
   4   3  16          0.58         -0.46         1.16 o                         
   5   3  16          0.49          1.96         1.96 o                         
   6   3  16         14.45         14.54         2.02 o                         
   7   3  16          9.01          7.34         1.86 o                         
   8   3  16        374.53        467.34        31.39 o                         
   9   3  16          0.01         -0.57         2.71 o                         
  -9   4  16         30.52         33.33         3.50 o                         
  -8   4  16          3.18          2.56         2.09 o                         
  -7   4  16        142.57        144.02         8.88 o                         
  -6   4  16          0.11         -0.27         1.77 o                         
  -5   4  16          0.93          2.03         1.41 o                         
  -4   4  16         25.10         24.30         2.13 o                         
  -3   4  16         33.96         24.02         1.95 o                         
  -2   4  16         11.46         18.60         2.11 o                         
  -1   4  16        138.34        137.39         6.28 o                         
   0   4  16        428.17        456.95        17.64 o                         
   1   4  16        354.98        421.54        15.99 o                         
   2   4  16         95.19         96.78         5.88 o                         
   3   4  16          0.25          0.14         1.36 o                         
   4   4  16         77.99         77.21         3.69 o                         
   5   4  16        551.47        569.48        23.58 o                         
   6   4  16         59.80         52.57         8.18 o                         
   7   4  16        120.75         99.85         6.73 o                         
   8   4  16        154.23        191.35        11.10 o                         
   9   4  16         48.61         61.96         5.95 o                         
  -8   5  16          1.39          2.11         3.02 o                         
  -7   5  16         94.60        103.18         5.94 o                         
  -6   5  16          5.10          6.50         1.74 o                         
  -5   5  16          3.92          3.05         1.43 o                         
  -4   5  16          5.44          3.62         1.33 o                         
  -3   5  16        336.48        324.28        15.20 o                         
  -2   5  16        223.20        241.48        13.12 o                         
  -1   5  16          3.00          1.65         1.32 o                         
   0   5  16          7.96          4.20         1.79 o                         
   1   5  16        258.66        269.31        12.90 o                         
   2   5  16        159.92        167.99         6.97 o                         
   3   5  16        543.78        587.27        23.84 o                         
   4   5  16          6.48          8.62         1.76 o                         
   5   5  16        365.88        346.78        14.77 o                         
   6   5  16         49.56         43.16         3.09 o                         
   7   5  16         41.94         38.96        10.50 o                         
   8   5  16         49.06         73.92         7.45 o                         
  -7   6  16          8.21          9.82         2.59 o                         
  -6   6  16         44.44         53.47        15.53 o                         
  -5   6  16          2.79          3.27         3.23 o                         
  -4   6  16         25.72         18.85         2.35 o                         
  -3   6  16          1.38          0.39         2.35 o                         
  -2   6  16         36.56         35.43         3.26 o                         
  -1   6  16         21.29         18.96         2.64 o                         
   0   6  16          9.61         12.07         2.70 o                         
   1   6  16        209.34        197.15         9.82 o                         
   2   6  16         31.75         25.21         2.30 o                         
   3   6  16        372.84        397.72        18.82 o                         
   4   6  16        358.26        396.86        26.86 o                         
   5   6  16         46.86         43.05         2.88 o                         
   6   6  16         42.81         44.65         4.06 o                         
   7   6  16          3.08         -0.51         5.01 o                         
  -6   7  16         21.77         29.51         3.46 o                         
  -5   7  16         14.19         13.17         2.84 o                         
  -4   7  16          0.10          0.66         2.22 o                         
  -3   7  16          1.06          1.24         2.16 o                         
  -2   7  16         24.11         19.21         2.56 o                         
  -1   7  16          0.20          0.24         4.05 o                         
   0   7  16         46.51         39.39         3.96 o                         
   1   7  16          0.01          0.90         2.35 o                         
   2   7  16         54.71         56.32         4.26 o                         
   3   7  16        460.01        456.15        33.85 o                         
   4   7  16        383.00        379.41        28.64 o                         
   5   7  16         68.82         64.68         8.11 o                         
   6   7  16         24.22         23.43         3.10 o                         
  -4   8  16          4.01          4.10         2.43 o                         
  -3   8  16          2.37          2.69         2.40 o                         
  -2   8  16         22.10         23.89         3.87 o                         
  -1   8  16         63.78         56.18         4.23 o                         
   0   8  16         16.91         12.04         3.52 o                         
   1   8  16         60.94         66.32        11.30 o                         
   2   8  16         86.67         77.19        17.76 o                         
   3   8  16        101.39         90.85        11.67 o                         
   4   8  16        206.15        191.13        13.76 o                         
  -1   9  16          0.85         -1.28         3.13 o                         
   0   9  16         14.28         15.00         3.76 o                         
   1   9  16          4.81          6.68         3.45 o                         
  -9   0  17         70.29         75.17         6.66 o                         
  -7   0  17         34.17         31.81         3.88 o                         
  -5   0  17       5391.39       5224.27       258.92 o                         
  -3   0  17         35.86         30.78         3.42 o                         
  -1   0  17         69.83         72.15         6.23 o                         
   1   0  17        508.97        428.67        21.11 o                         
   3   0  17         84.04         79.35         7.24 o                         
   5   0  17        810.83        700.30        44.64 o                         
   7   0  17          0.84          2.50         2.24 o                         
 -10   1  17         20.99         26.74         3.19 o                         
  -9   1  17         77.73         78.05         5.00 o                         
  -8   1  17         78.53         79.52         4.77 o                         
  -7   1  17          3.31          3.53         1.79 o                         
  -6   1  17        429.58        420.19        17.18 o                         
  -5   1  17        664.06        678.56        24.18 o                         
  -4   1  17        637.22        650.67        28.58 o                         
  -3   1  17         27.87         25.24         2.16 o                         
  -2   1  17        267.99        249.02        11.76 o                         
  -1   1  17          0.33          2.43         1.43 o                         
   0   1  17         94.45        113.88         5.16 o                         
   1   1  17         10.63          6.04         1.22 o                         
   2   1  17        167.00        140.95         6.09 o                         
   3   1  17        290.74        299.29        12.52 o                         
   4   1  17          4.62          3.93         1.42 o                         
   5   1  17         31.12         30.12         2.00 o                         
   6   1  17          0.60          0.65         1.83 o                         
   7   1  17        151.66        140.32         7.22 o                         
   8   1  17         17.73         18.42         3.69 o                         
   9   1  17          0.57          5.24         4.69 o                         
  -9   2  17         32.57         34.05         3.08 o                         
  -8   2  17         40.50         46.69         4.02 o                         
  -7   2  17         46.22         42.14         4.40 o                         
  -6   2  17        432.98        448.76        20.83 o                         
  -5   2  17        110.27        109.58         7.60 o                         
  -4   2  17        824.06        816.09        29.37 o                         
  -3   2  17        346.24        345.11        13.08 o                         
  -2   2  17         57.67         52.61         2.58 o                         
  -1   2  17        662.27        823.39        45.25 o                         
   0   2  17        162.67        185.39         8.01 o                         
   1   2  17         34.75         25.73         1.62 o                         
   2   2  17          2.19          0.11         0.62 o                         
   3   2  17          0.99          2.07         0.92 o                         
   4   2  17          5.37          0.66         0.97 o                         
   5   2  17          0.14          2.09         1.32 o                         
   6   2  17        248.06        224.91        10.78 o                         
   7   2  17         33.46         28.04         2.33 o                         
   8   2  17         51.56         58.29         4.75 o                         
   9   2  17         36.07         35.69         4.18 o                         
  -9   3  17         23.01         22.81         2.61 o                         
  -8   3  17         14.18         16.65         2.67 o                         
  -7   3  17        200.03        183.80         9.58 o                         
  -6   3  17        846.12        877.90        45.79 o                         
  -5   3  17         71.08         78.15         4.55 o                         
  -4   3  17        289.06        265.94        12.74 o                         
  -3   3  17          6.92         11.98         1.79 o                         
  -2   3  17         32.18         41.75         2.61 o                         
  -1   3  17         37.58         49.61         2.73 o                         
   0   3  17          9.04          4.85         1.60 o                         
   1   3  17        603.39        653.10        29.28 o                         
   2   3  17        301.82        288.28        11.07 o                         
   3   3  17         43.29         41.82         2.30 o                         
   4   3  17          0.96          6.89         2.10 o                         
   5   3  17        379.94        350.84        14.97 o                         
   6   3  17        119.58        103.81         6.53 o                         
   7   3  17         57.45         47.58         3.75 o                         
   8   3  17          2.74          0.08         3.68 o                         
   9   3  17         13.33         17.31         3.58 o                         
  -9   4  17         13.46         17.06         2.84 o                         
  -8   4  17        164.34        184.08        10.88 o                         
  -7   4  17          1.84          0.90         1.92 o                         
  -6   4  17         32.54         32.02         3.36 o                         
  -5   4  17         27.37         26.10         2.73 o                         
  -4   4  17         10.59         11.04         2.11 o                         
  -3   4  17        460.69        475.36        17.87 o                         
  -2   4  17       1208.91       1304.66        51.93 o                         
  -1   4  17          0.39          0.98         1.54 o                         
   0   4  17        192.76        217.67        13.09 o                         
   1   4  17        238.67        215.30         9.47 o                         
   2   4  17        331.67        359.83        16.64 o                         
   3   4  17          5.12          5.06         1.45 o                         
   4   4  17          7.79          4.07         1.87 o                         
   5   4  17        219.90        208.76         8.48 o                         
   6   4  17          9.62          9.65         3.52 o                         
   7   4  17          0.00         -0.75         3.11 o                         
   8   4  17         26.50         24.75         3.34 o                         
   9   4  17         55.47         72.18        15.65 o                         
  -8   5  17        116.33        113.77         9.18 o                         
  -7   5  17         97.86         95.82         5.61 o                         
  -6   5  17          3.08          2.13         1.77 o                         
  -5   5  17          0.36         -0.05         1.64 o                         
  -4   5  17         11.52         14.08         1.84 o                         
  -3   5  17         30.49         24.95         2.83 o                         
  -2   5  17        644.49        638.07        24.90 o                         
  -1   5  17         28.27         26.29         2.77 o                         
   0   5  17        286.75        300.67        13.05 o                         
   1   5  17         14.14         15.68         2.20 o                         
   2   5  17        778.05        855.98        39.31 o                         
   3   5  17          3.76          4.81         1.66 o                         
   4   5  17        394.90        393.21        16.58 o                         
   5   5  17        119.07        121.16         5.80 o                         
   6   5  17        172.90        164.59         7.45 o                         
   7   5  17        100.46        100.74         6.19 o                         
   8   5  17          0.48          2.72         3.16 o                         
  -7   6  17         85.84         99.39         6.78 o                         
  -6   6  17         50.92         58.51         4.32 o                         
  -5   6  17          4.92          4.32         2.98 o                         
  -4   6  17        127.31        119.75         5.97 o                         
  -3   6  17        518.35        552.18        22.82 o                         
  -2   6  17        133.62        130.22         7.16 o                         
  -1   6  17          0.07         -0.66         2.47 o                         
   0   6  17        166.35        150.62         9.33 o                         
   1   6  17        152.52        154.23         6.71 o                         
   2   6  17        476.73        481.27        20.02 o                         
   3   6  17        109.17        107.63         7.01 o                         
   4   6  17       1332.39       1452.59        57.68 o                         
   5   6  17         34.04         35.07         3.20 o                         
   6   6  17         40.94         36.09         2.95 o                         
   7   6  17         94.36        106.40         7.72 o                         
  -6   7  17          2.44          1.52         2.57 o                         
  -5   7  17         28.97         40.90         7.80 o                         
  -4   7  17          0.41         -2.01         2.73 o                         
  -3   7  17        155.12        159.15         8.69 o                         
  -2   7  17        200.34        205.72         9.41 o                         
  -1   7  17         14.50         11.46         3.36 o                         
   0   7  17         51.08         51.36         4.49 o                         
   1   7  17        168.13        170.75         8.92 o                         
   2   7  17         13.15         13.95         2.90 o                         
   3   7  17        494.27        329.82       108.61 o                         
   4   7  17        440.68        412.40        35.06 o                         
   5   7  17        175.39        164.59         8.58 o                         
   6   7  17          8.13          8.44         3.67 o                         
  -4   8  17          0.70         -1.60         2.58 o                         
  -3   8  17          3.24          1.39         3.45 o                         
  -2   8  17         92.32         94.19         7.63 o                         
  -1   8  17          7.54          8.04         2.54 o                         
   0   8  17          0.61          1.40         3.29 o                         
   1   8  17         18.04         18.36         4.87 o                         
   2   8  17          0.66         -2.08         3.12 o                         
   3   8  17         27.26         32.55         5.37 o                         
   4   8  17          5.29          3.52         3.13 o                         
  -1   9  17         46.24         47.78         4.59 o                         
   0   9  17         50.29         59.36         5.07 o                         
  -8   0  18         55.80         45.95         7.26 o                         
  -6   0  18          5.58          3.53         2.48 o                         
  -4   0  18        314.85        308.68        16.66 o                         
  -2   0  18         37.73         38.30         3.00 o                         
   0   0  18       1476.32       1515.61        93.97 o                         
   2   0  18        105.58        132.80        17.21 o                         
   4   0  18          2.71          0.37         3.58 o                         
   6   0  18        789.71        694.12        45.10 o                         
   8   0  18        153.36        154.41        16.04 o                         
  -9   1  18          4.44          4.64         2.10 o                         
  -8   1  18          2.14          1.45         1.94 o                         
  -7   1  18          5.68          6.02         1.93 o                         
  -6   1  18        294.55        282.36        12.01 o                         
  -5   1  18       2135.32       2199.74        84.38 o                         
  -4   1  18          0.41         -0.75         1.59 o                         
  -3   1  18         81.00         82.18         4.52 o                         
  -2   1  18          1.12         -0.35         1.33 o                         
  -1   1  18         26.22         28.69         1.97 o                         
   0   1  18          4.01          1.82         1.52 o                         
   1   1  18        906.63        861.25        34.07 o                         
   2   1  18        155.64        155.45         6.73 o                         
   3   1  18         63.64         58.76         3.18 o                         
   4   1  18         61.41         36.57         2.85 o                         
   5   1  18         14.34          9.57         2.12 o                         
   6   1  18          1.33          1.23         1.11 o                         
   7   1  18         63.18         51.61         3.95 o                         
   8   1  18          6.73          5.78         2.68 o                         
   9   1  18         12.64         10.55         3.20 o                         
  -9   2  18          1.74          1.49         1.97 o                         
  -8   2  18          7.67         11.18         2.60 o                         
  -7   2  18          2.07          1.30         2.54 o                         
  -6   2  18         78.61         71.30         5.94 o                         
  -5   2  18          6.54          8.23         1.52 o                         
  -4   2  18          9.73         14.30         2.05 o                         
  -3   2  18        205.15        222.06         8.70 o                         
  -2   2  18         11.15         11.10         1.46 o                         
  -1   2  18        207.47        224.42        13.49 o                         
   0   2  18        326.32        330.17        14.88 o                         
   1   2  18         52.13         48.69         2.67 o                         
   2   2  18        130.07        110.82         5.77 o                         
   3   2  18         33.72         37.07         2.77 o                         
   4   2  18         37.96         15.96         1.51 o                         
   5   2  18        196.26        171.18         6.91 o                         
   6   2  18          4.21         -0.50         2.58 o                         
   7   2  18          3.83          2.47         2.11 o                         
   8   2  18          0.33         -0.32         3.22 o                         
   9   2  18         23.60         29.40         4.79 o                         
  -9   3  18         23.30         23.13         2.67 o                         
  -8   3  18          3.57          5.89         1.95 o                         
  -7   3  18         27.17         23.41         2.64 o                         
  -6   3  18       1416.25       1463.56        75.18 o                         
  -5   3  18          1.09          1.07         1.78 o                         
  -4   3  18         53.08         43.20         2.71 o                         
  -3   3  18        468.54        453.21        18.71 o                         
  -2   3  18          3.97          6.11         1.60 o                         
  -1   3  18         98.83         94.49         4.50 o                         
   0   3  18          7.61          9.04         1.61 o                         
   1   3  18        682.30        676.07        27.16 o                         
   2   3  18          7.28          4.62         1.05 o                         
   3   3  18        318.53        328.56        12.54 o                         
   4   3  18         33.41         27.98         2.46 o                         
   5   3  18        141.31        117.55         6.43 o                         
   6   3  18          0.92          1.56         2.50 o                         
   7   3  18         80.43         50.58        10.04 o                         
   8   3  18         45.12         50.99         4.20 o                         
   9   3  18         56.77         55.50         6.68 o                         
  -8   4  18          3.73          5.22         2.22 o                         
  -7   4  18         64.05         59.81         4.10 o                         
  -6   4  18          1.47          0.48         2.28 o                         
  -5   4  18         83.27         77.15         5.45 o                         
  -4   4  18          6.48          5.67         1.99 o                         
  -3   4  18         21.29         30.77         2.25 o                         
  -2   4  18        474.53        509.12        19.03 o                         
  -1   4  18          8.53          8.58         1.72 o                         
   0   4  18        229.80        256.94        13.12 o                         
   1   4  18        911.24        993.25        44.23 o                         
   2   4  18         40.71         38.01         2.59 o                         
   3   4  18       1410.07       1487.96        53.44 o                         
   4   4  18          0.85          1.89         1.38 o                         
   5   4  18        124.11        102.67         4.65 o                         
   6   4  18         99.90         75.62         4.81 o                         
   7   4  18         43.04         45.33         3.86 o                         
   8   4  18          4.79          2.57         3.68 o                         
  -8   5  18         11.98         11.04         3.32 o                         
  -7   5  18        744.62        742.31        39.02 o                         
  -6   5  18          0.04          0.81         1.66 o                         
  -5   5  18         15.30         13.96         1.90 o                         
  -4   5  18         11.68         10.43         1.70 o                         
  -3   5  18        304.44        285.27        11.97 o                         
  -2   5  18          7.13          4.54         1.59 o                         
  -1   5  18          7.70          8.82         1.74 o                         
   0   5  18         99.24        117.99         5.80 o                         
   1   5  18         89.51         84.16         5.46 o                         
   2   5  18        803.43        920.60        33.66 o                         
   3   5  18        326.23        339.04        14.45 o                         
   4   5  18         34.60         39.20         2.87 o                         
   5   5  18         10.23          9.63         1.88 o                         
   6   5  18         15.17         12.83         2.67 o                         
   7   5  18         33.00         37.15         3.74 o                         
   8   5  18          5.29          0.57         3.21 o                         
  -7   6  18          5.42          5.39         2.48 o                         
  -6   6  18          0.92          2.43         2.35 o                         
  -5   6  18          1.12          0.60         2.98 o                         
  -4   6  18         15.86         16.94         4.21 o                         
  -3   6  18        148.27        130.20        11.28 o                         
  -2   6  18         39.77         36.88         3.39 o                         
  -1   6  18          3.18          2.00         2.34 o                         
   0   6  18          2.23          2.46         1.99 o                         
   1   6  18         88.30         89.42         4.66 o                         
   2   6  18        149.40        132.66        11.06 o                         
   3   6  18         25.49         29.29         3.34 o                         
   4   6  18        194.78        193.35         9.80 o                         
   5   6  18        115.94        106.88         6.03 o                         
   6   6  18          6.35          3.60         3.00 o                         
   7   6  18         62.16         68.47         5.23 o                         
  -6   7  18         66.31         73.89         8.66 o                         
  -5   7  18         11.56         11.09         3.09 o                         
  -4   7  18          0.51          0.20         2.85 o                         
  -3   7  18         88.66         95.82         5.90 o                         
  -2   7  18         88.61         85.12         5.46 o                         
  -1   7  18         22.89         27.69         3.24 o                         
   0   7  18         59.63         55.33         8.36 o                         
   1   7  18         30.66         22.06         3.44 o                         
   2   7  18         48.31         51.09         7.13 o                         
   3   7  18          0.77          0.54         2.56 o                         
   4   7  18         87.23         76.96        10.43 o                         
   5   7  18          1.17         -0.34         2.71 o                         
   6   7  18         46.32         45.13         8.41 o                         
  -4   8  18         39.63         27.73         4.14 o                         
  -3   8  18         69.00         69.65         5.09 o                         
  -2   8  18          1.60          3.52         2.51 o                         
  -1   8  18        102.91        100.65         5.59 o                         
   0   8  18         18.95         20.05         3.02 o                         
   1   8  18          9.91          7.93         4.73 o                         
   2   8  18         14.43         14.65         5.68 o                         
   3   8  18        193.99        182.42        24.47 o                         
   4   8  18        219.12        202.59        12.35 o                         
  -9   0  19         15.03         19.83         3.71 o                         
  -7   0  19        230.64        208.52        14.67 o                         
  -5   0  19        172.15        173.31         9.91 o                         
  -3   0  19        482.26        468.22        24.63 o                         
  -1   0  19        292.46        318.27        21.10 o                         
   1   0  19        680.23        626.07        54.17 o                         
   3   0  19         15.66          5.82         2.67 o                         
   5   0  19        104.34        108.49        22.27 o                         
   7   0  19        127.53        143.29        15.17 o                         
   9   0  19          0.86          2.38         3.93 o                         
  -9   1  19          0.40          0.57         1.98 o                         
  -8   1  19         20.17         20.62         2.56 o                         
  -7   1  19          5.58          5.39         2.65 o                         
  -6   1  19        250.84        225.76        10.91 o                         
  -5   1  19        111.96        103.96         5.52 o                         
  -4   1  19       1696.99       1712.26        66.67 o                         
  -3   1  19         41.77         48.94         3.13 o                         
  -2   1  19          5.60          5.37         1.49 o                         
  -1   1  19        241.99        316.01        29.64 o                         
   0   1  19        332.25        342.94        17.52 o                         
   1   1  19          1.76          2.01         1.21 o                         
   2   1  19        228.48        217.92         8.97 o                         
   3   1  19         20.14         26.52         2.51 o                         
   4   1  19         20.21         11.57         1.56 o                         
   5   1  19        284.70        231.94        11.26 o                         
   6   1  19        656.88        556.14        27.52 o                         
   7   1  19        157.67        149.67         9.12 o                         
   8   1  19        277.87        313.25        17.52 o                         
   9   1  19          0.02          1.52         3.98 o                         
  -9   2  19         78.28         88.59         5.23 o                         
  -8   2  19         29.45         34.45         3.07 o                         
  -7   2  19          0.26         -0.08         1.92 o                         
  -6   2  19        151.21        132.05        25.62 o                         
  -5   2  19        690.14        718.49        28.73 o                         
  -4   2  19         48.05         41.30         3.13 o                         
  -3   2  19         34.26         29.73         2.06 o                         
  -2   2  19          3.73          4.04         1.40 o                         
  -1   2  19          1.39          4.42         1.87 o                         
   0   2  19        960.25       1053.17        37.39 o                         
   1   2  19         27.70         28.50         1.94 o                         
   2   2  19       1758.34       1886.53        73.05 o                         
   3   2  19        102.21         98.82         6.10 o                         
   4   2  19          5.75         11.13         2.12 o                         
   5   2  19        174.93        150.49         6.90 o                         
   6   2  19          2.25          1.14         2.14 o                         
   7   2  19         32.04         31.55         4.57 o                         
   8   2  19        105.95         99.30         8.27 o                         
   9   2  19         41.05         53.44         5.09 o                         
  -9   3  19          0.47          0.57         1.92 o                         
  -8   3  19        133.69        123.56         8.34 o                         
  -7   3  19          1.31          3.95         2.24 o                         
  -6   3  19        626.56        633.45        47.21 o                         
  -5   3  19        204.26        182.45         8.21 o                         
  -4   3  19         92.49         79.58         3.77 o                         
  -3   3  19        171.39        160.43         7.27 o                         
  -2   3  19        105.91        111.78         4.79 o                         
  -1   3  19        194.05        220.11         9.61 o                         
   0   3  19        335.62        369.17        24.62 o                         
   1   3  19        383.70        392.31        16.23 o                         
   2   3  19        665.68        678.29        24.39 o                         
   3   3  19        547.53        573.91        21.15 o                         
   4   3  19         80.10         71.04         4.23 o                         
   5   3  19          0.20          0.97         1.88 o                         
   6   3  19         19.01         19.11         3.66 o                         
   7   3  19         37.99         33.58         3.44 o                         
   8   3  19          5.40          2.88         3.06 o                         
   9   3  19         28.03         40.45         4.71 o                         
  -8   4  19          0.26          1.10         2.14 o                         
  -7   4  19         27.73         33.04         3.53 o                         
  -6   4  19        260.95        294.93        16.35 o                         
  -5   4  19         77.67         77.61         4.99 o                         
  -4   4  19         42.03         36.62         3.39 o                         
  -3   4  19         47.56         32.27         2.36 o                         
  -2   4  19          0.09          1.49         1.59 o                         
  -1   4  19         29.14         34.08         2.40 o                         
   0   4  19         11.92         10.02         2.05 o                         
   1   4  19        515.93        501.04        20.63 o                         
   2   4  19        111.13        108.41         5.99 o                         
   3   4  19       1212.73       1284.21        50.42 o                         
   4   4  19         96.63         86.72         4.63 o                         
   5   4  19          6.66          3.79         1.39 o                         
   6   4  19         12.09         11.37         2.35 o                         
   7   4  19          0.26          0.70         2.56 o                         
   8   4  19         89.09        122.36        10.36 o                         
  -8   5  19         43.77         44.35         6.85 o                         
  -7   5  19        205.49        183.93         9.44 o                         
  -6   5  19         32.31         35.45         3.29 o                         
  -5   5  19         55.34         52.99         4.68 o                         
  -4   5  19          3.37          3.15         1.61 o                         
  -3   5  19        282.05        252.45        10.64 o                         
  -2   5  19        130.65        118.80         7.54 o                         
  -1   5  19        107.81         96.03         5.06 o                         
   0   5  19         11.88         11.74         2.20 o                         
   1   5  19         54.38         54.86         3.48 o                         
   2   5  19        257.85        251.87        10.92 o                         
   3   5  19        831.72        912.14        33.41 o                         
   4   5  19         77.33         69.45         4.25 o                         
   5   5  19         34.92         30.29         2.87 o                         
   6   5  19        110.86         96.02         6.68 o                         
   7   5  19          0.07         -1.28         2.51 o                         
   8   5  19          0.52          1.07         2.98 o                         
  -7   6  19         10.50         12.27         2.60 o                         
  -6   6  19          1.82          0.12         2.48 o                         
  -5   6  19         45.41         52.42         6.56 o                         
  -4   6  19          9.27          8.59         2.98 o                         
  -3   6  19        242.11        259.14        26.91 o                         
  -2   6  19         47.62         39.36         3.92 o                         
  -1   6  19        103.83        101.90         5.90 o                         
   0   6  19          0.46          1.61         2.00 o                         
   1   6  19        205.42        235.71        10.47 o                         
   2   6  19        173.60        131.43        16.56 o                         
   3   6  19         26.11         27.15         2.72 o                         
   4   6  19        279.49        263.33        10.46 o                         
   5   6  19        205.33        200.49        10.35 o                         
   6   6  19         23.72         21.54         3.48 o                         
   7   6  19         18.54         25.25         3.66 o                         
  -5   7  19          2.40          0.12         3.27 o                         
  -4   7  19          2.63          3.39         2.35 o                         
  -3   7  19          0.10          0.44         2.44 o                         
  -2   7  19         18.84         18.50         2.94 o                         
  -1   7  19         71.20         66.86         6.70 o                         
   0   7  19        190.69        177.32        10.72 o                         
   1   7  19          2.34          1.51         2.90 o                         
   2   7  19        124.88        124.92        12.25 o                         
   3   7  19         64.08         57.02        10.16 o                         
   4   7  19         44.07         43.25         5.01 o                         
   5   7  19         90.23        104.90         9.37 o                         
  -4   8  19        155.31        142.49         8.99 o                         
  -3   8  19         23.88         26.12         3.18 o                         
  -2   8  19          0.05          2.61         2.56 o                         
  -1   8  19          8.78         10.43         2.60 o                         
   0   8  19        208.99        210.01        10.74 o                         
   1   8  19          0.27          0.41         6.39 o                         
   2   8  19          4.48          4.80         3.20 o                         
   3   8  19         16.21         13.47         4.33 o                         
   4   8  19        133.40        147.22        11.55 o                         
  -8   0  20         37.30         48.45         5.18 o                         
  -6   0  20          2.35          5.79         3.58 o                         
  -4   0  20       1117.68       1126.21        57.58 o                         
  -2   0  20        320.15        380.68        19.93 o                         
   0   0  20        368.13        393.61        21.21 o                         
   2   0  20        172.99        173.78        12.34 o                         
   4   0  20         74.08         54.46         5.20 o                         
   6   0  20         99.88         74.13         6.64 o                         
   8   0  20         15.13         18.51         3.94 o                         
  -9   1  20        159.58        164.36         8.51 o                         
  -8   1  20         28.91         34.14         3.08 o                         
  -7   1  20         10.99         11.19         2.28 o                         
  -6   1  20        171.25        161.57         8.04 o                         
  -5   1  20        289.34        264.56        11.28 o                         
  -4   1  20         26.15         30.14         2.07 o                         
  -3   1  20          0.03          0.12         1.77 o                         
  -2   1  20         59.21         49.13         3.14 o                         
  -1   1  20         25.49         17.20         2.54 o                         
   0   1  20        160.54        141.82         7.01 o                         
   1   1  20       2408.94       2327.59        91.80 o                         
   2   1  20        665.43        663.42        25.03 o                         
   3   1  20         16.39          8.65         2.34 o                         
   4   1  20        194.25        152.04         6.86 o                         
   5   1  20          1.12         -0.48         1.72 o                         
   6   1  20          0.40          0.95         2.03 o                         
   7   1  20        177.96        163.97         8.66 o                         
   8   1  20         20.79         27.01         3.20 o                         
   9   1  20          6.64          8.72         3.31 o                         
  -9   2  20          3.29          3.30         2.08 o                         
  -8   2  20          9.15         15.31         2.45 o                         
  -7   2  20         78.50         91.44         7.47 o                         
  -6   2  20        285.37        291.46        16.07 o                         
  -5   2  20        967.65        998.07        39.41 o                         
  -4   2  20         18.95         25.64         2.91 o                         
  -3   2  20         36.52         22.67         1.89 o                         
  -2   2  20        161.60        165.52         7.38 o                         
  -1   2  20        168.36        158.53        19.10 o                         
   0   2  20        989.67       1093.68        38.37 o                         
   1   2  20        657.61        650.25        23.20 o                         
   2   2  20       1577.60       1628.85        71.54 o                         
   3   2  20         87.83         71.23         4.94 o                         
   4   2  20        132.03        111.87         6.14 o                         
   5   2  20        303.01        252.45        11.01 o                         
   6   2  20         15.33         15.49         2.40 o                         
   7   2  20         31.21         30.69         5.42 o                         
   8   2  20         28.08         35.74         3.46 o                         
   9   2  20          0.54          0.33         2.74 o                         
  -9   3  20         17.35         18.55         4.31 o                         
  -8   3  20         49.15         54.68         5.31 o                         
  -7   3  20        386.93        416.86        22.59 o                         
  -6   3  20         10.69         13.13         2.37 o                         
  -5   3  20        561.76        557.68        36.09 o                         
  -4   3  20         68.81         55.92         2.99 o                         
  -3   3  20        329.97        342.65        16.99 o                         
  -2   3  20        232.05        242.07        10.47 o                         
  -1   3  20         93.24         88.28         5.18 o                         
   0   3  20        224.49        202.58         8.77 o                         
   1   3  20        224.70        223.42         9.61 o                         
   2   3  20       1087.24       1197.49        53.22 o                         
   3   3  20         23.07         19.03         2.14 o                         
   4   3  20         14.23         16.58         2.42 o                         
   5   3  20        394.85        348.23        14.90 o                         
   6   3  20          0.49         -0.89         1.93 o                         
   7   3  20         96.71         89.72         5.53 o                         
   8   3  20          3.72          3.22         2.82 o                         
  -8   4  20          0.00         -1.65         3.68 o                         
  -7   4  20         59.11         58.31         4.07 o                         
  -6   4  20        246.31        218.79        12.55 o                         
  -5   4  20        153.23        138.01         7.31 o                         
  -4   4  20          2.49          1.94         1.90 o                         
  -3   4  20        760.94        763.66        28.31 o                         
  -2   4  20        116.14         93.98         4.65 o                         
  -1   4  20         25.45         24.44         2.19 o                         
   0   4  20         17.70         23.92         3.14 o                         
   1   4  20        207.43        180.00         8.05 o                         
   2   4  20          1.59          1.82         1.84 o                         
   3   4  20         93.56         89.49         5.16 o                         
   4   4  20        390.01        369.94        20.46 o                         
   5   4  20         39.53         29.02         3.13 o                         
   6   4  20          2.63          3.39         2.19 o                         
   7   4  20          1.26          3.32         3.24 o                         
   8   4  20         48.21         53.73         5.31 o                         
  -7   5  20        589.22        619.22        32.82 o                         
  -6   5  20        370.09        380.46        20.96 o                         
  -5   5  20          0.20         -0.55         1.79 o                         
  -4   5  20         32.79         29.72         2.51 o                         
  -3   5  20         37.22         34.15         2.60 o                         
  -2   5  20          6.69          7.75         1.75 o                         
  -1   5  20         61.70         59.64         3.48 o                         
   0   5  20          3.36          3.84         2.33 o                         
   1   5  20        344.01        344.41        22.62 o                         
   2   5  20          1.48          1.50         1.76 o                         
   3   5  20         45.53         39.58         2.63 o                         
   4   5  20          7.20          8.17         1.78 o                         
   5   5  20        197.09        185.77         9.68 o                         
   6   5  20          4.53          1.89         3.30 o                         
   7   5  20          0.64         -0.65         2.56 o                         
  -6   6  20          7.67          5.97         3.57 o                         
  -5   6  20         39.37         47.02         5.07 o                         
  -4   6  20          0.67         -1.05         2.72 o                         
  -3   6  20         29.01         25.32         3.52 o                         
  -2   6  20        370.10        360.92        19.99 o                         
  -1   6  20        143.18        126.48         7.01 o                         
   0   6  20          2.04         -1.32         2.22 o                         
   1   6  20         22.78         24.56         2.60 o                         
   2   6  20          0.57          2.83         2.09 o                         
   3   6  20          1.28          0.92         1.95 o                         
   4   6  20         21.61         18.01         2.28 o                         
   5   6  20        138.94        124.99         8.25 o                         
   6   6  20          3.03          5.86         2.77 o                         
  -5   7  20          8.14          9.92         3.27 o                         
  -4   7  20          9.88          6.71         2.89 o                         
  -3   7  20          2.48          1.22         2.51 o                         
  -2   7  20         50.26         43.28         3.85 o                         
  -1   7  20          7.09          7.25         2.68 o                         
   0   7  20         27.82         25.31         3.79 o                         
   1   7  20          0.01         -1.33         3.12 o                         
   2   7  20         13.89         13.93         2.92 o                         
   3   7  20          0.40          1.63         2.57 o                         
   4   7  20          0.10          2.13         3.09 o                         
   5   7  20        109.40        115.81        14.06 o                         
  -3   8  20         41.17         40.43         3.73 o                         
  -2   8  20          0.09          2.31         2.67 o                         
  -1   8  20          9.63          6.28         2.62 o                         
   0   8  20         29.06         32.79         4.07 o                         
   1   8  20         11.13          9.08         4.69 o                         
   2   8  20         12.03          9.00         3.36 o                         
   3   8  20          0.26         -0.85         2.94 o                         
  -9   0  21        160.32        192.86        13.84 o                         
  -5   0  21         84.52         69.66         4.73 o                         
  -3   0  21        385.65        357.39        19.26 o                         
  -1   0  21       1808.62       1975.03       136.86 o                         
   1   0  21       1950.56       1906.49       119.55 o                         
   3   0  21          3.49          0.49         2.62 o                         
   5   0  21         39.29         29.69         5.51 o                         
   7   0  21        162.27        227.40        16.11 o                         
   9   0  21          4.39          4.19         4.13 o                         
  -9   1  21          0.59         -1.44         2.08 o                         
  -8   1  21         62.60         71.50         4.54 o                         
  -7   1  21          0.14         -0.40         2.21 o                         
  -6   1  21         59.65         54.96         3.22 o                         
  -5   1  21          4.11          6.20         1.56 o                         
  -4   1  21        473.71        445.62        16.69 o                         
  -3   1  21         55.54         46.47         3.24 o                         
  -2   1  21         74.22         76.36         4.30 o                         
  -1   1  21         34.76         22.60         3.31 o                         
   0   1  21         97.63        114.00         9.50 o                         
   1   1  21        250.67        248.73        10.54 o                         
   2   1  21         40.29         33.58         3.55 o                         
   3   1  21        265.95        266.37        23.64 o                         
   4   1  21         38.90         33.94         2.94 o                         
   5   1  21        171.35        117.58         7.76 o                         
   6   1  21        194.49        162.61         8.67 o                         
   7   1  21         16.48         18.44         2.95 o                         
   8   1  21         19.35         22.32         3.65 o                         
   9   1  21         80.68        108.22         7.54 o                         
  -9   2  21         54.54         66.77         4.38 o                         
  -8   2  21         49.41         52.53         4.36 o                         
  -7   2  21         40.92         45.79         6.08 o                         
  -6   2  21         38.97         34.24         3.35 o                         
  -5   2  21        128.67        126.16         7.75 o                         
  -4   2  21        569.12        568.89        23.29 o                         
  -3   2  21        163.95        119.98         5.13 o                         
  -2   2  21         84.09         75.88         4.38 o                         
  -1   2  21        218.74        218.10        10.03 o                         
   0   2  21         73.00         59.32         2.93 o                         
   1   2  21        200.12        187.81         7.28 o                         
   2   2  21          9.39          8.95         1.78 o                         
   3   2  21        492.76        475.45        22.05 o                         
   4   2  21          0.06          0.12         1.77 o                         
   5   2  21        124.96        101.24         5.08 o                         
   6   2  21          1.16          1.17         2.38 o                         
   7   2  21         10.20         12.99         4.08 o                         
   8   2  21         39.81         45.97         5.61 o                         
   9   2  21          2.60          4.44         2.92 o                         
  -8   3  21         33.14         32.99         3.03 o                         
  -7   3  21        167.42        179.67        12.56 o                         
  -6   3  21        158.47        161.84         8.36 o                         
  -5   3  21        143.96        147.92         7.76 o                         
  -4   3  21          9.96         10.26         1.71 o                         
  -3   3  21        154.69        140.90         5.95 o                         
  -2   3  21         19.25         18.46         2.30 o                         
  -1   3  21          3.66          1.72         1.83 o                         
   0   3  21         18.22         23.00         2.80 o                         
   1   3  21          6.05          4.54         1.39 o                         
   2   3  21        898.70        914.35        35.19 o                         
   3   3  21        451.26        442.62        20.78 o                         
   4   3  21        468.05        446.45        18.68 o                         
   5   3  21          0.19         -0.61         1.95 o                         
   6   3  21        204.87        178.29         9.20 o                         
   7   3  21         19.42         21.67         3.80 o                         
   8   3  21         12.33          8.00         2.96 o                         
  -8   4  21          6.10          7.42         2.53 o                         
  -7   4  21         51.57         45.45         6.27 o                         
  -6   4  21        830.72        846.22        33.88 o                         
  -5   4  21         13.93         12.34         2.73 o                         
  -4   4  21         27.59         30.13         2.74 o                         
  -3   4  21         10.96         10.25         2.02 o                         
  -2   4  21        223.11        174.52         7.12 o                         
  -1   4  21         10.78          9.54         2.15 o                         
   0   4  21        144.14        160.89         6.73 o                         
   1   4  21         47.30         42.54         2.63 o                         
   2   4  21        199.95        194.18         7.77 o                         
   3   4  21         33.68         32.19         2.31 o                         
   4   4  21          2.66          0.93         2.61 o                         
   5   4  21         42.26         41.01         3.19 o                         
   6   4  21         40.35         30.74         4.08 o                         
   7   4  21         95.38         90.82         6.56 o                         
   8   4  21          1.50          3.97         3.55 o                         
  -7   5  21         25.15         24.74         3.92 o                         
  -6   5  21       1038.67       1162.76        60.45 o                         
  -5   5  21          0.90          0.79         1.74 o                         
  -4   5  21          3.73          1.46         1.73 o                         
  -3   5  21         97.21         88.11         8.77 o                         
  -2   5  21          0.28         -0.19         1.65 o                         
  -1   5  21          4.85          3.04         1.78 o                         
   0   5  21         65.81         54.45         3.49 o                         
   1   5  21         98.17         92.18         5.85 o                         
   2   5  21         23.04         21.92         2.57 o                         
   3   5  21          8.64          7.33         1.80 o                         
   4   5  21        313.09        298.67        17.27 o                         
   5   5  21         64.32         62.18         3.96 o                         
   6   5  21          0.29          2.08         2.83 o                         
   7   5  21          5.14         -0.49         2.88 o                         
  -6   6  21         64.53         69.69         4.91 o                         
  -5   6  21         23.86         32.08         3.51 o                         
  -4   6  21         73.87         81.33         6.38 o                         
  -3   6  21         51.43         62.88         5.42 o                         
  -2   6  21         67.74         57.85         4.91 o                         
  -1   6  21          0.42          0.49         2.15 o                         
   0   6  21         12.24          6.53         2.26 o                         
   1   6  21         57.93         59.99         3.94 o                         
   2   6  21          6.40          4.99         2.12 o                         
   3   6  21         54.36         46.94         3.13 o                         
   4   6  21         67.97         72.47         4.97 o                         
   5   6  21         18.51         22.93         3.29 o                         
   6   6  21          7.53          6.91         2.86 o                         
  -5   7  21         50.74         62.71         7.44 o                         
  -4   7  21         77.95         72.90         5.21 o                         
  -3   7  21         52.32         53.92         4.71 o                         
  -2   7  21          0.03          3.39         3.86 o                         
  -1   7  21          1.73          0.40         2.56 o                         
   0   7  21          0.02          0.25         3.94 o                         
   1   7  21         75.39         65.82         5.43 o                         
   2   7  21         40.20         41.87         3.40 o                         
   3   7  21         30.87         32.90         4.20 o                         
   4   7  21        218.83        227.72        16.44 o                         
   5   7  21         11.88         10.96         4.02 o                         
  -3   8  21        156.74        146.21         7.38 o                         
  -2   8  21         16.80         16.34         3.04 o                         
  -1   8  21         10.07         13.07         2.84 o                         
   0   8  21          4.18          0.10         5.19 o                         
   1   8  21          1.74          4.91         5.68 o                         
   2   8  21          0.40          0.61         3.19 o                         
   3   8  21          0.74         -1.64         4.63 o                         
  -8   0  22          2.39          0.46         3.54 o                         
  -6   0  22         94.16         89.65         7.36 o                         
  -4   0  22         40.41         28.47         3.09 o                         
  -2   0  22        164.30        139.23        10.18 o                         
   0   0  22       2749.67       3242.30       327.82 o                         
   2   0  22       6966.54       6964.46       432.65 o                         
   4   0  22         77.24         49.61         5.09 o                         
   6   0  22         55.37         46.46         7.12 o                         
   8   0  22        135.77        161.64        12.30 o                         
  -9   1  22         10.54         10.31         2.32 o                         
  -8   1  22         28.31         27.33         3.44 o                         
  -7   1  22         19.39         24.11         3.22 o                         
  -6   1  22          0.13          1.19         1.73 o                         
  -5   1  22         23.86         19.38         1.86 o                         
  -4   1  22         54.77         41.35         2.79 o                         
  -3   1  22          0.01          2.14         1.69 o                         
  -2   1  22          0.10          1.11         1.79 o                         
  -1   1  22          5.06          9.24         1.97 o                         
   0   1  22        285.12        288.27        13.69 o                         
   1   1  22        721.08        720.32        32.48 o                         
   2   1  22         80.33         74.96         4.41 o                         
   3   1  22        351.50        366.88        29.66 o                         
   4   1  22         61.16         47.66         3.51 o                         
   5   1  22        151.17        111.97         6.25 o                         
   6   1  22         15.78         10.00         2.31 o                         
   7   1  22          9.22          7.94         2.91 o                         
   8   1  22        237.52        264.27        15.25 o                         
   9   1  22          0.51          0.58         2.88 o                         
  -9   2  22          2.25          3.51         2.43 o                         
  -8   2  22         13.07         13.06         2.43 o                         
  -7   2  22          5.11          3.31         2.97 o                         
  -6   2  22          1.29          0.90         1.76 o                         
  -5   2  22         58.91         54.42         4.31 o                         
  -4   2  22         90.52         90.89         4.60 o                         
  -3   2  22        185.77        145.17         6.03 o                         
  -2   2  22        289.69        261.57        10.28 o                         
  -1   2  22        110.16        104.80         4.98 o                         
   0   2  22         69.40         51.62         4.65 o                         
   1   2  22          3.56          3.98         0.74 o                         
   2   2  22        217.08        215.16         9.48 o                         
   3   2  22        777.81        870.31        33.97 o                         
   4   2  22         32.09         35.99         2.78 o                         
   5   2  22         79.47         53.26         4.74 o                         
   6   2  22         19.25          8.64         3.84 o                         
   7   2  22         21.02         17.70         4.30 o                         
   8   2  22         34.87         34.34         3.70 o                         
  -8   3  22          2.53          2.28         2.11 o                         
  -7   3  22         21.80         24.59         3.39 o                         
  -6   3  22          3.81          1.82         2.36 o                         
  -5   3  22          7.67          5.23         2.07 o                         
  -4   3  22         46.00         43.64         2.68 o                         
  -3   3  22         72.00         62.87         3.59 o                         
  -2   3  22          3.63          2.21         2.00 o                         
  -1   3  22        119.17         94.52         4.84 o                         
   0   3  22        258.74        263.58        17.73 o                         
   1   3  22         81.95         77.52         5.05 o                         
   2   3  22         40.88         31.65         4.05 o                         
   3   3  22        181.11        168.66         7.76 o                         
   4   3  22         54.77         56.07         3.47 o                         
   5   3  22        211.89        167.88         7.79 o                         
   6   3  22         13.61         15.11         3.30 o                         
   7   3  22         87.49        104.35         6.23 o                         
   8   3  22         11.94         14.35         3.12 o                         
  -8   4  22          0.19         -0.04         2.29 o                         
  -7   4  22         45.20         42.27         4.57 o                         
  -6   4  22          0.34          2.16         2.16 o                         
  -5   4  22         24.15         22.90         3.33 o                         
  -4   4  22         27.66         27.11         2.31 o                         
  -3   4  22          1.32          1.42         1.87 o                         
  -2   4  22        118.98         90.88         5.39 o                         
  -1   4  22        171.05        140.73         6.07 o                         
   0   4  22          2.08          1.78         1.79 o                         
   1   4  22        103.31         85.26         6.62 o                         
   2   4  22         30.72         28.10         2.52 o                         
   3   4  22         75.30         65.46         5.43 o                         
   4   4  22        143.30        124.81         7.78 o                         
   5   4  22        188.97        175.98         8.08 o                         
   6   4  22          1.47          2.75         2.42 o                         
   7   4  22          2.64          5.85         3.28 o                         
   8   4  22          0.04          2.25         2.96 o                         
  -7   5  22         64.19         65.88         5.67 o                         
  -6   5  22         18.39         18.64         3.10 o                         
  -5   5  22         47.79         55.95         4.18 o                         
  -4   5  22         25.52         29.35        12.18 o                         
  -3   5  22          9.64          9.95         1.84 o                         
  -2   5  22         57.92         52.56         3.11 o                         
  -1   5  22        263.42        244.50         9.80 o                         
   0   5  22         79.51         59.72         6.25 o                         
   1   5  22          3.61          1.60         2.04 o                         
   2   5  22         84.19         72.91         3.73 o                         
   3   5  22         44.10         42.43         3.83 o                         
   4   5  22          1.01          1.09         2.29 o                         
   5   5  22          0.57         -0.16         2.64 o                         
   6   5  22          0.98          1.79         2.91 o                         
   7   5  22         18.04         18.86         3.84 o                         
  -6   6  22         71.37         94.36         6.60 o                         
  -5   6  22          0.98          1.50         2.70 o                         
  -4   6  22         11.45         10.27         3.18 o                         
  -3   6  22         30.25         29.18         4.18 o                         
  -2   6  22         24.04         20.61         4.24 o                         
  -1   6  22          2.56          1.93         2.52 o                         
   0   6  22        148.04        141.25         7.65 o                         
   1   6  22         18.17         17.03         2.58 o                         
   2   6  22         21.88         18.20         2.50 o                         
   3   6  22         15.37         10.69         2.60 o                         
   4   6  22        117.05        128.91         6.51 o                         
   5   6  22         32.34         29.76         3.55 o                         
   6   6  22          1.61          1.18         2.72 o                         
  -5   7  22         26.02         35.25         3.93 o                         
  -4   7  22         15.50         20.28         3.29 o                         
  -3   7  22         19.28         21.91         3.04 o                         
  -2   7  22         11.82         18.32         4.09 o                         
  -1   7  22         10.49         10.53         3.32 o                         
   0   7  22         92.41         83.38         5.31 o                         
   1   7  22         78.78         63.83         6.04 o                         
   2   7  22          6.35          5.13         2.51 o                         
   3   7  22         16.82         17.33         6.69 o                         
   4   7  22          2.62         -2.26         3.25 o                         
  -2   8  22          0.29         -2.83         2.83 o                         
  -1   8  22         42.52         42.57         4.73 o                         
   0   8  22         60.79         64.24         4.83 o                         
   1   8  22         42.05         42.53         5.49 o                         
   2   8  22          0.19          1.14         4.33 o                         
  -9   0  23          4.81          3.31         3.91 o                         
  -7   0  23         36.49         37.99         4.71 o                         
  -5   0  23         66.62         63.09         4.55 o                         
  -3   0  23        305.78        250.29        13.92 o                         
  -1   0  23         35.97         23.51         6.62 o                         
   1   0  23         59.24         59.11         5.29 o                         
   3   0  23         18.57         34.05         6.39 o                         
   5   0  23          4.05          4.72         3.08 o                         
   7   0  23          5.42          7.07         3.87 o                         
   9   0  23         46.46         61.81        15.46 o                         
  -9   1  23         63.31         54.28         4.54 o                         
  -8   1  23        286.22        296.25        16.64 o                         
  -7   1  23         40.48         40.13         3.38 o                         
  -6   1  23         14.05         15.86         2.48 o                         
  -5   1  23        154.31        139.82         5.90 o                         
  -4   1  23         91.95         88.89         4.49 o                         
  -3   1  23         10.24          6.34         1.74 o                         
  -2   1  23        187.11        152.00         7.73 o                         
  -1   1  23         58.17         50.43         3.31 o                         
   0   1  23       2224.41       2410.43       117.76 o                         
   1   1  23       2502.80       2572.34       112.93 o                         
   2   1  23       2166.10       2236.76        99.12 o                         
   3   1  23        179.34        168.46         8.64 o                         
   4   1  23        426.25        375.65        17.77 o                         
   5   1  23         69.58         50.39         3.72 o                         
   6   1  23          4.80          8.17         3.62 o                         
   7   1  23         45.90         44.37         3.93 o                         
   8   1  23         19.00         12.13         3.45 o                         
  -8   2  23         19.09         17.10         2.93 o                         
  -7   2  23         58.77         62.06         4.30 o                         
  -6   2  23         49.13         60.68         4.60 o                         
  -5   2  23         11.50          9.54         3.25 o                         
  -4   2  23         16.65         12.52         1.99 o                         
  -3   2  23        242.32        197.27        11.43 o                         
  -2   2  23         62.38         37.15         2.34 o                         
  -1   2  23        474.57        574.17        24.10 o                         
   0   2  23        201.13        188.97         9.19 o                         
   1   2  23       2947.14       3088.08       119.51 o                         
   2   2  23          2.00          3.47         1.52 o                         
   3   2  23        153.79        121.47         5.86 o                         
   4   2  23          0.04          0.39         1.67 o                         
   5   2  23         43.96         30.94         3.57 o                         
   6   2  23         50.74         48.48         3.88 o                         
   7   2  23         43.57         58.45         5.01 o                         
   8   2  23         43.67         50.89         4.31 o                         
  -8   3  23          1.91          0.48         2.12 o                         
  -7   3  23         76.45         83.36         5.92 o                         
  -6   3  23          4.53          2.06         2.21 o                         
  -5   3  23        125.76        133.22         7.17 o                         
  -4   3  23         30.78         31.29         2.34 o                         
  -3   3  23          0.37         -1.68         1.68 o                         
  -2   3  23        178.86        154.74         8.70 o                         
  -1   3  23          2.94          1.92         1.92 o                         
   0   3  23         40.75         40.79         2.62 o                         
   1   3  23       1708.71       1893.04        70.82 o                         
   2   3  23         24.64         25.54         3.81 o                         
   3   3  23         24.16         20.55         2.47 o                         
   4   3  23         46.63         40.65         3.32 o                         
   5   3  23         17.52         15.31         3.07 o                         
   6   3  23         32.28         31.06         4.16 o                         
   7   3  23         45.44         48.27         4.10 o                         
   8   3  23         59.02         73.07         5.16 o                         
  -7   4  23        109.48        122.01         7.85 o                         
  -6   4  23         59.38         54.80         4.03 o                         
  -5   4  23        102.85        101.93         5.16 o                         
  -4   4  23         84.10         80.51         4.90 o                         
  -3   4  23          0.18          0.06         2.15 o                         
  -2   4  23         11.95         13.69         1.96 o                         
  -1   4  23        187.17        155.24         7.18 o                         
   0   4  23        219.82        234.96        13.39 o                         
   1   4  23        306.77        306.86        12.52 o                         
   2   4  23          3.86          3.76         1.22 o                         
   3   4  23          0.03         -0.52         1.92 o                         
   4   4  23          4.42          3.61         2.58 o                         
   5   4  23          2.59          0.14         2.92 o                         
   6   4  23         46.12         47.17         4.04 o                         
   7   4  23         16.76         16.02         3.63 o                         
  -7   5  23        100.56        104.34         8.61 o                         
  -6   5  23         10.38         11.02         2.63 o                         
  -5   5  23          5.23          4.30         2.74 o                         
  -4   5  23          1.88          1.36         2.04 o                         
  -3   5  23         20.88         17.56         2.04 o                         
  -2   5  23          6.87          6.59         2.21 o                         
  -1   5  23         45.50         38.18         2.61 o                         
   0   5  23          0.37          1.49         2.18 o                         
   1   5  23         10.62          5.02         2.07 o                         
   2   5  23         58.55         57.21         3.90 o                         
   3   5  23         25.49         28.05         3.16 o                         
   4   5  23        333.26        322.10        16.64 o                         
   5   5  23        150.79        148.89         7.19 o                         
   6   5  23        111.12        138.72         7.86 o                         
   7   5  23         22.03         26.40         4.05 o                         
  -6   6  23         33.43         26.27         3.62 o                         
  -5   6  23        110.63        123.26         7.11 o                         
  -4   6  23         10.18         11.01         3.24 o                         
  -3   6  23          8.42          9.02         3.59 o                         
  -2   6  23          8.98         10.72         3.36 o                         
  -1   6  23         20.67         21.79         2.96 o                         
   0   6  23         12.40         10.21         2.34 o                         
   1   6  23          0.33         -1.25         2.31 o                         
   2   6  23          1.47         -1.03         2.11 o                         
   3   6  23         17.94         20.36         3.18 o                         
   4   6  23         62.73         56.06         4.02 o                         
   5   6  23          0.42          2.87         2.60 o                         
   6   6  23          4.04          3.62         3.11 o                         
  -4   7  23         30.88         31.70         3.66 o                         
  -3   7  23         43.79         44.45         3.74 o                         
  -2   7  23          0.35          0.14         4.06 o                         
  -1   7  23          7.55          7.31         3.34 o                         
   0   7  23         14.56         15.20         3.32 o                         
   1   7  23          0.12          0.13         2.58 o                         
   2   7  23          4.58          7.25         3.68 o                         
   3   7  23         81.40         65.18        23.89 o                         
   4   7  23        114.67        123.80         8.41 o                         
  -1   8  23          0.39          0.32         2.83 o                         
   0   8  23          5.56          3.85         2.96 o                         
   1   8  23         16.34          8.32         3.38 o                         
  -8   0  24          2.78          3.88         4.53 o                         
  -6   0  24         19.31          9.56         5.19 o                         
  -4   0  24       1497.63       1449.47        73.57 o                         
  -2   0  24         12.68          6.54         2.28 o                         
   0   0  24        950.39       1030.96        68.98 o                         
   2   0  24        171.91        148.32        12.22 o                         
   4   0  24        239.20        166.25        12.30 o                         
   6   0  24         73.38         44.25         7.03 o                         
   8   0  24         37.96         58.41         7.47 o                         
  -8   1  24          5.16          4.08         2.33 o                         
  -7   1  24          4.02          2.65         2.29 o                         
  -6   1  24          3.08          3.68         2.14 o                         
  -5   1  24         96.96         87.97         4.10 o                         
  -4   1  24        210.28        173.66         7.16 o                         
  -3   1  24         39.19         30.78         2.45 o                         
  -2   1  24          5.17          0.91         1.62 o                         
  -1   1  24        237.83        238.06        11.50 o                         
   0   1  24         31.33         27.60         3.45 o                         
   1   1  24        551.83        604.67        31.77 o                         
   2   1  24         12.77         10.87         2.11 o                         
   3   1  24        279.79        247.00        12.15 o                         
   4   1  24          8.67          6.09         2.24 o                         
   5   1  24          0.01          1.45         2.19 o                         
   6   1  24         14.43         12.89         3.18 o                         
   7   1  24         41.06         44.06         3.93 o                         
   8   1  24         24.64         22.28         3.35 o                         
  -8   2  24         16.44         14.83         2.61 o                         
  -7   2  24         13.88         12.53         2.53 o                         
  -6   2  24         14.32         16.00         2.50 o                         
  -5   2  24         31.81         32.76         3.42 o                         
  -4   2  24         63.89         64.56         4.66 o                         
  -3   2  24        184.63        159.34         8.18 o                         
  -2   2  24        400.23        325.25        12.55 o                         
  -1   2  24        245.41        263.08        11.16 o                         
   0   2  24          8.43          9.34         1.88 o                         
   1   2  24        565.31        589.68        26.61 o                         
   2   2  24        131.00        111.86         5.31 o                         
   3   2  24         81.74         60.10         3.42 o                         
   4   2  24         16.60         13.01         2.70 o                         
   5   2  24         25.03         18.51         3.78 o                         
   6   2  24          8.74          7.70         3.25 o                         
   7   2  24        232.72        267.27        13.36 o                         
   8   2  24         65.26         80.31         5.79 o                         
  -8   3  24         37.35         43.38         4.17 o                         
  -7   3  24         12.18         13.16         2.63 o                         
  -6   3  24         43.78         50.98         3.82 o                         
  -5   3  24         24.35         26.02         3.35 o                         
  -4   3  24         63.17         62.52         3.28 o                         
  -3   3  24         79.15         69.94         3.55 o                         
  -2   3  24         13.77         11.42         1.83 o                         
  -1   3  24        237.54        238.34        10.30 o                         
   0   3  24        335.55        370.73        21.85 o                         
   1   3  24          2.69          2.02         1.31 o                         
   2   3  24         30.62         31.15         2.79 o                         
   3   3  24        438.26        440.67        20.48 o                         
   4   3  24          4.82          3.46         2.16 o                         
   5   3  24          0.49          0.01         2.78 o                         
   6   3  24         10.16          7.37         3.00 o                         
   7   3  24         26.26         35.35         4.37 o                         
   8   3  24          2.59          0.72         2.89 o                         
  -7   4  24         73.50         82.63         7.65 o                         
  -6   4  24         50.32         46.78         4.13 o                         
  -5   4  24         98.26         97.97         5.56 o                         
  -4   4  24         13.79         15.26         2.35 o                         
  -3   4  24         40.55         29.91         3.53 o                         
  -2   4  24         14.33         13.22         2.21 o                         
  -1   4  24         61.71         68.03         5.11 o                         
   0   4  24        919.78       1055.50        69.68 o                         
   1   4  24          1.15          2.13         1.58 o                         
   2   4  24         18.67         18.04         2.31 o                         
   3   4  24         70.69         60.20         3.67 o                         
   4   4  24          2.51          1.52         2.48 o                         
   5   4  24         12.35          7.53         3.26 o                         
   6   4  24         81.94        103.55         6.33 o                         
   7   4  24         24.84         29.61         4.12 o                         
  -6   5  24         14.27         11.28         2.68 o                         
  -5   5  24        152.42        147.82        11.82 o                         
  -4   5  24         37.39         35.49         2.94 o                         
  -3   5  24          2.80          2.68         2.30 o                         
  -2   5  24          9.76          7.69         2.15 o                         
  -1   5  24          1.73          2.41         1.88 o                         
   0   5  24        243.69        266.90        19.97 o                         
   1   5  24         21.52         12.79         4.25 o                         
   2   5  24          6.26          7.95         3.26 o                         
   3   5  24          1.12         -0.53         2.48 o                         
   4   5  24          1.38          0.71         3.07 o                         
   5   5  24          0.80          2.92         2.90 o                         
   6   5  24         19.77         15.85         3.33 o                         
  -5   6  24          0.03          2.76         2.70 o                         
  -4   6  24          3.94          0.64         3.06 o                         
  -3   6  24         25.84         20.06         7.39 o                         
  -2   6  24          3.41          2.75         2.66 o                         
  -1   6  24        129.18        133.54         7.35 o                         
   0   6  24        194.72        204.48         9.27 o                         
   1   6  24          0.69          1.38         2.49 o                         
   2   6  24          3.43          2.29         2.68 o                         
   3   6  24          4.72          8.31         2.66 o                         
   4   6  24         66.41         63.82         4.29 o                         
   5   6  24         28.07         28.51         4.17 o                         
  -4   7  24          1.92          0.97         2.77 o                         
  -3   7  24        180.44        187.97         9.02 o                         
  -2   7  24         22.91         28.35         3.88 o                         
  -1   7  24         30.93         31.72         3.55 o                         
   0   7  24         12.06          8.45         2.74 o                         
   1   7  24          6.82          1.47         2.54 o                         
   2   7  24          0.26          1.72         3.70 o                         
   3   7  24          7.30          6.58         3.22 o                         
   4   7  24          2.08          2.73         3.37 o                         
  -7   0  25         84.55        102.42         8.40 o                         
  -5   0  25         98.13        102.36         6.56 o                         
  -3   0  25        837.81        750.29        38.38 o                         
  -1   0  25         34.95         18.44         3.60 o                         
   1   0  25        596.64        610.64        39.65 o                         
   3   0  25        135.57        106.57        12.45 o                         
   5   0  25        287.66        241.57        17.12 o                         
   7   0  25         35.51         20.13         6.25 o                         
  -8   1  25         12.57         14.20         2.78 o                         
  -7   1  25         51.78         57.83         4.19 o                         
  -6   1  25          0.10         -0.01         2.98 o                         
  -5   1  25          1.72          3.97         1.70 o                         
  -4   1  25          7.90         10.93         1.93 o                         
  -3   1  25          0.29         -0.61         1.62 o                         
  -2   1  25         23.43         15.53         1.81 o                         
  -1   1  25        365.63        304.48        12.77 o                         
   0   1  25        193.80        190.57        10.87 o                         
   1   1  25         21.42         16.88         2.45 o                         
   2   1  25        503.41        488.14        22.61 o                         
   3   1  25        100.15         87.97         5.60 o                         
   4   1  25         97.18         75.81         4.72 o                         
   5   1  25         36.26         29.29         3.06 o                         
   6   1  25         12.70         14.59         4.69 o                         
   7   1  25         23.41         37.65         3.71 o                         
   8   1  25        274.40        323.41        26.00 o                         
  -8   2  25         97.12        100.73         5.90 o                         
  -7   2  25          2.26          4.31         2.32 o                         
  -6   2  25         49.02         55.67         5.96 o                         
  -5   2  25        300.89        302.36        13.03 o                         
  -4   2  25         51.05         38.66         3.07 o                         
  -3   2  25         69.29         60.07         3.52 o                         
  -2   2  25         21.02         28.41         2.45 o                         
  -1   2  25        492.37        437.42        25.88 o                         
   0   2  25        281.09        289.51        20.13 o                         
   1   2  25          1.08          1.50         1.78 o                         
   2   2  25        115.35         97.83         4.74 o                         
   3   2  25          0.20         -1.08         2.07 o                         
   4   2  25         50.34         43.03         3.44 o                         
   5   2  25          1.09          0.92         4.14 o                         
   6   2  25          1.44          1.58         2.67 o                         
   7   2  25          2.17          2.59         2.82 o                         
   8   2  25          6.71          8.44         3.53 o                         
  -7   3  25         16.81         14.91         2.72 o                         
  -6   3  25        147.93        163.02         8.42 o                         
  -5   3  25         18.06         14.97         3.49 o                         
  -4   3  25          9.53          8.58         2.31 o                         
  -3   3  25          0.28          0.33         1.87 o                         
  -2   3  25         28.92         25.23         2.20 o                         
  -1   3  25        212.23        184.80         8.19 o                         
   0   3  25       1061.01       1075.86        39.15 o                         
   1   3  25          1.76          2.32         1.18 o                         
   2   3  25         80.38         77.19         4.13 o                         
   3   3  25         23.49         23.23         2.54 o                         
   4   3  25         78.99         67.76         5.23 o                         
   5   3  25        129.32        130.32         7.25 o                         
   6   3  25         37.73         49.22         4.48 o                         
   7   3  25         49.23         54.39         5.31 o                         
  -7   4  25         11.84         10.43         3.08 o                         
  -6   4  25         13.18          7.58         2.99 o                         
  -5   4  25         23.73         22.80         2.65 o                         
  -4   4  25        133.19        143.23         7.75 o                         
  -3   4  25         59.70         59.56         3.61 o                         
  -2   4  25        293.63        262.53        13.87 o                         
  -1   4  25          0.78         -0.57         2.21 o                         
   0   4  25         80.53         91.54         4.70 o                         
   1   4  25        137.28        126.25        10.20 o                         
   2   4  25         18.90         23.29         2.46 o                         
   3   4  25          0.61          0.35         2.61 o                         
   4   4  25         41.57         46.99         3.80 o                         
   5   4  25          1.67          4.89         3.20 o                         
   6   4  25         35.96         50.91         4.85 o                         
   7   4  25         30.45         34.77         4.53 o                         
  -6   5  25          1.42          2.81         2.42 o                         
  -5   5  25         37.28         47.96         4.02 o                         
  -4   5  25         74.13         83.35         5.33 o                         
  -3   5  25         17.33         17.65         2.26 o                         
  -2   5  25         17.18         16.45         2.45 o                         
  -1   5  25         47.82         51.25         3.09 o                         
   0   5  25        236.19        213.39         9.54 o                         
   1   5  25        121.16        126.04         7.75 o                         
   2   5  25         11.47         13.21         3.32 o                         
   3   5  25        125.50        139.26         8.07 o                         
   4   5  25          3.43          3.23         2.71 o                         
   5   5  25         66.82         59.27         4.64 o                         
   6   5  25          7.61          2.70         2.97 o                         
  -5   6  25        101.92        107.66         6.39 o                         
  -4   6  25        139.71        143.31         9.82 o                         
  -3   6  25         38.43         26.89         5.98 o                         
  -2   6  25         23.77         18.38        10.55 o                         
  -1   6  25         80.07         89.55         6.45 o                         
   0   6  25          3.01          2.44         2.52 o                         
   1   6  25          7.86          5.18         3.21 o                         
   2   6  25         12.97         10.72         3.19 o                         
   3   6  25         54.68         62.97         4.81 o                         
   4   6  25         12.22         10.05         2.75 o                         
   5   6  25          0.10          0.05         3.79 o                         
  -3   7  25         25.71         33.65         5.74 o                         
  -2   7  25         14.22         19.83         3.25 o                         
  -1   7  25         96.24         99.47         6.07 o                         
   0   7  25         17.45         17.03         2.80 o                         
   1   7  25          0.87         -1.54         3.29 o                         
   2   7  25          4.46          5.44         3.10 o                         
   3   7  25         83.81         83.84         6.43 o                         
  -8   0  26         51.51         60.93        11.97 o                         
  -6   0  26         34.91         36.12         6.53 o                         
  -4   0  26         67.51         62.45         5.89 o                         
  -2   0  26        888.19        741.09        47.19 o                         
   0   0  26        256.91        265.63        14.70 o                         
   2   0  26         39.73         31.60         4.89 o                         
   4   0  26         87.71         79.75         7.05 o                         
   6   0  26         65.43         57.49         9.24 o                         
   8   0  26        935.13       1164.13       105.97 o                         
  -8   1  26         42.98         50.75         4.00 o                         
  -7   1  26        139.55        166.80         8.69 o                         
  -6   1  26         67.23         72.97         5.47 o                         
  -5   1  26         52.18         53.37         3.76 o                         
  -4   1  26         22.29         19.09         2.29 o                         
  -3   1  26         94.20         85.69         4.39 o                         
  -2   1  26         32.68         29.53         2.22 o                         
  -1   1  26         14.50          6.72         2.01 o                         
   0   1  26        541.40        540.26        28.97 o                         
   1   1  26        495.86        499.76        28.72 o                         
   2   1  26         33.45         27.56         2.94 o                         
   3   1  26         13.82          8.98         2.64 o                         
   4   1  26        180.24        162.92         8.55 o                         
   5   1  26          0.55          1.61         5.84 o                         
   6   1  26          5.79          3.33         2.73 o                         
   7   1  26          2.13          4.21         2.86 o                         
   8   1  26          9.79         12.59         3.16 o                         
  -8   2  26          1.28          0.38         2.40 o                         
  -7   2  26         41.76         48.80         3.87 o                         
  -6   2  26          6.42         10.44         2.94 o                         
  -5   2  26          0.70         -0.86         2.21 o                         
  -4   2  26        262.27        252.81        12.34 o                         
  -3   2  26        296.28        256.88        11.14 o                         
  -2   2  26         54.43         49.05         3.15 o                         
  -1   2  26         82.74         61.22         3.63 o                         
   0   2  26        231.59        248.25        10.79 o                         
   1   2  26         41.05         40.24         3.06 o                         
   2   2  26        446.83        415.49        20.51 o                         
   3   2  26         88.35         91.24         5.35 o                         
   4   2  26        169.95        140.42         8.86 o                         
   5   2  26         71.35         78.41        10.58 o                         
   6   2  26          1.12         -0.50         3.21 o                         
   7   2  26         72.49         89.91         5.78 o                         
   8   2  26        169.20        209.28        12.42 o                         
  -7   3  26          0.46          0.89         2.35 o                         
  -6   3  26         10.68         13.31         2.75 o                         
  -5   3  26        395.50        398.30        21.75 o                         
  -4   3  26          5.37          3.73         2.00 o                         
  -3   3  26          7.93          8.28         2.22 o                         
  -2   3  26         59.39         47.03         2.83 o                         
  -1   3  26        235.52        211.96        10.21 o                         
   0   3  26         77.73         77.68         4.84 o                         
   1   3  26        311.44        293.73        12.78 o                         
   2   3  26        136.44        114.63         5.59 o                         
   3   3  26         29.94         23.80         3.19 o                         
   4   3  26         36.85         36.13         3.99 o                         
   5   3  26         17.85         23.05         4.06 o                         
   6   3  26         96.35        126.07         7.20 o                         
   7   3  26         47.93         57.92         5.46 o                         
  -7   4  26          3.23          2.86         2.91 o                         
  -6   4  26         40.29         48.36         4.55 o                         
  -5   4  26        235.94        251.48        12.89 o                         
  -4   4  26         26.63         32.32         2.58 o                         
  -3   4  26         13.12         14.28         2.37 o                         
  -2   4  26          0.93          1.81         2.02 o                         
  -1   4  26        241.52        231.97         9.35 o                         
   0   4  26          0.93          1.62         1.83 o                         
   1   4  26        665.15        725.97        33.18 o                         
   2   4  26          0.18          1.41         2.28 o                         
   3   4  26         10.49          5.75         2.21 o                         
   4   4  26         15.18         16.57         3.03 o                         
   5   4  26         69.24         77.60         5.25 o                         
   6   4  26          1.78          0.84         3.30 o                         
   7   4  26          1.38          0.42         3.94 o                         
  -6   5  26         53.19         55.72         5.24 o                         
  -5   5  26         33.06         28.85         3.34 o                         
  -4   5  26         86.35         94.77         5.82 o                         
  -3   5  26         24.43         25.80         3.54 o                         
  -2   5  26          1.54          1.06         2.12 o                         
  -1   5  26        304.42        301.16        14.46 o                         
   0   5  26         81.33         67.71         7.33 o                         
   1   5  26         95.63        101.74         5.99 o                         
   2   5  26         19.69         12.73         3.68 o                         
   3   5  26         55.58         72.20         6.10 o                         
   4   5  26          2.81          3.14         2.78 o                         
   5   5  26         23.89         27.33         3.66 o                         
   6   5  26         39.99         39.30         3.98 o                         
  -5   6  26         46.30         55.25         4.32 o                         
  -4   6  26         44.60         53.63         5.42 o                         
  -3   6  26          1.04         -0.07         2.99 o                         
  -2   6  26         42.99         43.83         6.65 o                         
  -1   6  26        133.70        146.78         9.39 o                         
   0   6  26        407.75        438.40        20.54 o                         
   1   6  26         18.27         22.59         3.39 o                         
   2   6  26          0.62          0.75         2.44 o                         
   3   6  26         35.15         35.38         3.32 o                         
   4   6  26          2.74          5.28         3.10 o                         
   5   6  26          0.10          0.64         3.80 o                         
  -3   7  26          0.76          2.21         2.76 o                         
  -2   7  26          4.07          3.90         2.79 o                         
  -1   7  26         32.04         31.18         3.42 o                         
   0   7  26         46.65         51.37         4.87 o                         
   1   7  26          6.79          7.03         6.20 o                         
   2   7  26         15.12         16.57         3.28 o                         
   3   7  26          0.42         -2.44         3.84 o                         
  -7   0  27         55.37         73.13        10.71 o                         
  -5   0  27         12.25         10.11         3.39 o                         
  -3   0  27          4.82          8.79         2.53 o                         
  -1   0  27          8.10          7.49         3.30 o                         
   1   0  27        305.57        323.34        22.01 o                         
   3   0  27         11.10         10.14         3.23 o                         
   5   0  27         81.40         59.50         8.66 o                         
   7   0  27         40.08         39.89         7.44 o                         
  -8   1  27         15.64         22.68         4.58 o                         
  -7   1  27         61.03         75.07         4.91 o                         
  -6   1  27         47.32         49.71         4.45 o                         
  -5   1  27          6.50          7.48         2.38 o                         
  -4   1  27         84.51         81.82         3.98 o                         
  -3   1  27         38.60         38.09         2.53 o                         
  -2   1  27        429.50        390.93        14.93 o                         
  -1   1  27        153.51        131.81         9.08 o                         
   0   1  27        504.49        586.99        55.19 o                         
   1   1  27         31.65         17.61         3.66 o                         
   2   1  27        140.31        130.18         7.98 o                         
   3   1  27        312.50        275.89        21.56 o                         
   4   1  27         38.75         51.44         3.82 o                         
   5   1  27         61.21         66.43         4.73 o                         
   6   1  27          4.25          9.28         2.96 o                         
   7   1  27        136.60        164.52        12.17 o                         
   8   1  27         69.17         69.27         5.05 o                         
  -7   2  27         60.67         75.50         4.95 o                         
  -6   2  27        116.93        125.97         6.96 o                         
  -5   2  27          0.46          0.74         2.22 o                         
  -4   2  27        122.40        110.27         6.08 o                         
  -3   2  27         78.54         65.67         4.18 o                         
  -2   2  27          1.40          2.65         1.90 o                         
  -1   2  27        106.03        108.80         9.07 o                         
   0   2  27        143.28        152.69         9.16 o                         
   1   2  27         14.97         12.87         1.95 o                         
   2   2  27          6.78         10.68         2.32 o                         
   3   2  27          1.69          0.57         2.11 o                         
   4   2  27         12.56          6.99         5.33 o                         
   5   2  27         10.47         10.26         2.88 o                         
   6   2  27         43.73         41.08         4.45 o                         
   7   2  27         72.08         72.45         7.26 o                         
  -7   3  27          1.96          2.12         3.08 o                         
  -6   3  27          9.40         10.48         2.92 o                         
  -5   3  27         12.61         13.87         2.49 o                         
  -4   3  27          9.88         12.16         2.23 o                         
  -3   3  27         96.89         90.70         4.75 o                         
  -2   3  27          4.80          4.58         1.88 o                         
  -1   3  27        266.88        277.47        16.01 o                         
   0   3  27        297.46        305.61        16.65 o                         
   1   3  27        151.88        133.06         7.15 o                         
   2   3  27        278.73        278.59        12.09 o                         
   3   3  27          0.19         -3.58         4.96 o                         
   4   3  27          9.03          4.13         2.63 o                         
   5   3  27          0.00         -1.53         3.48 o                         
   6   3  27         44.05         45.18         4.07 o                         
   7   3  27         55.55         56.95         4.58 o                         
  -6   4  27         17.90         17.93         3.21 o                         
  -5   4  27          1.11          4.38         2.72 o                         
  -4   4  27         75.35         71.75         4.71 o                         
  -3   4  27          0.56          0.98         2.33 o                         
  -2   4  27         16.78         16.87         2.35 o                         
  -1   4  27        427.59        433.66        16.48 o                         
   0   4  27          4.59          5.78         2.07 o                         
   1   4  27        344.98        343.77        17.00 o                         
   2   4  27         25.57         28.71         3.58 o                         
   3   4  27        135.11        131.73         7.29 o                         
   4   4  27          6.91          7.06         2.83 o                         
   5   4  27         41.50         42.88         4.26 o                         
   6   4  27         16.95         20.62         3.40 o                         
  -5   5  27         50.92         53.27         4.18 o                         
  -4   5  27          2.98          2.93         2.98 o                         
  -3   5  27         23.48         26.52         3.08 o                         
  -2   5  27         15.81         10.61         2.58 o                         
  -1   5  27        228.08        199.72         9.01 o                         
   0   5  27        402.10        413.36        47.74 o                         
   1   5  27         94.58         93.63         5.30 o                         
   2   5  27         27.38         26.12         2.94 o                         
   3   5  27        427.11        464.35        25.04 o                         
   4   5  27         26.73         28.57         3.46 o                         
   5   5  27         15.96         16.88         3.90 o                         
  -4   6  27         45.92         58.45         9.50 o                         
  -3   6  27          1.01          0.93         2.86 o                         
  -2   6  27         55.25         56.26         4.95 o                         
  -1   6  27          5.66          9.01         2.60 o                         
   0   6  27        355.33        390.70        21.67 o                         
   1   6  27         21.33         26.79         3.47 o                         
   2   6  27         19.92         15.07         3.95 o                         
   3   6  27         18.76         22.32         3.67 o                         
   4   6  27          6.80          5.11         3.68 o                         
  -2   7  27          5.76          5.73         2.86 o                         
  -1   7  27         88.95        106.62         7.27 o                         
   0   7  27        174.61        182.77        11.31 o                         
   1   7  27         11.09          9.60         4.05 o                         
   2   7  27          1.84          0.50         2.97 o                         
  -6   0  28         29.08         26.38         5.84 o                         
  -4   0  28         34.47         29.58         3.34 o                         
  -2   0  28        104.62        113.16         7.04 o                         
   0   0  28        242.81        209.22        18.72 o                         
   2   0  28        246.60        220.03        15.58 o                         
   6   0  28          7.27          3.68         6.07 o                         
  -7   1  28         46.82         41.41         4.10 o                         
  -6   1  28        144.64        164.87        10.04 o                         
  -5   1  28          1.77          1.56         2.18 o                         
  -4   1  28         34.53         30.71         2.75 o                         
  -3   1  28         93.84         82.82         6.84 o                         
  -2   1  28         19.98         20.03         2.27 o                         
  -1   1  28          0.01          0.77         1.53 o                         
   0   1  28        285.19        260.96        12.78 o                         
   1   1  28         15.69         17.67         3.08 o                         
   2   1  28         77.37         69.33         4.97 o                         
   3   1  28          5.69          5.34         2.55 o                         
   4   1  28          8.77          5.55         3.00 o                         
   5   1  28          2.43          3.92         2.77 o                         
   6   1  28         24.68         32.84         3.62 o                         
   7   1  28         66.58         70.48         5.04 o                         
  -7   2  28          9.73         15.02         2.78 o                         
  -6   2  28         28.67         34.58         3.39 o                         
  -5   2  28         33.08         30.62         3.01 o                         
  -4   2  28         67.29         67.35         3.86 o                         
  -3   2  28         98.74         78.19         4.75 o                         
  -2   2  28         29.50         23.58         2.43 o                         
  -1   2  28         10.44         12.21         2.13 o                         
   0   2  28        128.70         85.11        19.83 o                         
   1   2  28         95.49         88.89         5.40 o                         
   2   2  28         45.20         42.73         3.47 o                         
   3   2  28         40.28         30.64         4.53 o                         
   4   2  28        123.17        103.76         8.58 o                         
   5   2  28          6.00         10.33         2.93 o                         
   6   2  28          3.17          2.13         2.85 o                         
   7   2  28         87.47        100.99         7.16 o                         
  -7   3  28         33.11         45.49         4.37 o                         
  -6   3  28          1.74          2.33         2.41 o                         
  -5   3  28         37.59         38.94         3.37 o                         
  -4   3  28        132.97        139.35         6.71 o                         
  -3   3  28          1.58         -0.10         2.04 o                         
  -2   3  28          2.36          4.60         1.96 o                         
  -1   3  28        235.98        221.01         8.96 o                         
   0   3  28          9.60          5.95         2.23 o                         
   1   3  28         24.78         18.39         2.57 o                         
   2   3  28        172.42        153.20         9.47 o                         
   3   3  28        217.49        224.54        11.31 o                         
   4   3  28         41.11         42.54         5.03 o                         
   5   3  28         42.59         49.08         5.06 o                         
   6   3  28         77.84         92.12         5.88 o                         
   7   3  28          7.33          5.21         3.52 o                         
  -6   4  28          8.87          7.86         3.12 o                         
  -5   4  28        395.98        440.62        20.67 o                         
  -4   4  28         15.76         15.23         2.34 o                         
  -3   4  28         45.87         45.92         3.64 o                         
  -2   4  28         16.28         11.62         2.28 o                         
  -1   4  28         84.83         82.85         5.27 o                         
   0   4  28         22.26         18.73         3.22 o                         
   1   4  28          5.69          4.41         2.64 o                         
   2   4  28         28.14         27.22         3.15 o                         
   3   4  28          2.72          2.08         2.67 o                         
   4   4  28          0.29         -1.84         3.15 o                         
   5   4  28         49.36         40.13         3.90 o                         
   6   4  28        359.75        466.42        22.11 o                         
  -5   5  28          0.03          3.59         2.77 o                         
  -4   5  28        248.82        289.38        16.34 o                         
  -3   5  28         26.34         27.66         3.12 o                         
  -2   5  28        125.20        104.61        15.55 o                         
  -1   5  28         46.22         54.50         3.66 o                         
   0   5  28         64.06         53.86         7.10 o                         
   1   5  28          1.66          3.93         2.56 o                         
   2   5  28         10.17          8.16         2.53 o                         
   3   5  28         11.76         13.80         3.68 o                         
   4   5  28         50.14         60.33         4.67 o                         
   5   5  28          2.72          1.54         3.48 o                         
  -4   6  28        155.68        182.81        15.52 o                         
  -3   6  28         52.05         52.05         4.42 o                         
  -2   6  28        117.38        117.86         6.83 o                         
  -1   6  28          5.25          4.30         3.25 o                         
   0   6  28         58.66         49.94        12.14 o                         
   1   6  28          1.77          1.42         2.89 o                         
   2   6  28         10.62         10.63         3.05 o                         
   3   6  28         36.05         38.95         6.27 o                         
   4   6  28         26.94         32.51         4.93 o                         
  -1   7  28         70.41         66.99         7.08 o                         
   0   7  28         16.30          9.59         3.09 o                         
   1   7  28          0.64         -0.30         2.88 o                         
  -7   0  29          5.49          4.24         3.43 o                         
  -5   0  29        258.20        261.19        18.19 o                         
  -3   0  29         65.31         63.49         4.72 o                         
  -1   0  29        128.01         83.04         5.61 o                         
   1   0  29        159.69        170.88        18.52 o                         
   3   0  29        176.36        151.28        16.36 o                         
   5   0  29         16.76         20.85         6.76 o                         
   7   0  29         20.94         21.84         4.75 o                         
  -7   1  29         67.97         75.73         5.76 o                         
  -6   1  29          2.85          0.65         2.40 o                         
  -5   1  29        140.64        151.56         7.13 o                         
  -4   1  29          4.52          9.02         2.27 o                         
  -3   1  29         29.71         26.70         3.69 o                         
  -2   1  29         72.33         57.03         3.90 o                         
  -1   1  29          7.55          4.20         1.65 o                         
   0   1  29          4.24          1.48         2.47 o                         
   1   1  29          8.07          9.41         3.46 o                         
   2   1  29        147.66        141.41         8.62 o                         
   3   1  29          2.99          6.07         4.41 o                         
   4   1  29        300.56        293.50        16.66 o                         
   5   1  29          8.10          6.40         2.85 o                         
   6   1  29         77.35         93.02         5.95 o                         
   7   1  29          0.49          0.73         2.98 o                         
  -7   2  29         50.08         61.50         6.56 o                         
  -6   2  29        119.64        132.03         7.25 o                         
  -5   2  29        131.62        136.21         7.24 o                         
  -4   2  29        141.80        143.95         7.81 o                         
  -3   2  29          8.45          6.71         3.29 o                         
  -2   2  29        113.36         93.94         5.36 o                         
  -1   2  29         27.32         19.01         3.18 o                         
   0   2  29          5.39          4.43         2.63 o                         
   1   2  29        120.28        122.48         6.88 o                         
   2   2  29         11.76         10.53         2.93 o                         
   3   2  29         31.33         30.01         5.44 o                         
   4   2  29          1.85         -0.75         2.64 o                         
   5   2  29        200.95        220.13        11.27 o                         
   6   2  29         13.86         19.09         3.32 o                         
   7   2  29        152.37        180.94        10.99 o                         
  -6   3  29         57.80         76.92         5.92 o                         
  -5   3  29        167.59        182.65        27.55 o                         
  -4   3  29         82.12         92.36         4.93 o                         
  -3   3  29          3.11          3.05         2.09 o                         
  -2   3  29         21.31         16.23         2.40 o                         
  -1   3  29        202.46        203.66        13.07 o                         
   0   3  29         97.55         88.38         7.07 o                         
   1   3  29         15.23          9.09         3.49 o                         
   2   3  29         73.88         72.98         4.97 o                         
   3   3  29         16.38         26.20         3.14 o                         
   4   3  29          0.09          1.13         3.15 o                         
   5   3  29        157.11        182.64         9.63 o                         
   6   3  29          7.42         10.94         3.12 o                         
  -6   4  29         29.53         26.62         3.25 o                         
  -5   4  29         45.61         52.21         7.72 o                         
  -4   4  29        208.00        220.90        12.30 o                         
  -3   4  29         73.56         80.46         4.14 o                         
  -2   4  29         30.47         25.40         3.77 o                         
  -1   4  29          3.09          2.84         2.43 o                         
   0   4  29         18.80         16.71         2.69 o                         
   1   4  29         81.06         87.90         4.99 o                         
   2   4  29         22.27         34.39         3.69 o                         
   3   4  29         81.81         86.58         5.55 o                         
   4   4  29         98.96         92.49         6.02 o                         
   5   4  29         11.32         10.64         3.08 o                         
   6   4  29         31.24         43.34         4.10 o                         
  -5   5  29          2.79          1.22         2.93 o                         
  -4   5  29         85.40        117.87         7.33 o                         
  -3   5  29          2.09          4.73         2.81 o                         
  -2   5  29         99.59         84.22         7.94 o                         
  -1   5  29          9.08         14.63         2.50 o                         
   0   5  29         20.50         20.65         3.74 o                         
   1   5  29         28.75         28.30         4.21 o                         
   2   5  29        151.18        172.39        13.13 o                         
   3   5  29          0.72          0.04         2.89 o                         
   4   5  29          5.98          9.78         4.07 o                         
   5   5  29          2.94          1.44         3.54 o                         
  -3   6  29          0.23         -0.28         2.90 o                         
  -2   6  29         36.08         39.58         7.07 o                         
  -1   6  29         27.45         26.60         4.75 o                         
   0   6  29         51.53         46.15         4.26 o                         
   1   6  29         75.99         77.88         5.38 o                         
   2   6  29        111.13        124.36        17.38 o                         
   3   6  29         39.55         33.36        17.95 o                         
  -6   0  30        452.37        533.31        35.14 o                         
  -4   0  30          2.19          1.02         3.28 o                         
  -2   0  30         19.70         20.18         3.87 o                         
   0   0  30          0.27          4.49         3.39 o                         
   2   0  30         14.01         18.91         3.70 o                         
   4   0  30        294.17        321.07        36.17 o                         
   6   0  30        184.06        207.66        15.31 o                         
  -7   1  30        103.34        134.88         7.42 o                         
  -6   1  30         53.16         57.65         4.26 o                         
  -5   1  30        144.14        156.32         7.30 o                         
  -4   1  30         32.64         34.46         3.33 o                         
  -3   1  30          6.92          4.08         1.98 o                         
  -2   1  30         19.40         13.01         2.16 o                         
  -1   1  30         41.63         33.48         2.41 o                         
   0   1  30          0.53          1.45         2.60 o                         
   1   1  30         15.67         12.56         2.91 o                         
   2   1  30        354.11        348.15        23.64 o                         
   3   1  30          0.83          0.99         3.45 o                         
   4   1  30         16.24         18.02         3.51 o                         
   5   1  30         36.16         43.31         3.95 o                         
   6   1  30         63.24         72.16         6.03 o                         
   7   1  30         43.37         54.04         4.56 o                         
  -6   2  30          0.65          1.24         2.47 o                         
  -5   2  30         35.25         43.92         3.29 o                         
  -4   2  30         17.30         15.37         2.28 o                         
  -3   2  30         22.45         21.36         2.37 o                         
  -2   2  30          0.82         -0.89         2.16 o                         
  -1   2  30        134.17        136.51        20.64 o                         
   0   2  30         12.77         10.81         4.44 o                         
   1   2  30         23.05         17.51         4.10 o                         
   2   2  30        173.28        175.68         9.15 o                         
   3   2  30         34.34         34.22         5.03 o                         
   4   2  30         84.79         85.58         5.41 o                         
   5   2  30         24.58         28.68         3.44 o                         
   6   2  30         85.43        104.97         6.42 o                         
  -6   3  30          0.04          1.76         2.83 o                         
  -5   3  30         56.60         79.66         5.76 o                         
  -4   3  30         22.12         23.79         3.42 o                         
  -3   3  30         80.57         75.81         4.46 o                         
  -2   3  30         13.64          9.71         2.57 o                         
  -1   3  30         53.77         43.09         3.51 o                         
   0   3  30        185.90        167.10        10.24 o                         
   1   3  30          8.22          6.28         4.38 o                         
   2   3  30          8.05          8.96         3.30 o                         
   3   3  30        519.29        605.20        32.12 o                         
   4   3  30          2.83          4.18         3.16 o                         
   5   3  30          9.89         12.67         3.05 o                         
   6   3  30         30.91         33.02         3.75 o                         
  -5   4  30         32.55         36.90         4.95 o                         
  -4   4  30          2.00          1.35         2.48 o                         
  -3   4  30        114.72        104.04         4.89 o                         
  -2   4  30         30.43         29.85         3.72 o                         
  -1   4  30         18.09         18.67         2.76 o                         
   0   4  30        183.07        186.96        13.58 o                         
   1   4  30         61.04         67.29         9.70 o                         
   2   4  30          0.10          0.11         2.87 o                         
   3   4  30        142.38        175.66        10.71 o                         
   4   4  30         42.66         34.37         3.70 o                         
   5   4  30          4.92          5.17         4.92 o                         
  -4   5  30          9.12          5.24         2.64 o                         
  -3   5  30         22.03         15.59         3.37 o                         
  -2   5  30         44.15         48.16         5.72 o                         
  -1   5  30        438.17        496.58        20.57 o                         
   0   5  30          0.01          1.49         2.42 o                         
   1   5  30         17.50         13.47         3.46 o                         
   2   5  30         28.48         13.51         4.99 o                         
   3   5  30          4.64         -0.75         3.59 o                         
   4   5  30         24.57         26.81         4.03 o                         
  -2   6  30          0.13          2.29         3.38 o                         
  -1   6  30        144.48        133.51        11.17 o                         
   0   6  30         78.17         88.21         7.16 o                         
   1   6  30         63.10         64.23         7.65 o                         
   2   6  30         37.28         43.47         5.02 o                         
  -5   0  31         30.64         27.94         5.86 o                         
  -3   0  31         33.18         29.72         6.69 o                         
  -1   0  31         35.04         22.94         4.11 o                         
   1   0  31         18.14         21.37         6.99 o                         
   3   0  31         45.27         41.91         6.20 o                         
   5   0  31        423.03        526.87        44.16 o                         
  -6   1  31        153.62        166.56         8.74 o                         
  -5   1  31          7.73          8.71         2.55 o                         
  -4   1  31          9.53         11.32         2.44 o                         
  -3   1  31          0.25         -1.73         2.34 o                         
  -2   1  31         12.03          7.60         1.92 o                         
  -1   1  31         25.95         23.52         2.92 o                         
   0   1  31         17.01          9.79         3.03 o                         
   1   1  31        214.17        209.09        21.09 o                         
   2   1  31        106.67        123.24        11.93 o                         
   3   1  31         76.08         97.03         6.67 o                         
   4   1  31          3.11          6.02         3.17 o                         
   5   1  31        147.07        160.84         8.66 o                         
   6   1  31        128.30        133.88         8.97 o                         
  -6   2  31         43.11         43.00         3.80 o                         
  -5   2  31          9.92         13.44         2.74 o                         
  -4   2  31          0.05          0.48         2.10 o                         
  -3   2  31          8.20          9.94         2.38 o                         
  -2   2  31          0.23          1.18         2.17 o                         
  -1   2  31         28.94         22.01         2.58 o                         
   0   2  31          1.40          4.34         3.94 o                         
   1   2  31         17.70         20.32         3.85 o                         
   2   2  31         34.20         38.80         3.65 o                         
   3   2  31         69.06         62.60         5.36 o                         
   4   2  31          5.31          8.40         2.82 o                         
   5   2  31         51.00         53.55         4.35 o                         
   6   2  31        272.77        349.42        16.96 o                         
  -6   3  31          8.54          7.28         2.62 o                         
  -5   3  31          0.15         -0.43         2.36 o                         
  -4   3  31          6.59          9.83         3.08 o                         
  -3   3  31         32.62         32.19         3.62 o                         
  -2   3  31        171.19        165.26         7.72 o                         
  -1   3  31          2.70          2.18         2.58 o                         
   0   3  31         18.03          9.15         6.08 o                         
   1   3  31         16.72          9.27         4.55 o                         
   2   3  31         57.67         65.26         6.88 o                         
   3   3  31          3.47          4.41         2.76 o                         
   4   3  31          5.43          3.30         3.18 o                         
   5   3  31          2.36          1.20         2.86 o                         
   6   3  31          7.40          8.33         3.13 o                         
  -5   4  31        125.68        127.04         7.17 o                         
  -4   4  31          7.83          4.07         2.56 o                         
  -3   4  31          0.94          0.88         2.25 o                         
  -2   4  31          1.68          0.68         2.41 o                         
  -1   4  31         84.11         84.91         7.04 o                         
   0   4  31        186.74        198.34        17.78 o                         
   1   4  31          3.70          2.50         3.22 o                         
   2   4  31        174.82        172.41        17.28 o                         
   3   4  31         21.19         30.09         3.86 o                         
   4   4  31          3.88          5.04         2.95 o                         
   5   4  31          4.56          2.31         4.54 o                         
  -4   5  31          2.10          5.56         2.96 o                         
  -3   5  31         66.72         71.68         4.93 o                         
  -2   5  31         37.51         36.57         3.65 o                         
  -1   5  31         45.87         33.51         3.47 o                         
   0   5  31         19.08         19.83         3.18 o                         
   1   5  31        172.15        207.30        12.44 o                         
   2   5  31         20.13         20.48         3.56 o                         
   3   5  31         14.63         13.83         3.37 o                         
   4   5  31         14.42         14.76         3.64 o                         
  -1   6  31        140.47        159.04        13.66 o                         
   0   6  31         10.47         12.36         3.10 o                         
   1   6  31          4.85          9.12         3.69 o                         
  -6   0  32        106.70        119.34         9.70 o                         
  -4   0  32         98.65         94.35         6.47 o                         
  -2   0  32         20.06         11.83         2.87 o                         
   0   0  32         23.74         23.41         4.74 o                         
   2   0  32         80.47        105.61         8.87 o                         
   4   0  32        143.68        146.69        16.45 o                         
   6   0  32         12.85         10.99         4.73 o                         
  -6   1  32          4.81          4.62         2.55 o                         
  -5   1  32        208.25        241.41        13.89 o                         
  -4   1  32          9.24          6.84         2.37 o                         
  -3   1  32          7.09          6.20         2.24 o                         
  -2   1  32          0.06         -0.82         1.86 o                         
  -1   1  32          0.25          0.38         3.84 o                         
   0   1  32         45.32         34.22        21.05 o                         
   1   1  32         13.19          7.51         4.62 o                         
   2   1  32        134.41        153.83         9.42 o                         
   3   1  32          3.12          4.75         3.07 o                         
   4   1  32         75.78         79.97         5.98 o                         
   5   1  32          0.37         -1.87         2.79 o                         
   6   1  32         81.26         98.11         7.99 o                         
  -6   2  32        101.78         94.29         5.79 o                         
  -5   2  32        133.61        142.70         6.89 o                         
  -4   2  32         31.81         33.09         3.45 o                         
  -3   2  32          5.90          3.95         2.07 o                         
  -2   2  32         27.90         24.21         3.93 o                         
  -1   2  32         63.15         64.42         3.95 o                         
   0   2  32         13.23          8.53         6.06 o                         
   1   2  32        318.10        378.20        44.26 o                         
   2   2  32        101.50        132.02         7.49 o                         
   3   2  32         10.11         14.24         2.94 o                         
   4   2  32         39.10         47.08         4.02 o                         
   5   2  32          7.28          2.78         2.83 o                         
   6   2  32         70.73         93.09         7.46 o                         
  -5   3  32         73.74         86.76         4.85 o                         
  -4   3  32         78.50         95.10         6.82 o                         
  -3   3  32         52.28         49.42         3.91 o                         
  -2   3  32          6.22          6.85         2.57 o                         
  -1   3  32          1.20          2.84         3.22 o                         
   0   3  32         22.28         21.15         3.61 o                         
   1   3  32         10.24         10.04         3.85 o                         
   2   3  32         52.91         60.19         5.32 o                         
   3   3  32         27.74         30.01         4.31 o                         
   4   3  32          6.85          6.46         3.26 o                         
   5   3  32          6.92          7.57         3.00 o                         
  -4   4  32         85.89         90.96         6.58 o                         
  -3   4  32          5.37          5.92         2.65 o                         
  -2   4  32         35.19         31.73         3.93 o                         
  -1   4  32         19.07         18.13         3.19 o                         
   0   4  32          1.52         -4.18         8.32 o                         
   1   4  32         41.54         36.77        10.62 o                         
   2   4  32         45.84         62.61         5.73 o                         
   3   4  32         95.39         95.81         6.13 o                         
   4   4  32         22.84         22.15         3.39 o                         
  -3   5  32          7.21          4.17         2.90 o                         
  -2   5  32         91.33        104.71         6.17 o                         
  -1   5  32        177.37        167.88         8.80 o                         
   0   5  32          1.57          3.24         2.98 o                         
   1   5  32          6.84          5.12         3.43 o                         
   2   5  32         86.30        104.39         9.92 o                         
   3   5  32         65.39         52.22         5.50 o                         
  -5   0  33         40.68         55.82         6.12 o                         
  -3   0  33          0.28         -3.01         3.33 o                         
  -1   0  33         24.01         23.05         7.74 o                         
   1   0  33        236.07        276.34        35.41 o                         
   3   0  33         42.61         46.69         5.72 o                         
   5   0  33        298.42        358.43        24.56 o                         
  -6   1  33        110.65        113.36         7.59 o                         
  -5   1  33          0.27         -0.14         3.04 o                         
  -4   1  33         28.91         30.82         2.62 o                         
  -3   1  33          0.01          1.89         2.03 o                         
  -2   1  33          4.95         10.36         2.39 o                         
  -1   1  33          0.50          2.76         2.92 o                         
   0   1  33         28.17         30.01         6.84 o                         
   1   1  33         92.80        100.87        16.87 o                         
   2   1  33        120.43        141.42         8.94 o                         
   3   1  33         10.35         11.88         3.27 o                         
   4   1  33         93.79        101.85         7.03 o                         
   5   1  33          4.28          3.64         2.85 o                         
  -5   2  33         13.61         11.48         3.46 o                         
  -4   2  33          2.95         -0.07         2.45 o                         
  -3   2  33          0.31         -1.43         2.07 o                         
  -2   2  33         21.89         23.99         2.62 o                         
  -1   2  33         62.91         74.44         7.30 o                         
   0   2  33         11.27          9.53         3.35 o                         
   1   2  33         56.33         74.25         7.51 o                         
   2   2  33         63.98         73.74         6.05 o                         
   3   2  33         22.67         28.48         3.41 o                         
   4   2  33         99.10        114.83         6.67 o                         
   5   2  33         22.94         31.35         3.66 o                         
  -5   3  33        132.54        149.79         8.98 o                         
  -4   3  33          6.63          3.97         2.57 o                         
  -3   3  33         46.19         49.44         4.05 o                         
  -2   3  33          0.13         -3.67         3.67 o                         
  -1   3  33        111.25        135.84         8.60 o                         
   0   3  33        134.99        145.03        15.99 o                         
   1   3  33          0.33         -0.12         3.21 o                         
   2   3  33          0.44          0.15         3.00 o                         
   3   3  33         88.94        114.50         9.83 o                         
   4   3  33          0.53         -2.83         2.83 o                         
   5   3  33         15.67         17.59         4.52 o                         
  -4   4  33        155.64        159.67         8.68 o                         
  -3   4  33         45.57         35.38         4.24 o                         
  -2   4  33          0.01          0.19         2.22 o                         
  -1   4  33         35.41         40.28         3.82 o                         
   0   4  33         85.37        103.81        12.91 o                         
   1   4  33          0.24         -3.00         3.48 o                         
   2   4  33         68.85         82.26        11.91 o                         
   3   4  33         17.77         27.78         3.67 o                         
   4   4  33         51.22         66.08         4.99 o                         
  -2   5  33        131.57        143.98         7.80 o                         
  -1   5  33         12.98         14.66         3.58 o                         
   0   5  33         94.93         96.04        10.39 o                         
   1   5  33         32.58         34.35         4.48 o                         
   2   5  33         40.37         40.92         7.06 o                         
  -4   0  34          4.06          4.29         3.00 o                         
   0   0  34        292.08        304.76       131.96 o                         
   2   0  34        525.81        649.13        54.46 o                         
   4   0  34          4.22          1.98         5.65 o                         
  -5   1  34          2.17          1.27         2.74 o                         
  -4   1  34          0.40          0.35         2.06 o                         
  -3   1  34         33.60         37.07         3.53 o                         
  -2   1  34        135.36        139.17         7.63 o                         
  -1   1  34         23.14         29.60         3.68 o                         
   0   1  34          0.82          0.76         3.25 o                         
   1   1  34          0.71         -1.03         4.05 o                         
   2   1  34         98.72        105.97         6.54 o                         
   3   1  34          1.49          2.15         3.11 o                         
   4   1  34          1.03         -0.46         3.19 o                         
   5   1  34          9.44         12.20         3.06 o                         
  -5   2  34        137.46        154.56         8.38 o                         
  -4   2  34          0.82         -2.39         2.53 o                         
  -3   2  34          5.45          2.53         2.26 o                         
  -2   2  34          4.80          4.43         3.67 o                         
  -1   2  34          0.15          1.35         3.33 o                         
   0   2  34          0.28          1.53         3.26 o                         
   1   2  34        125.14        166.65        15.46 o                         
   2   2  34         62.60         79.39         6.48 o                         
   3   2  34        209.16        236.57        14.71 o                         
   4   2  34         16.72         16.04         3.16 o                         
   5   2  34         34.18         41.48         3.97 o                         
  -4   3  34         10.28         14.80         2.94 o                         
  -3   3  34         30.68         31.22         3.02 o                         
  -2   3  34          2.03          1.64         3.12 o                         
  -1   3  34         74.08         85.90         5.56 o                         
   0   3  34          8.99          6.23         3.97 o                         
   1   3  34        282.09        291.82        43.45 o                         
   2   3  34          7.85          8.75         3.23 o                         
   3   3  34         19.00         23.84         5.35 o                         
   4   3  34          1.64          1.41         3.21 o                         
  -3   4  34        103.07        111.90        12.00 o                         
  -2   4  34         14.01          8.72         3.66 o                         
  -1   4  34         23.10         23.90         3.72 o                         
   0   4  34          0.41         -1.10         4.20 o                         
   1   4  34          4.97          1.25         3.47 o                         
   2   4  34          0.08          1.57         3.39 o                         
   3   4  34        108.54        121.11         7.26 o                         
  -1   5  34         34.36         40.16         4.51 o                         
   0   5  34         24.78         25.37         5.10 o                         
   1   5  34         11.82         10.44         3.58 o                         
  -5   0  35         22.29         22.68         4.76 o                         
  -3   0  35          2.63          1.65         5.42 o                         
  -1   0  35         43.75         56.10         6.62 o                         
   1   0  35        433.05        531.92        48.57 o                         
   3   0  35         29.94         44.07         6.46 o                         
   5   0  35          0.03         -0.53         3.92 o                         
  -5   1  35         13.74         10.56         2.99 o                         
  -4   1  35          1.63         -0.20         2.72 o                         
  -3   1  35        145.16        145.08         9.17 o                         
  -2   1  35        111.29        123.85         7.02 o                         
  -1   1  35         41.59         47.57         4.29 o                         
   0   1  35         69.99         64.59        14.66 o                         
   1   1  35          0.75         -0.82         3.23 o                         
   2   1  35          8.15          3.98         3.77 o                         
   3   1  35          5.45          2.67         3.25 o                         
   4   1  35          4.46          4.32         5.61 o                         
   5   1  35          6.35          8.69         3.45 o                         
  -4   2  35         90.15        100.81         6.02 o                         
  -3   2  35         33.88         30.62         3.38 o                         
  -2   2  35         22.49         37.39         4.19 o                         
  -1   2  35         57.23         64.17         5.46 o                         
   0   2  35          0.17          0.90         3.28 o                         
   1   2  35         98.55         24.37        10.96 o                         
   2   2  35         98.81        118.02         7.15 o                         
   3   2  35         63.59         79.63         7.23 o                         
   4   2  35         28.13         39.38         3.90 o                         
  -3   3  35          8.52          9.14         2.62 o                         
  -2   3  35        126.54        135.41         8.49 o                         
  -1   3  35         37.19         40.62         3.95 o                         
   0   3  35         40.30         40.58         4.73 o                         
   1   3  35          6.07          6.64         3.35 o                         
   2   3  35         37.74         44.95         6.49 o                         
   3   3  35         18.72         15.11         3.28 o                         
  -2   4  35         93.99         93.04        17.16 o                         
  -1   4  35        160.86        193.19        12.70 o                         
   0   4  35          0.26         -3.30         3.78 o                         
   1   4  35          1.74          2.34         4.40 o                         
   2   4  35         19.22         19.59         3.83 o                         
  -4   0  36         28.90         23.41         4.89 o                         
  -2   0  36         47.11         65.11         6.80 o                         
   0   0  36         10.71          7.94         5.14 o                         
   2   0  36        351.13        421.72        28.61 o                         
   4   0  36          2.18          6.89         4.23 o                         
  -4   1  36         47.86         45.34         4.75 o                         
  -3   1  36         98.17         98.00         7.11 o                         
  -2   1  36          2.56          3.24         2.88 o                         
  -1   1  36         64.41         70.12         6.01 o                         
   0   1  36        106.69        117.73        14.48 o                         
   1   1  36         85.77         84.89        22.72 o                         
   2   1  36          0.01          2.72         3.91 o                         
   3   1  36          5.32          3.93         2.92 o                         
   4   1  36          4.59          2.29         4.08 o                         
  -4   2  36        117.74        128.92         7.20 o                         
  -3   2  36         89.49         92.93         5.85 o                         
  -2   2  36         56.77         79.62         6.11 o                         
  -1   2  36         10.24          9.57         3.40 o                         
   0   2  36        147.05        156.94        69.28 o                         
   1   2  36        125.66        112.88        30.69 o                         
   2   2  36          3.10          3.05         3.13 o                         
   3   2  36         13.33         19.83         3.46 o                         
  -3   3  36         13.83         15.98         3.28 o                         
  -2   3  36        234.89        264.21        13.10 o                         
  -1   3  36          0.51          1.02         2.95 o                         
   0   3  36         74.04         72.20         9.56 o                         
   1   3  36          5.12          3.26         3.31 o                         
   2   3  36          4.63          4.57         3.27 o                         
   3   3  36          2.78          6.92         3.19 o                         
  -1   4  36         89.36        116.72         6.84 o                         
   0   4  36         72.80         80.33        13.65 o                         
   1   4  36          4.36          6.64         3.56 o                         
  -3   0  37        128.87        144.41        11.37 o                         
  -1   0  37         53.07         64.20         9.51 o                         
   1   0  37         44.28         36.55        21.44 o                         
   3   0  37        112.94        128.25        10.57 o                         
  -3   1  37        127.55        129.90         7.39 o                         
  -2   1  37         25.64         29.19         3.52 o                         
  -1   1  37          0.21         -1.46         3.06 o                         
   0   1  37          0.07          0.79         3.32 o                         
   1   1  37          5.15          3.74         3.47 o                         
   2   1  37          5.95          4.30         3.26 o                         
   3   1  37          0.50          1.01         3.04 o                         
  -3   2  37        215.36        232.98        17.98 o                         
  -2   2  37         30.07         44.02         4.02 o                         
  -1   2  37         17.53         19.46         3.40 o                         
   0   2  37         66.55         80.69        16.73 o                         
   1   2  37         22.57         15.46         3.83 o                         
   2   2  37         28.18         32.71         5.78 o                         
   3   2  37          0.38          0.82         3.08 o                         
  -2   3  37         61.32         73.30         8.50 o                         
  -1   3  37         12.70         12.92         3.18 o                         
   0   3  37          3.20          4.87         3.24 o                         
   1   3  37          0.04          5.35         4.46 o                         
  -2   0  38        253.15        321.94        22.12 o                         
   0   0  38          0.22          1.79         6.20 o                         
   2   0  38         48.84         54.46        11.44 o                         
  -2   1  38        293.74        310.56        17.54 o                         
  -1   1  38        101.71        114.02         7.59 o                         
   0   1  38         24.11         27.19         6.22 o                         
   1   1  38         31.69         19.98         5.24 o                         
   2   1  38          0.22         -1.78         3.34 o                         
  -2   2  38        209.18        228.67        11.54 o                         
  -1   2  38        118.93        151.50         9.84 o                         
   0   2  38         13.09         12.16         4.31 o                         
   1   2  38          4.68          3.02         3.41 o                         
   2   2  38        141.94        150.32        11.48 o                         
  -1   0  39          0.36          6.94         4.45 o                         
   1   0  39         12.15         14.72         5.63 o                         
  -1   1  39          1.01          1.42         3.17 o                         
   0   1  39          4.38         -0.12         3.46 o                         
   1   1  39          1.24          0.70         3.62 o                         
                                                                                
